# Supplementary material for: Sustained postconfluent culture of human mammary epithelial cells enriches for luminal and c-Kit+ subtypes
Source: Breast Cancer Res. 2023 Jan 18;25:6. doi: 10.1186/s13058-022-01595-z (PMC9847146; doi:10.1186/s13058-022-01595-z)
Supplement: Supplementary file 1 — Additional file 1: Code 1. Analysis pipeline. Related to Figs. 3 and 5. R code sufficient to recapitulate all analysis in Figs. 3 and 5, as well as statistics used in all other figures. [file 13058_2022_1595_MOESM1_ESM.r]

####################################################
### Code used to preprocess RNA-seq count matrix ###
### and generate Fig. 3a                         ###
####################################################

if (!require("tidyverse")) install.packages("tidyverse"); library("tidyverse") #big mama everything package
if (!require("BiocManager")) install.packages("BiocManager"); library("BiocManager") #big mama bio-analysis package
if (!require("biomaRt")) install.packages("biomaRt"); library("biomaRt") #for converting ensembl to hgnc
if (!require("DESeq2")) install.packages("DESeq2"); library("DESeq2") #in Biocondcutor. differential expression
if (!require("hypeR")) install.packages("hypeR"); library("hypeR") 
if (!require("vsn")) install.packages("vsn"); library("vsn") #in Bioconductor. "variance stabiliziation and calibration"
if (!require("PANTHER.db")) install.packages("PANTHER.db"); library("PANTHER.db") #in Bioconductor. Gene ontology stuff.
if (!require("topGO")) install.packages("topGO"); library("topGO") #in Bioconductor. More gene ontology stuff.
if (!require("ggplot2")) install.packages("ggplot2"); library("ggplot2") #graph making 
if (!require("ggraph")) install.packages("ggraph"); library("ggraph") 
if (!require("apeglm")) install.packages("apeglm"); library("apeglm") 
if (!require("edgeR")) install.packages("edgeR"); library("edgeR") #read normalizations
if (!require("plyr")) install.packages("plyr"); library("plyr")
if (!require("dplyr")) install.packages("dplyr"); library("dplyr") 
if (!require("psych")) install.packages("psych"); library("psych") 
if (!require("RColorBrewer")) install.packages("RColorBrewer"); library("RColorBrewer") 
if (!require("here")) install.packages("here"); library("here") 
if (!require("ggforce")) install.packages("ggforce"); library("ggforce") 
if (!require("lsr")) install.packages("lsr"); library("lsr") #for etasquared
if (!require("parameters")) install.packages("parameters"); library("parameters") #for Cohen's f
if (!require("plotmm")) install.packages("plotmm"); library("plotmm") 

setwd(here()) #Attempt to figure out where our script is running from
#setwd("E:/resynchronize/copies_of_my_papers/papers_in_progress/uberculture_paper/resubmissionpacket")

mts_figure_theme <- list( theme(axis.line = element_line(colour = "black", size = 0.47), #0.47 = "1" in Illustrator
                                panel.grid.major = element_line(colour = "grey", size = 0.47), #0.47 = "1" in Illustrator
                                panel.grid.minor = element_blank(),
                                panel.border = element_blank(),
                                panel.background = element_blank(),
                                axis.line.x.bottom = element_blank(),
                                axis.line.y.left = element_blank(),
                                axis.ticks = element_blank(),
                                axis.text.x = element_text(color="black", size = 6),
                                axis.text.y = element_text(color="black", size = 6),
                                axis.title.x = element_text(color="black", size = 8),
                                axis.title.y = element_text(color="black", size = 8),
                                plot.title = element_text(color="black", size = 8, hjust=0.5),
                                legend.position = "bottom",
                                legend.text = element_text(color="black", size = 8),
                                legend.box.background = element_blank(),
                                legend.background = element_blank(),
                                legend.spacing = unit(0, "mm"),
                                legend.title = element_blank()),
                          scale_color_manual(values=brewer.pal(12,"Paired")[(1:12 %% 2 == 0)]),
                          scale_fill_manual(values=brewer.pal(12,"Paired")[(1:12 %% 2 != 0)]))

mts_heatmap_theme <- theme(axis.line = element_blank(),
                            panel.grid.major = element_blank(),
                            panel.grid.minor = element_blank(),
                            panel.border = element_blank(),
                            panel.background = element_blank(),
                            axis.line.x.bottom = element_blank(),
                            axis.line.y.left = element_blank(),
                            axis.ticks = element_blank(),
                            #axis.text.x = element_text(color="black", size = 6, angle=90),
                            axis.text.x = element_blank(),
                            axis.text.y = element_text(color="black", size = 6),
                            axis.title.x = element_text(color="black", size = 8),
                            axis.title.y = element_text(color="black", size = 8),
                            strip.text.x = element_text(color="black", size = 4))

options(stringsAsFactors=FALSE)

datain <- read.csv("./supplemental_data_1.csv", sep="\t", header=TRUE)
metadata <- read.csv("./supplemental_data_2.csv", sep="\t", header=TRUE)


#datain has raw counts. Convert to CPM, which normalizes for variations in library
#size and provides a standardized denominator. Note that, when using DESeq2 later on,
#raw counts, not CPMs, should be used.
rownames(datain) <- make.names(datain$X, unique=TRUE)
#datain <- datain[,2:35]
datain <- datain[,-1]
datain2 <- datain #Save a copy of datain for DESeq2 analysis, later.
datain <- as.data.frame(cpm(datain, normalized.lib.sizes = TRUE, log = FALSE))
datain$symbol <- rownames(datain) #put the symbol column back, which gets added as the last column
datain <- dplyr::select(datain, symbol, everything())  #move the symbol column to the front

age <- matrix(,nrow = 0, ncol = nrow(metadata))
age <- rbind(age, metadata$Age)
age <- as.data.frame(as.numeric(age))
catage <- apply(age, 1, cut, c(-Inf, 35, 55, Inf), labels=as.character(c("Young", "Middle Aged", "Old")))
catage <- as.character(as.matrix(catage))
metadata$catage <- catage

nRows <- nrow(datain)*(ncol(datain)-1)+10

dataout <- data.frame(
  "symbol"=character(),
  "value"=numeric(),
  "specimen"=character(),
  "lineage"=character(),
  "culture"=character(),
  "library"=character(),
  "age"=character(),
  stringsAsFactors=FALSE)

dataout <- dataout[rep.int(1,nRows),]
dataout <- as.list(dataout)

#Precompute some simple calculations and lookups for a faster inner loop.
precalc <- ncol(datain)-1

#dataout is a transformation of datain with each specimen:gene combination
#bearing a unique row. This is necessary for certain forms of analysis. Be
#advised that the below loop may take minutes to execute, even on a modern
#processor. 
for(i in 2:nrow(datain))
{
  for(j in 2:ncol(datain))
  {
    thisrow <- list( datain[i,1], datain[i,j], metadata[j-1,2], metadata[j-1,4], metadata[j-1,5], metadata[j-1,6], metadata[j-1,7] )
    
    put.k <- (i-2)*precalc+j-1
    for(k in 1:7) #7 columns in dataout
    {
      dataout[[k]][put.k] <- thisrow[[k]]
    }
  }
}
dataout <- data.frame(dataout)
dataout$specimen <- as.factor(dataout$specimen)
dataout$lineage <- as.factor(dataout$lineage)
dataout$culture <- as.factor(dataout$culture)
dataout$library <- as.factor(dataout$library)
dataout$age <- as.factor(dataout$age)

#hit.ecm <- c("LAMA1", "LAMB1", "LAMC1", "LAMA3", "LAMB3", "LAMC2", "COL4A1", "COL4A2", "COL7A1", "NID1", "DAG1", "FN1" )
hit.explore <- c("LAMA1", "LAMA2", "LAMA3", "LAMA4", "LAMA5", "LAMB1", "LAMB2", "LAMB3", "LAMB4", "LAMC1", "LAMC2", "LAMC3")
hit.ecm <- c("LAMA1", "LAMB1", "LAMC1", "LAMA3", "LAMB3", "LAMC2", "COL4A1", "COL4A2", "COL7A1", "NID1", "DAG1", "HSPG2" )
hit.ecmex <- c("NID2", "LAMB4", "LAMB2", "LAMA5", "LAMA4", "HSPG2", "ELN", "COL5A3", "COL5A2", "COL5A1", "COL4A6",
               "COL4A5", "COL4A4", "COL4A3", "COL3A1", "COL2A1", "COL1A2", "COL18A1", "COL17A1", "COL15A1", "AGRN", "ACAN",
               "FN1")
hit.lep <- c("SCGB2A1", "SCGB2A2", "LALBA", "ESR1", "PGR", "PIP", "KIT", "MUC1", "PROM1", "KRT18", "KRT19", "CDH1" )
hit.mep <- c("ACTA2", "MYH11", "CNN1", "ITGA6", "ITGB4", "S100A2", "TP63", "MME", "NGFR", "KRT14", "KRT17", "CDH3" )
hitlist <- c(hit.ecm, hit.lep, hit.mep)
hitdata <- dplyr::filter(dataout,symbol %in% hitlist)
hitdata$adjvalue <- NA
hitdata$symbol.cat <- NA

hitdata$symbol.cat[hitdata$symbol %in% hit.ecm] <- "ECM"
hitdata$symbol.cat[hitdata$symbol %in% hit.lep] <- "LEP"
hitdata$symbol.cat[hitdata$symbol %in% hit.mep] <- "MEP"

desiredmeporder <- c( "X35442_240LB_MEP_S5", "X35444_112R_MEP_S9", "X33662_240LB.MEP_S1_L999", "X33664_112R.MEP_S3_L999", "X33666_163.MEP_S5_L999", "X33668_240LB.1M.MEP_S7_L999", "X33670_51L1M.MEP_S9_L999", "X33672_172L.1M.MEP_S11_L999", "X33674_112R.1M.MEP_S15_L999", "X33676_237.1M.MEP_S17_L999", "X33678_153.1M.MEP_S19_L999", "X33680_195L.org.MEP_S21_L999", "X33682_51L.org.MEP_S23_L999", "X33684_124.org.MEP_S25_L999", "X33686_112R.org.MEP_S29_L999", "X33688_160.org.MEP_S31_L999" )
desiredleporder <- c( "X35443_240LB_LEP_S3", "X35445_112R_LEP_S2", "X33663_240LB.LEP_S2_L999", "X33665_112R.LEP_S4_L999", "X33667_163.LEP_S6_L999", "X33669_240LB.1M.LEP_S8_L999", "X33671_51L.1M.LEP_S10_L999", "X33673_172L.1M.LEP_S12_L999", "X33675_112R.1M.LEP_S16_L999", "X33677_237.1M.LEP_S18_L999", "X33679_153.1M.LEP_S20_L999", "X33681_195L.org.LEP_S22_L999", "X33683_51L.org.LEP_S24_L999", "X33685_124.org.LEP_S26_L999", "X33687_112R.org.LEP_S30_L999", "X33689_160.org.LEP_S32_L999", "X33691_237.org.LEP_S33_L999", "X33693_96L.org.LEP_S34_L999" )
colorscheme <- colorRampPalette(c("blue","white","orange"))(256)


heathitdata_lep <- dplyr::filter(datain,symbol %in% hit.lep)
heathitdata_lep <- dplyr::select(heathitdata_lep,contains("LEP"))
heathitdata_lep <- heathitdata_lep + min(heathitdata_lep[heathitdata_lep>0])/10 #nix zeros in preparation for log transform
heathitdata_lep <- apply(heathitdata_lep, c(1,2), log)
testit <- heathitdata_lep %>%
  as.data.frame() %>%  
  #dplyr::select(-"X33685_124.org.LEP_S26_L999") %>% #evaluate removing potential outlier
  as.matrix() %>%
  t() %>% scale() %>% t() %>% #scale each gene to mean=0 and stddev=1
  as.data.frame() %>%
  rownames_to_column("gene") %>%
  pivot_longer(cols=-c("gene"), names_to="specimen", values_to="value") %>%
  mutate(gene = fct_relevel(gene, rev(hit.lep))) %>% #reorder genes
  mutate(specimen = fct_relevel(specimen, rev(desiredleporder)))  #reorder genes
ggplot(data = testit, mapping = aes(y=gene, x=specimen, fill=value)) + geom_tile() +
  xlab(label = "") + ylab(label = "Gene Name") +
  scale_fill_gradientn(colours=colorscheme) +
  mts_heatmap_theme
ggsave("fig3a_luminal.pdf", device="pdf", height=2, width=3, units="in")


heathitdata_mep <- dplyr::filter(datain,symbol %in% hit.mep)
heathitdata_mep <- dplyr::select(heathitdata_mep,contains("MEP"))
heathitdata_mep <- heathitdata_mep + min(heathitdata_mep[heathitdata_mep>0])/10 #nix zeros in preparation for log transform
heathitdata_mep <- apply(heathitdata_mep, c(1,2), log10)
testit <- heathitdata_mep %>%
  as.data.frame() %>%
  dplyr::select(-"X33688_160.org.MEP_S31_L999") %>% #evaluate removing potential outlier
  as.matrix() %>%
  t() %>% scale() %>% t() %>% #scale each gene to mean=0 and stddev=1
  as.data.frame() %>%
  rownames_to_column("gene") %>%
  pivot_longer(cols=-c("gene"), names_to="specimen", values_to="value") %>%
  mutate(gene = fct_relevel(gene, rev(hit.mep))) %>% #reorder genes
  mutate(specimen = fct_relevel(specimen, rev(desiredmeporder)))  #reorder genes
ggplot(data = testit, mapping = aes(y=gene, x=specimen, fill=value)) + geom_tile() +
  xlab(label = "") + ylab(label = "Gene Name") +
  scale_fill_gradientn(colours=colorscheme) +
  mts_heatmap_theme
ggsave("fig3a_myoepithelial.pdf", device="pdf", height=2, width=3, units="in")

heathitdata_ecmmep <- dplyr::filter(datain,symbol %in% hit.ecm)
heathitdata_ecmmep <- dplyr::select(heathitdata_ecmmep,contains("MEP"))
heathitdata_ecmmep <- heathitdata_ecmmep + min(heathitdata_ecmmep[heathitdata_ecmmep>0])/10 #nix zeros in preparation for log transform
heathitdata_ecmmep <- apply(heathitdata_ecmmep, c(1,2), log10)
testit <- heathitdata_ecmmep %>%
  t() %>% scale() %>% t() %>% #scale each gene to mean=0 and stddev=1
  as.data.frame() %>%
  rownames_to_column("gene") %>%
  pivot_longer(cols=-c("gene"), names_to="specimen", values_to="value") %>%
  mutate(gene = fct_relevel(gene, rev(hit.ecm))) %>% #reorder genes
  mutate(specimen = fct_relevel(specimen, rev(desiredmeporder)))  #reorder genes
ggplot(data = testit, mapping = aes(y=gene, x=specimen, fill=value)) + geom_tile() +
  xlab(label = "") + ylab(label = "Gene Name") +
  scale_fill_gradientn(colours=colorscheme) +
  mts_heatmap_theme
ggsave("fig3a_extracellular.pdf", device="pdf", height=2, width=3, units="in")


####################################################
### Code used to generate Fig. S2a.             ###
### Run the code for Fig. 3a first to            ###
### introduce necessary data into the workspace. ###
####################################################

datain3 <- (datain2[(rowSums(datain2) > 0),]) #nuke genes with 0 counts across all specimens


mtdeseq <- DESeqDataSetFromMatrix(countData = datain3,
                                  colData = metadata,
                                  design = ~1 + Lineage + Culture,
                                  tidy = FALSE)

vstdata <- varianceStabilizingTransformation(mtdeseq, blind = TRUE, fitType = "local")
meanSdPlot(assay(vstdata), ranks = FALSE)


### First pass: do the MEPs ###
subdata <- vstdata
subdata <- subdata[, subdata$Lineage %in% "MEP"]
subdata <- subdata[, subdata$Culture %in% c("uber", "p4", "primary")]


temp <- plotPCA(subdata, intgroup=c("Culture"), ntop=99999, returnData=TRUE) #ntop=500 is default, but this gives us all the genes
ggplot( data=temp, aes_string(x="PC1", y="PC2", color="group") ) +
  geom_point(shape=16) +
  xlab(paste0("PC1: ",round(attr(temp, "percentVar")[1] * 100),"% variance")) +
  ylab(paste0("PC2: ",round(attr(temp, "percentVar")[2] * 100),"% variance")) +
  coord_fixed() +
  mts_figure_theme
ggsave("figs2a_myoepithelial.pdf", device="pdf", height=2, width=3, units="in")

### Second pass: do the LEPs ###
subdata <- vstdata
subdata <- subdata[, subdata$Lineage %in% "LEP"] #or "MEP" for the partner plot
subdata <- subdata[, subdata$Culture %in% c("uber", "p4", "primary")]


temp <- plotPCA(subdata, intgroup=c("Culture"), ntop=99999, returnData=TRUE) #ntop=500 is default, but this gives us all the genes
ggplot( data=temp, aes_string(x="PC1", y="PC2", color="group") ) +
  geom_point(shape=16) +
  xlab(paste0("PC1: ",round(attr(temp, "percentVar")[1] * 100),"% variance")) +
  ylab(paste0("PC2: ",round(attr(temp, "percentVar")[2] * 100),"% variance")) +
  coord_fixed() +
  mts_figure_theme
ggsave("figs2a_luminal.pdf", device="pdf", height=2, width=3, units="in")


####################################################
### Code used to generate Fig. 3b.               ###
### Run the code for Fig. 3a first to            ###
### introduce necessary data into the workspace. ###
####################################################

metadata_f <- as.data.frame(unclass(metadata), stringsAsFactors=TRUE)
metadata_f$Culture <- relevel(metadata_f$Culture, ref="primary")
metadata_f$Lineage <- relevel(metadata_f$Lineage, ref="MEP")

mtdeseq <- DESeqDataSetFromMatrix(countData = datain3,
                                  colData = metadata_f,
                                  #design = ~1 + Lineage + catage + Library + Lineage:catage,
                                  design = ~1, #Dummy. To be replaced with group design below.
                                  tidy = FALSE)

#Silly but necessary.
mtdeseq$group <- factor(paste0(mtdeseq$Lineage, mtdeseq$Culture))
design(mtdeseq) <- ~group

mtdeout <- DESeq(mtdeseq,
                 test="Wald", #Because "LRT" requires a reduced design, which is nonsensical with a group design.
                 fitType="local", #seems to stabilize variance the best
                 sfType = "poscounts", #allegedly "ratio" fails if 0's are present and no useful info available on "iterate"
                 betaPrior=TRUE, #required to use "expanded" modelMatrixType
                 quiet = FALSE,
                 modelMatrixType = "expanded" #gets rid of the baseline categories
                 )

mtcomps <- data.frame()
mtcomps <- mtcomps[rep.int(1,nrow(datain3)),] #Silly
rownames(mtcomps) <- rownames(datain3)
mtcomps$symbol <- rownames(datain3) #Can't search based on rownames
mtcomps$deseq_LEP_p4vsprimary <- as.data.frame(results(mtdeout, contrast=c("group", "LEPp4", "LEPprimary")))$log2FoldChange
mtcomps$deseq_LEP_ubervsprimary <- as.data.frame(results(mtdeout, contrast=c("group", "LEPuber", "LEPprimary")))$log2FoldChange
mtcomps$deseq_LEP_ubervsp4 <- as.data.frame(results(mtdeout, contrast=c("group", "LEPuber", "LEPp4")))$log2FoldChange
mtcomps$deseq_MEP_p4vsprimary <- as.data.frame(results(mtdeout, contrast=c("group", "MEPp4", "MEPprimary")))$log2FoldChange
mtcomps$deseq_MEP_ubervsprimary <- as.data.frame(results(mtdeout, contrast=c("group", "MEPuber", "MEPprimary")))$log2FoldChange
mtcomps$deseq_MEP_ubervsp4 <- as.data.frame(results(mtdeout, contrast=c("group", "MEPuber", "MEPp4")))$log2FoldChange


datain.primary <- dplyr::select(datain, c("symbol", dplyr::filter(metadata, Culture == "primary")$Sample))
datain.primary[c(2:ncol(datain.primary))] <- sapply(datain.primary[c(2:ncol(datain.primary))],as.numeric)
metadata.primary <- dplyr::filter(metadata, Culture == "primary")
datain.p4 <- dplyr::select(datain, c("symbol", dplyr::filter(metadata, Culture == "p4")$Sample))
datain.p4[c(2:ncol(datain.p4))] <- sapply(datain.p4[c(2:ncol(datain.p4))],as.numeric)
metadata.p4 <- dplyr::filter(metadata, Culture == "p4")
datain.uber <- dplyr::select(datain, c("symbol", dplyr::filter(metadata, Culture == "uber")$Sample))
datain.uber[c(2:ncol(datain.uber))] <- sapply(datain.uber[c(2:ncol(datain.uber))],as.numeric)
metadata.uber <- dplyr::filter(metadata, Culture == "uber")


datain4 <- datain3
datain4$symbol <- rownames(datain4)

mtcomps$primary_MEP <- 
  dplyr::select(datain4, c("symbol", dplyr::filter(metadata, Lineage == "MEP" & Culture == 'primary')$Sample)) %>%
  .[-1] %>%
  rowMeans()
mtcomps$primary_LEP <- 
  dplyr::select(datain4, c("symbol", dplyr::filter(metadata, Lineage == "LEP" & Culture == 'primary')$Sample)) %>%
  .[-1] %>%
  rowMeans()
mtcomps$p4_MEP <- 
  dplyr::select(datain4, c("symbol", dplyr::filter(metadata, Lineage == "MEP" & Culture == 'p4')$Sample)) %>%
  .[-1] %>%
  rowMeans()
mtcomps$p4_LEP <- 
  dplyr::select(datain4, c("symbol", dplyr::filter(metadata, Lineage == "LEP" & Culture == 'p4')$Sample)) %>%
  .[-1] %>%
  rowMeans()
mtcomps$uber_MEP <- 
  dplyr::select(datain4, c("symbol", dplyr::filter(metadata, Lineage == "MEP" & Culture == 'uber')$Sample)) %>%
  .[-1] %>%
  rowMeans()
mtcomps$uber_LEP <- 
  dplyr::select(datain4, c("symbol", dplyr::filter(metadata, Lineage == "LEP" & Culture == 'uber')$Sample)) %>%
  .[-1] %>%
  rowMeans()

#Determine which genes in ubers vary from primary.
mtcomps$p4_index_LEP <- sqrt(abs(mtcomps$p4_LEP - mtcomps$primary_LEP) * abs(mtcomps$deseq_LEP_p4vsprimary))
mtcomps$uber_index_LEP <- sqrt(abs(mtcomps$uber_LEP - mtcomps$primary_LEP) * abs(mtcomps$deseq_LEP_ubervsprimary))
mtcomps$delta_index_LEP <- mtcomps$p4_index_LEP - mtcomps$uber_index_LEP
mtcomps$delta_dir_LEP <- as.factor(ifelse(mtcomps$uber_LEP > mtcomps$p4_LEP, "more", "less"))

mtcomps$p4_index_MEP <- sqrt(abs(mtcomps$p4_MEP - mtcomps$primary_MEP) * abs(mtcomps$deseq_MEP_p4vsprimary))
mtcomps$uber_index_MEP <- sqrt(abs(mtcomps$uber_MEP - mtcomps$primary_MEP) * abs(mtcomps$deseq_MEP_ubervsprimary))
mtcomps$delta_index_MEP <- mtcomps$p4_index_MEP - mtcomps$uber_index_MEP
mtcomps$delta_dir_MEP <- as.factor(ifelse(mtcomps$uber_MEP > mtcomps$p4_MEP, "more", "less"))

mtcomps$uber_vs_p4_LEP <- sqrt(abs(mtcomps$uber_LEP - mtcomps$p4_LEP) * abs(mtcomps$deseq_LEP_ubervsp4)) * 
  ifelse(mtcomps$uber_LEP > mtcomps$p4_LEP, 1, -1)
mtcomps$uber_vs_p4_LEP_dir <- as.factor(ifelse(mtcomps$delta_index_LEP > 0, "converged", "diverged"))
mtcomps$uber_vs_p4_MEP <- sqrt(abs(mtcomps$uber_MEP - mtcomps$p4_MEP) * abs(mtcomps$deseq_MEP_ubervsp4)) * 
  ifelse(mtcomps$uber_LEP > mtcomps$p4_LEP, 1, -1)
mtcomps$uber_vs_p4_MEP_dir <- as.factor(ifelse(mtcomps$delta_index_MEP > 0, "converged", "diverged"))

#mtcomps <- meplep.de[complete.cases(meplep.de),] # Removes NAs that result from div/0 operations
mtcomps[is.na(mtcomps)] <- 0 # turn NAs into 0s

options(scipen=999) #nuke scientific notation for easier reading


#We plot two different types of differential expression here.
#First, we look at the change in index-of-gene-expression between uberculture and p4.
#This is a relatively straightforward calculation, except that we're using the +/* geometric mean above.
#This is colored by whether the change in index brought the uber expression closer or further from that of primary samples.
#Second, we look at the change in change of index-of-gene expression between (uberculture-primary) and (p4-primary).
#This is a less straightforward calculation. It tells us whether changing from p4 to uber brings expression closer to primary.
#This is colored by whether gene expression goes up (upregulation) or down (downregulation) from uber to p4.
mtcomps %>%
  arrange(uber_vs_p4_LEP) %>% #Sort by order of 'additive'
  dplyr::filter( row_number() <= 10 | row_number() > nrow(.)-10 ) %>% #First 10 and last 10
  mutate(symbol = factor(symbol, levels=symbol)) %>% #Turn strings into factors
  ggplot(aes(x=symbol, y=uber_vs_p4_LEP)) + #Lollipop plot.
  geom_segment( aes(x=symbol, xend=symbol, y=0, yend=uber_vs_p4_LEP, color=uber_vs_p4_LEP_dir) ) +
  geom_point( aes(color=uber_vs_p4_LEP_dir, fill=uber_vs_p4_LEP_dir, shape=delta_dir_LEP), size=2 ) +   
  mts_figure_theme + #placing this before scale_color_manual so that the color part of the theme gets overridden
  scale_color_manual(values = c("converged"="#00aa00", "diverged"="#ff00ff")) +
  scale_fill_manual(values = c("converged"="#00aa00", "diverged"="#ff00ff")) +
  scale_shape_manual(values = c("more"=24, "less"=25)) +
  theme(panel.grid.major.x = element_blank(),
        axis.text.x = element_text(angle = -90, hjust = 0)) +
  labs( title="Luminal Cells", x="Gene Name", y=expression("Gene Expression Index") )
ggsave("fig3b_delta_luminal.pdf", device="pdf", height=2.5, width=3, units="in")

mtcomps %>%
  arrange(delta_index_LEP) %>% #Sort by order of 'additive'
  dplyr::filter( row_number() <= 10 | row_number() > nrow(.)-10 ) %>% #First 10 and last 10
  mutate(symbol = factor(symbol, levels=symbol)) %>% #Turn strings into factors
  ggplot(aes(x=symbol, y=delta_index_LEP)) + #Lollipop plot.
    geom_segment( aes(x=symbol, xend=symbol, y=0, yend=delta_index_LEP, color=uber_vs_p4_LEP_dir) ) +
    geom_point( aes(color=uber_vs_p4_LEP_dir, fill=uber_vs_p4_LEP_dir, shape=delta_dir_LEP), size=2 ) +   
    mts_figure_theme + #placing this before scale_color_manual so that the color part of the theme gets overridden
    scale_color_manual(values = c("converged"="#00aa00", "diverged"="#ff00ff")) +
    scale_fill_manual(values = c("converged"="#00aa00", "diverged"="#ff00ff")) +
    scale_shape_manual(values = c("more"=24, "less"=25)) +  
    theme(panel.grid.major.x = element_blank(),
        axis.text.x = element_text(angle = -90, hjust = 0)) +
    labs( title="Luminal Cells", x="Gene Name", y=expression(paste(Delta, " Gene Expression Index")))
ggsave("fig3b_deltadelta_luminal.pdf", device="pdf", height=2.5, width=3, units="in")
 
mtcomps %>%
  arrange(uber_vs_p4_MEP) %>% #Sort by order of 'additive'
  dplyr::filter( row_number() <= 10 | row_number() > nrow(.)-10 ) %>% #First 10 and last 10
  mutate(symbol = factor(symbol, levels=symbol)) %>% #Turn strings into factors
  ggplot(aes(x=symbol, y=uber_vs_p4_MEP)) + #Lollipop plot.
  geom_segment( aes(x=symbol, xend=symbol, y=0, yend=uber_vs_p4_MEP, color=uber_vs_p4_MEP_dir) ) +
  geom_point( aes(color=uber_vs_p4_MEP_dir, fill=uber_vs_p4_MEP_dir, shape=delta_dir_MEP), size=2 ) +   
  mts_figure_theme + #placing this before scale_color_manual so that the color part of the theme gets overridden
  scale_color_manual(values = c("converged"="#00aa00", "diverged"="#ff00ff")) +
  scale_fill_manual(values = c("converged"="#00aa00", "diverged"="#ff00ff")) +
  scale_shape_manual(values = c("more"=24, "less"=25)) +
  theme(panel.grid.major.x = element_blank(),
        axis.text.x = element_text(angle = -90, hjust = 0)) +
  labs( title="Myoepithelial Cells", x="Gene Name", y=expression("Gene Expression Index") )
ggsave("fig3b_delta_myoepithelial.pdf", device="pdf", height=2.5, width=3, units="in")

mtcomps %>%
  arrange(delta_index_MEP) %>% #Sort by order of 'additive'
  dplyr::filter( row_number() <= 10 | row_number() > nrow(.)-10 ) %>% #First 10 and last 10
  mutate(symbol = factor(symbol, levels=symbol)) %>% #Turn strings into factors
  ggplot(aes(x=symbol, y=delta_index_MEP)) + #Lollipop plot.
  geom_segment( aes(x=symbol, xend=symbol, y=0, yend=delta_index_MEP, color=uber_vs_p4_MEP_dir) ) +
  geom_point( aes(color=uber_vs_p4_MEP_dir, fill=uber_vs_p4_MEP_dir, shape=delta_dir_MEP), size=2 ) +   
  mts_figure_theme + #placing this before scale_color_manual so that the color part of the theme gets overridden
  scale_color_manual(values = c("converged"="#00aa00", "diverged"="#ff00ff")) +
  scale_fill_manual(values = c("converged"="#00aa00", "diverged"="#ff00ff")) +
  scale_shape_manual(values = c("more"=24, "less"=25)) +  
  theme(panel.grid.major.x = element_blank(),
        axis.text.x = element_text(angle = -90, hjust = 0)) +
  labs( title="Myoepithelial Cells", x="Gene Name", y=expression(paste(Delta, " Gene Expression Index")))
ggsave("fig3b_deltadelta_myoepithelial.pdf", device="pdf", height=2.5, width=3, units="in")


####################################################
### Code used to generate Table 5.               ###
### Run the code for Fig. 3a-b first to          ###
### introduce necessary data into the workspace. ###
####################################################


#Return the top genes with the most positive difference index. These are diverged.
mtcomps %>%
  arrange(delta_index_MEP) %>%
  .$symbol %>%
  head(1000) %>% write.csv("meptop1000.txt")
#Return the 200 genes with the most negative difference index. These are converged.
mtcomps %>%
  arrange(delta_index_MEP) %>%
  .$symbol %>%
  tail(1000) %>% write.csv("mepbot1000.txt")

#Then do it again for LEPs.
mtcomps %>%
  arrange(delta_index_LEP) %>%
  .$symbol %>%
  head(1000) %>% write.csv("leptop1000.txt")
mtcomps %>%
  arrange(delta_index_LEP) %>%
  .$symbol %>%
  tail(1000) %>% write.csv("lepbot1000.txt")


####################################################
### Code used to generate Fig. 5b.               ###
### This is the start of the subtype analysis.   ###
####################################################

sdatain <- read.csv("./supplemental_data_1.csv", sep="\t", header=TRUE)
sdatain <- sdatain[,c(1,36:44)]

#First, some processing common to everything downstream: filter out zeros and no-name entries.
#We do this for the subtype analysis and not the main analysis because, for this dataset,
#we're starting from a different set of gene features based on ENSEMBL IDs.
sdatain <- dplyr::filter(sdatain,DN > 0 | MEP > 0 | LEP > 0 | CKIT > 0 
                         | CKIT_172 > 0 | CKIT_237 > 0 | CKIT_240 > 0 | CKIT_112 > 0 | CKIT_051_BRIDGE > 0 )
sdatain <- dplyr::filter(sdatain, X != "")
rownames(sdatain) <- make.names(sdatain$X, unique = TRUE)
sdatain <- sdatain[,2:10]
sdatain <- as.data.frame(cpm(sdatain, normalized.lib.sizes = TRUE, log = FALSE))
sdatain$symbol <- rownames(sdatain) #put the symbol column back, which gets added as the last column
sdatain <- dplyr::select(sdatain, symbol, everything())  #move the symbol column to the front


nRows <- nrow(sdatain)*(ncol(sdatain)-1)+10

sdataout <- data.frame(
  "symbol"=character(),
  "value"=numeric(),
  "lineage"=character(),
  stringsAsFactors=FALSE)

sdataout <- sdataout[rep.int(1,nRows),]
sdataout <- as.list(sdataout)

#Precompute some simple calculations and lookups for a faster inner loop.
precalc <- ncol(sdatain)-1
columnnames <- colnames(sdatain)

#dataout is a transformation of datain with each specimen:gene combination
#bearing a unique row. This is necessary for certain forms of analysis. Be
#advised that the below loop may take minutes to execute, even on a modern
#processor. 
for(i in 1:nrow(sdatain))
{
  for(j in 2:ncol(sdatain))
  {
    thisrow <- list( sdatain[i,1], sdatain[i,j], columnnames[j] )
    
    #put.k <- (i-2)*precalc + j-1
    put.k <- (i-1)*precalc + j-1
    for(k in 1:3)
    {
      sdataout[[k]][put.k] <- thisrow[[k]]
    }
  }
}
sdataout <- data.frame(sdataout)
sdataout$lineage <- as.factor(sdataout$lineage)


sdatain <- left_join(sdatain, dplyr::select(datain, c("symbol",
                                                      "X33673_172L.1M.LEP_S12_L999",
                                                      "X33677_237.1M.LEP_S18_L999",
                                                      "X33669_240LB.1M.LEP_S8_L999",
                                                      "X33675_112R.1M.LEP_S16_L999",
                                                      "X33671_51L.1M.LEP_S10_L999"
)))


hit.ecm <- c("LAMA1", "LAMB1", "LAMC1", "LAMA3", "LAMB3", "LAMC2", "COL4A1", "COL4A2", "COL7A1", "NID1", "DAG1", "HSPG2" )
hit.lep <- c("SCGB2A1", "SCGB2A2", "LALBA", "ESR1", "PGR", "PIP", "KIT", "MUC1", "PROM1", "KRT18", "KRT19", "CDH1" )
hit.mep <- c("ACTA2", "MYH11", "CNN1", "ITGA6", "ITGB4", "S100A2", "TP63", "MME", "NGFR", "KRT14", "KRT17", "CDH3" )
hitlist <- c(hit.ecm, hit.lep, hit.mep)
hitdata <- dplyr::filter(sdataout,symbol %in% hitlist)
hitdata$adjvalue <- NA
hitdata$symbol.cat <- NA

hitdata$symbol.cat[hitdata$symbol %in% hit.ecm] <- "ECM"
hitdata$symbol.cat[hitdata$symbol %in% hit.lep] <- "LEP"
hitdata$symbol.cat[hitdata$symbol %in% hit.mep] <- "MEP"


desiredlineageorder <- c(            "X33673_172L.1M.LEP_S12_L999",
                                     "X33677_237.1M.LEP_S18_L999",
                                     "X33669_240LB.1M.LEP_S8_L999",
                                     "X33675_112R.1M.LEP_S16_L999",
                                     "X33671_51L.1M.LEP_S10_L999",
                                     "CKIT_240","CKIT_112","CKIT_237", "CKIT_051_BRIDGE", "CKIT_172")
colorscheme <- colorRampPalette(c("blue","white","orange"))(255)

rownames(sdatain) <- make.names(sdatain$symbol, unique=TRUE)

heathitdata_lep <- dplyr::filter(sdatain,symbol %in% hit.lep)
heathitdata_lep <- heathitdata_lep[-1] #remove the symbol column
heathitdata_lep <- heathitdata_lep + min(heathitdata_lep[heathitdata_lep>0])/10 #nix zeros in preparation for log transform
heathitdata_lep <- apply(heathitdata_lep, c(1,2), log10)
testit <- heathitdata_lep %>%
  as.data.frame %>%
  dplyr::select( 
            "X33673_172L.1M.LEP_S12_L999",
            "X33677_237.1M.LEP_S18_L999",
            "X33669_240LB.1M.LEP_S8_L999",
            "X33675_112R.1M.LEP_S16_L999",
            "X33671_51L.1M.LEP_S10_L999",
            "CKIT_240","CKIT_112","CKIT_237", "CKIT_051_BRIDGE", "CKIT_172"        
  ) %>%
  as.data.frame() %>%  
  as.matrix() %>%
  #t() %>% scale() %>% t() %>% #scale each gene to mean=0 and stddev=1
  t() %>% scale(center=TRUE, scale=FALSE) %>% t() %>% #scale each gene to mean=0
  apply(c(1,2), function(x) min(x,1.25)) %>% #Maximum value is 1.4 log10 above mean
  apply(c(1,2), function(x) max(x,-1.25)) %>% #Minimum value is 1.4 log10 below mean  
  as.data.frame() %>%
  rownames_to_column("gene") %>%
  pivot_longer(cols=-c("gene"), names_to="lineage", values_to="value") %>%
  mutate(gene = fct_relevel(gene, rev(hit.lep))) %>% #reorder genes
  mutate(lineage = fct_relevel(lineage, desiredlineageorder))  #reorder lineages
ggplot(data = testit, mapping = aes(y=gene, x=lineage, fill=value)) + geom_tile() +
  xlab(label = "") + ylab(label = "Gene Name") +
  scale_fill_gradientn(colours=colorscheme, limits=c(-1.25,1.25)) +
  mts_heatmap_theme
ggsave("fig5b_luminal.pdf", device="pdf", height=2, width=3, units="in")

heathitdata_mep <- dplyr::filter(sdatain,symbol %in% hit.mep)
#heathitdata_mep <- dplyr::select(heathitdata_mep,contains("MEP"))
heathitdata_mep <- heathitdata_mep[-1] #remove the symbol column
heathitdata_mep <- heathitdata_mep + min(heathitdata_mep[heathitdata_mep>0])/10 #nix zeros in preparation for log transform
heathitdata_mep <- apply(heathitdata_mep, c(1,2), log10)
testit <- heathitdata_mep %>%
  as.data.frame() %>%  
  dplyr::select( 
    "X33673_172L.1M.LEP_S12_L999",
    "X33677_237.1M.LEP_S18_L999",
    "X33669_240LB.1M.LEP_S8_L999",
    "X33675_112R.1M.LEP_S16_L999",
    "X33671_51L.1M.LEP_S10_L999",
    "CKIT_240","CKIT_112","CKIT_237", "CKIT_051_BRIDGE", "CKIT_172"        
  ) %>%  
  as.data.frame() %>%    
  as.matrix() %>%
  # t() %>% scale() %>% t() %>% #scale each gene to mean=0 and stddev=1
  t() %>% scale(center=TRUE, scale=FALSE) %>% t() %>% #scale each gene to mean=0
  apply(c(1,2), function(x) min(x,1.25)) %>% #Maximum value is 1.4 log10 above mean
  apply(c(1,2), function(x) max(x,-1.25)) %>% #Minimum value is 1.4 log10 below mean  
  as.data.frame() %>%
  rownames_to_column("gene") %>%
  pivot_longer(cols=-c("gene"), names_to="lineage", values_to="value") %>%
  mutate(gene = fct_relevel(gene, rev(hit.mep))) %>% #reorder genes
  mutate(lineage = fct_relevel(lineage, desiredlineageorder))  #reorder lineages
ggplot(data = testit, mapping = aes(y=gene, x=lineage, fill=value)) + geom_tile() +
  xlab(label = "") + ylab(label = "Gene Name") +
  scale_fill_gradientn(colours=colorscheme, limits=c(-1.25,1.25)) +
  mts_heatmap_theme
ggsave("fig5b_myoepithelial.pdf", device="pdf", height=2, width=3, units="in")

heathitdata_ecm <- dplyr::filter(sdatain,symbol %in% hit.ecm)
#heathitdata_ecm <- dplyr::select(heathitdata_ecm,contains("MEP"))
heathitdata_ecm <- heathitdata_ecm[-1] #remove the symbol column
heathitdata_ecm <- heathitdata_ecm + min(heathitdata_ecm[heathitdata_ecm>0])/10 #nix zeros in preparation for log transform
heathitdata_ecm <- apply(heathitdata_ecm, c(1,2), log10)
testit <- heathitdata_ecm %>%
  as.data.frame() %>%  
  dplyr::select( 
    "X33673_172L.1M.LEP_S12_L999",
    "X33677_237.1M.LEP_S18_L999",
    "X33669_240LB.1M.LEP_S8_L999",
    "X33675_112R.1M.LEP_S16_L999",
    "X33671_51L.1M.LEP_S10_L999",
    "CKIT_240","CKIT_112","CKIT_237", "CKIT_051_BRIDGE", "CKIT_172"        
  ) %>%   
  as.data.frame() %>%    
  as.matrix() %>%
  # t() %>% scale() %>% t() %>% #scale each gene to mean=0 and stddev=1
  t() %>% scale(center=TRUE, scale=FALSE) %>% t() %>% #scale each gene to mean=0
  apply(c(1,2), function(x) min(x,1.25)) %>% #Maximum value is 1.4 log10 above mean
  apply(c(1,2), function(x) max(x,-1.25)) %>% #Minimum value is 1.4 log10 below mean  
  as.data.frame() %>%
  rownames_to_column("gene") %>%
  pivot_longer(cols=-c("gene"), names_to="lineage", values_to="value") %>%
  mutate(gene = fct_relevel(gene, rev(hit.ecm))) %>% #reorder genes
  mutate(lineage = fct_relevel(lineage, desiredlineageorder))  #reorder lineages
ggplot(data = testit, mapping = aes(y=gene, x=lineage, fill=value)) + geom_tile() +
  xlab(label = "") + ylab(label = "Gene Name") +
  scale_fill_gradientn(colours=colorscheme, limits=c(-1.25,1.25)) +
  mts_heatmap_theme
ggsave("fig5b_extracellular.pdf", device="pdf", height=2, width=3, units="in")


####################################################
### Code used to generate Fig. 5c.               ###
### Run the code for Fig. 5b first to            ###
### introduce necessary data into the workspace. ###
####################################################


mtcomps <- sdatain

#remove mitochondrial genes because they vary greatly from run-to-run, and their abundances are a function of mitochondria count, not gene expression patterns.
mtcomps <- dplyr::filter(mtcomps, !grepl("^MT-", symbol))


mtcomps$CKIT_bridge_mod <- mtcomps$CKIT / mtcomps$CKIT_051_BRIDGE
mtcomps$CKIT_bridge_mod[is.na(mtcomps$CKIT_bridge_mod)] <- 0
mtcomps$CKIT_bridge_mod[is.infinite(mtcomps$CKIT_bridge_mod)] <- 0
mtcomps$LEP_bridge_mod <- mtcomps$LEP / mtcomps$X33671_51L.1M.LEP_S10_L999
mtcomps$LEP_bridge_mod[is.na(mtcomps$LEP_bridge_mod)] <- 0
mtcomps$LEP_bridge_mod[is.infinite(mtcomps$LEP_bridge_mod)] <- 0

mtcomps$CKIT_240 <- mtcomps$CKIT_240 * mtcomps$CKIT_bridge_mod
mtcomps$CKIT_112 <- mtcomps$CKIT_112 * mtcomps$CKIT_bridge_mod
mtcomps$CKIT_237 <- mtcomps$CKIT_237 * mtcomps$CKIT_bridge_mod
mtcomps$CKIT_172 <- mtcomps$CKIT_172 * mtcomps$CKIT_bridge_mod
mtcomps$X33669_240LB.1M.LEP_S8_L999 <- mtcomps$X33669_240LB.1M.LEP_S8_L999 * mtcomps$LEP_bridge_mod
mtcomps$X33675_112R.1M.LEP_S16_L999 <- mtcomps$X33675_112R.1M.LEP_S16_L999 * mtcomps$LEP_bridge_mod
mtcomps$X33677_237.1M.LEP_S18_L999 <- mtcomps$X33677_237.1M.LEP_S18_L999 * mtcomps$LEP_bridge_mod
mtcomps$X33673_172L.1M.LEP_S12_L999 <- mtcomps$X33673_172L.1M.LEP_S12_L999 * mtcomps$LEP_bridge_mod


mtcomps$CKIT_avg <- rowMeans(mtcomps[c("CKIT_240","CKIT_112","CKIT_237", "CKIT_172", "CKIT")])
mtcomps$LEP_avg <- rowMeans(mtcomps[c("X33669_240LB.1M.LEP_S8_L999", "X33675_112R.1M.LEP_S16_L999", "X33677_237.1M.LEP_S18_L999", "X33673_172L.1M.LEP_S12_L999", "LEP")])

mtcomps$index_CKIT_avg <- sqrt(abs(mtcomps$CKIT_avg - mtcomps$LEP_avg) * 
                             ifelse(mtcomps$CKIT_avg > mtcomps$LEP_avg, mtcomps$CKIT_avg/mtcomps$LEP_avg, mtcomps$LEP_avg/mtcomps$CKIT_avg)) *
  ifelse(mtcomps$CKIT_avg > mtcomps$LEP_avg, 1, -1)


#can only remove infinites from a column, not a whole data frame
mtcomps$index_CKIT_avg[is.infinite(mtcomps$index_CKIT_avg)] <- NA
mtcomps[is.na(mtcomps)] <- 0 # turn NAs into 0s


options(scipen=999) #nuke scientific notation for easier reading

mtcomps %>%
  arrange(index_CKIT_avg) %>% #Sort by order of 'additive'
  dplyr::filter( row_number() > nrow(.)-15) %>% #Last 15
  mutate(symbol = factor(symbol, levels=symbol)) %>% #Turn strings into factors
  ggplot(aes(x=symbol, y=index_CKIT_avg)) + #Lollipop plot.
  geom_segment( aes(x=symbol, xend=symbol, y=0, yend=index_CKIT_avg) ) +
  geom_point( shape=16, size=2, fill="#000000", color="#000000") +   
  mts_figure_theme +
  theme(panel.grid.major.x = element_blank(),
        axis.text.x = element_text(angle = 90, hjust = 0)) +
  labs( title="Differential Expression\nc-Kit vs LEp, overexpressed in c-Kit", x="", y=expression(paste(Delta, " Gene Expression Index")))
ggsave("fig5c_overexpressed.pdf", device="pdf", height=2.5, width=3, units="in")

mtcomps %>%
  arrange(index_CKIT_avg) %>% #Sort by order of 'additive'
  dplyr::filter( row_number() <= 15 ) %>% #First 15
  mutate(symbol = factor(symbol, levels=symbol)) %>% #Turn strings into factors
  ggplot(aes(x=symbol, y=index_CKIT_avg)) + #Lollipop plot.
  geom_segment( aes(x=symbol, xend=symbol, y=0, yend=index_CKIT_avg) ) +
  geom_point( shape=16, size=2, fill="#000000", color="#000000") +   
  mts_figure_theme +
  theme(panel.grid.major.x = element_blank(),
        axis.text.x = element_text(angle = 90, hjust = 0)) +
  labs( title="Differential Expression\nc-Kit vs LEp, underexpressed in c-Kit", x="", y=expression(paste(Delta, " Gene Expression Index")))
ggsave("fig5c_underexpressed.pdf", device="pdf", height=2.5, width=3, units="in")


####################################################
### Code used to generate the table.             ###
### Run the code for Fig. 5b-c first to          ###
### introduce necessary data into the workspace. ###
####################################################


#Return the top genes with the most positive difference index. These are diverged.
mtcomps %>%
  arrange(index_CKIT_avg) %>% #ascending order default
  .$symbol %>% #write.csv("background.txt")
  head(1000) %>% write.csv("ckitbot1000.txt")
  #Return the 200 genes with the most negative difference index. These are converged.
  mtcomps %>%
  arrange(index_CKIT_avg) %>%
  .$symbol %>%
  tail(1000) %>% write.csv("ckittop1000.txt")
