# Supplementary material for: Sustained postconfluent culture of human mammary epithelial cells enriches for luminal and c-Kit+ subtypes
Source: Breast Cancer Res. 2023 Jan 18;25:6. doi: 10.1186/s13058-022-01595-z (PMC9847146; doi:10.1186/s13058-022-01595-z)
Supplement: Supplementary file 4 — Additional file 4: Data 1. Viability data, Related to Fig. S1A. Contains ethidium homodimer dead cell counts at a sequence of time points. [file 13058_2022_1595_MOESM4_ESM.csv]

time	well	fluor2dead
1	0	107
1	0	117
1	0	79
1	0	76
1	0	20
1	0	41
1	0	113
1	0	188
1	0	209
1	0	58
1	0	32
1	0	104
1	0	79
1	0	129
1	0	211
1	0	199
1	0	88
1	0	40
1	0	88
1	0	81
1	0	106
1	0	188
1	0	187
1	0	85
1	0	49
1	0	41
1	0	91
1	0	72
1	0	167
1	0	79
1	0	147
1	0	97
1	0	28
1	0	72
1	0	58
1	0	165
1	0	172
1	0	50
1	0	46
1	0	57
1	0	40
1	0	102
1	0	116
1	0	105
1	0	87
1	0	44
1	0	51
1	0	86
1	0	84
1	1	63
1	1	44
1	1	32
1	1	34
1	1	157
1	1	184
1	1	189
1	1	34
1	1	36
1	1	35
1	1	97
1	1	82
1	1	154
1	1	180
1	1	24
1	1	16
1	1	40
1	1	147
1	1	145
1	1	118
1	1	240
1	1	30
1	1	26
1	1	25
1	1	50
1	1	20
1	1	30
1	1	170
1	1	74
1	1	45
1	1	49
1	1	43
1	1	185
1	1	79
1	1	199
1	1	114
1	1	52
1	1	53
1	1	112
1	1	109
1	1	301
1	1	119
1	1	171
1	1	153
1	1	44
1	1	75
1	1	98
1	1	83
1	1	134
1	2	42
1	2	53
1	2	41
1	2	78
1	2	59
1	2	59
1	2	26
1	2	79
1	2	66
1	2	46
1	2	51
1	2	35
1	2	45
1	2	43
1	2	81
1	2	77
1	2	73
1	2	58
1	2	34
1	2	29
1	2	47
1	2	115
1	2	64
1	2	72
1	2	93
1	2	45
1	2	55
1	2	33
1	2	88
1	2	66
1	2	63
1	2	53
1	2	41
1	2	66
1	2	55
1	2	57
1	2	38
1	2	68
1	2	68
1	2	72
1	2	67
1	2	42
1	2	91
1	2	49
1	2	49
1	2	55
1	2	73
1	2	50
1	2	52
1	3	166
1	3	159
1	3	172
1	3	204
1	3	97
1	3	53
1	3	36
1	3	123
1	3	116
1	3	179
1	3	143
1	3	177
1	3	184
1	3	101
1	3	106
1	3	125
1	3	69
1	3	198
1	3	169
1	3	201
1	3	206
1	3	93
1	3	127
1	3	75
1	3	21
1	3	133
1	3	194
1	3	68
1	3	109
1	3	102
1	3	68
1	3	79
1	3	240
1	3	62
1	3	46
1	3	129
1	3	108
1	3	125
1	3	128
1	3	132
1	3	209
1	3	189
1	3	144
1	3	140
1	3	82
1	3	68
1	3	233
1	3	150
1	3	143
1	4	51
1	4	88
1	4	48
1	4	76
1	4	56
1	4	59
1	4	119
1	4	33
1	4	68
1	4	94
1	4	143
1	4	112
1	4	76
1	4	138
1	4	32
1	4	33
1	4	75
1	4	123
1	4	121
1	4	71
1	4	111
1	4	62
1	4	67
1	4	102
1	4	196
1	4	78
1	4	36
1	4	88
1	4	69
1	4	110
1	4	185
1	4	185
1	4	78
1	4	22
1	4	68
1	4	91
1	4	103
1	4	88
1	4	129
1	4	119
1	4	48
1	4	161
1	4	132
1	4	114
1	4	126
1	4	59
1	4	103
1	4	102
1	4	52
1	5	100
1	5	73
1	5	59
1	5	30
1	5	18
1	5	19
1	5	63
1	5	43
1	5	42
1	5	53
1	5	26
1	5	42
1	5	17
1	5	41
1	5	27
1	5	19
1	5	15
1	5	43
1	5	40
1	5	45
1	5	79
1	5	61
1	5	76
1	5	81
1	5	77
1	5	18
1	5	60
1	5	80
1	5	89
1	5	82
1	5	81
1	5	108
1	5	17
1	5	28
1	5	33
1	5	107
1	5	71
1	5	40
1	5	26
1	5	27
1	5	37
1	5	47
1	5	49
1	5	47
1	5	60
1	5	35
1	5	44
1	5	51
1	5	184
2	6	3
2	6	17
2	6	19
2	6	9
2	6	11
2	6	23
2	6	10
2	6	10
2	6	30
2	6	29
2	6	21
2	6	10
2	6	23
2	6	28
2	6	46
2	6	10
2	6	26
2	6	14
2	6	20
2	6	9
2	6	8
2	6	32
2	6	52
2	6	18
2	6	12
2	6	13
2	6	12
2	6	35
2	6	55
2	6	24
2	6	31
2	6	26
2	6	21
2	6	36
2	6	18
2	6	47
2	6	26
2	6	5
2	6	6
2	6	5
2	6	4
2	6	1
2	6	5
2	6	11
2	6	5
2	6	13
2	6	18
2	6	18
2	6	18
2	7	12
2	7	25
2	7	21
2	7	28
2	7	25
2	7	50
2	7	20
2	7	15
2	7	8
2	7	5
2	7	22
2	7	9
2	7	31
2	7	18
2	7	33
2	7	18
2	7	53
2	7	23
2	7	44
2	7	16
2	7	42
2	7	16
2	7	43
2	7	22
2	7	29
2	7	16
2	7	32
2	7	64
2	7	22
2	7	36
2	7	16
2	7	16
2	7	49
2	7	66
2	7	18
2	7	22
2	7	37
2	7	32
2	7	24
2	7	7
2	7	20
2	7	18
2	7	38
2	7	61
2	7	12
2	7	15
2	7	48
2	7	17
2	7	15
2	8	22
2	8	12
2	8	17
2	8	27
2	8	15
2	8	24
2	8	14
2	8	9
2	8	22
2	8	43
2	8	24
2	8	27
2	8	16
2	8	25
2	8	17
2	8	7
2	8	4
2	8	17
2	8	14
2	8	8
2	8	11
2	8	7
2	8	28
2	8	17
2	8	12
2	8	7
2	8	28
2	8	20
2	8	10
2	8	10
2	8	18
2	8	3
2	8	10
2	8	16
2	8	8
2	8	11
2	8	18
2	8	11
2	8	21
2	8	25
2	8	16
2	8	26
2	8	9
2	8	11
2	8	14
2	8	9
2	8	25
2	8	27
2	8	10
2	9	3
2	9	12
2	9	10
2	9	10
2	9	7
2	9	3
2	9	1
2	9	5
2	9	12
2	9	10
2	9	8
2	9	5
2	9	5
2	9	2
2	9	5
2	9	4
2	9	10
2	9	7
2	9	7
2	9	3
2	9	7
2	9	8
2	9	9
2	9	9
2	9	3
2	9	8
2	9	4
2	9	1
2	9	6
2	9	8
2	9	10
2	9	6
2	9	11
2	9	19
2	9	16
2	9	34
2	9	33
2	9	51
2	9	6
2	9	7
2	9	17
2	9	13
2	9	20
2	9	14
2	9	11
2	9	38
2	9	12
2	9	5
2	9	8
2	10	26
2	10	22
2	10	13
2	10	26
2	10	39
2	10	41
2	10	23
2	10	25
2	10	26
2	10	26
2	10	21
2	10	40
2	10	15
2	10	24
2	10	18
2	10	10
2	10	30
2	10	36
2	10	24
2	10	26
2	10	42
2	10	15
2	10	20
2	10	23
2	10	23
2	10	21
2	10	32
2	10	23
2	10	16
2	10	20
2	10	6
2	10	10
2	10	13
2	10	21
2	10	17
2	10	17
2	10	13
2	10	18
2	10	23
2	10	18
2	10	22
2	10	26
2	10	15
2	10	15
2	10	16
2	10	25
2	10	13
2	10	26
2	10	22
2	11	32
2	11	12
2	11	32
2	11	24
2	11	24
2	11	40
2	11	15
2	11	24
2	11	22
2	11	21
2	11	8
2	11	13
2	11	12
2	11	38
2	11	22
2	11	31
2	11	11
2	11	22
2	11	26
2	11	13
2	11	17
2	11	21
2	11	9
2	11	17
2	11	11
2	11	19
2	11	2
2	11	29
2	11	17
2	11	27
2	11	35
2	11	35
2	11	34
2	11	18
2	11	31
2	11	3
2	11	16
2	11	3
2	11	4
2	11	31
2	11	14
2	11	18
2	11	21
2	11	18
2	11	18
2	11	17
2	11	25
2	11	3
2	11	36
3	12	21
3	12	15
3	12	15
3	12	14
3	12	33
3	12	27
3	12	22
3	12	18
3	12	36
3	12	12
3	12	15
3	12	92
3	12	89
3	12	64
3	12	48
3	12	46
3	12	49
3	12	46
3	12	38
3	12	14
3	12	5
3	12	24
3	12	6
3	12	61
3	12	31
3	12	23
3	12	18
3	12	18
3	12	23
3	12	14
3	12	48
3	12	28
3	12	51
3	12	48
3	12	9
3	12	35
3	12	26
3	12	70
3	12	113
3	12	44
3	12	40
3	12	53
3	12	55
3	12	13
3	12	10
3	12	23
3	12	20
3	12	34
3	12	55
3	13	146
3	13	85
3	13	13
3	13	133
3	13	198
3	13	35
3	13	22
3	13	169
3	13	134
3	13	25
3	13	69
3	13	69
3	13	28
3	13	53
3	13	24
3	13	133
3	13	39
3	13	139
3	13	167
3	13	79
3	13	33
3	13	122
3	13	46
3	13	90
3	13	20
3	13	77
3	13	40
3	13	22
3	13	5
3	13	47
3	13	11
3	13	28
3	13	17
3	13	27
3	13	14
3	13	59
3	13	46
3	13	60
3	13	43
3	13	22
3	13	18
3	13	56
3	13	21
3	13	13
3	13	18
3	13	33
3	13	15
3	13	22
3	13	30
3	14	29
3	14	22
3	14	22
3	14	27
3	14	32
3	14	29
3	14	26
3	14	39
3	14	50
3	14	39
3	14	24
3	14	37
3	14	36
3	14	19
3	14	15
3	14	33
3	14	24
3	14	52
3	14	25
3	14	35
3	14	24
3	14	33
3	14	6
3	14	27
3	14	27
3	14	64
3	14	15
3	14	45
3	14	55
3	14	25
3	14	21
3	14	18
3	14	17
3	14	71
3	14	14
3	14	17
3	14	30
3	14	82
3	14	31
3	14	15
3	14	18
3	14	13
3	14	6
3	14	18
3	14	41
3	14	39
3	14	22
3	14	11
3	14	90
3	15	48
3	15	19
3	15	5
3	15	108
3	15	27
3	15	26
3	15	45
3	15	30
3	15	29
3	15	19
3	15	62
3	15	9
3	15	22
3	15	35
3	15	12
3	15	50
3	15	36
3	15	26
3	15	12
3	15	50
3	15	36
3	15	45
3	15	43
3	15	19
3	15	51
3	15	23
3	15	15
3	15	79
3	15	22
3	15	34
3	15	21
3	15	23
3	15	31
3	15	8
3	15	21
3	15	33
3	15	42
3	15	16
3	15	4
3	15	51
3	15	44
3	15	36
3	15	49
3	15	28
3	15	48
3	15	11
3	15	15
3	15	26
3	15	40
3	16	19
3	16	42
3	16	34
3	16	25
3	16	31
3	16	42
3	16	42
3	16	42
3	16	30
3	16	50
3	16	26
3	16	19
3	16	20
3	16	21
3	16	5
3	16	41
3	16	17
3	16	7
3	16	13
3	16	55
3	16	25
3	16	37
3	16	26
3	16	8
3	16	13
3	16	9
3	16	12
3	16	20
3	16	19
3	16	34
3	16	8
3	16	11
3	16	40
3	16	30
3	16	14
3	16	36
3	16	24
3	16	19
3	16	13
3	16	20
3	16	27
3	16	18
3	16	41
3	16	44
3	16	47
3	16	60
3	16	36
3	16	27
3	16	73
3	17	53
3	17	49
3	17	69
3	17	23
3	17	30
3	17	24
3	17	43
3	17	44
3	17	54
3	17	45
3	17	24
3	17	21
3	17	45
3	17	34
3	17	27
3	17	31
3	17	4
3	17	46
3	17	54
3	17	18
3	17	20
3	17	24
3	17	17
3	17	15
3	17	17
3	17	6
3	17	14
3	17	24
3	17	32
3	17	17
3	17	5
3	17	22
3	17	14
3	17	17
3	17	15
3	17	5
3	17	14
3	17	14
3	17	21
3	17	19
3	17	16
3	17	62
3	17	8
3	17	24
3	17	5
3	17	15
3	17	26
3	17	29
3	17	24
4	18	174
4	18	57
4	18	115
4	18	197
4	18	139
4	18	29
4	18	23
4	18	102
4	18	93
4	18	92
4	18	54
4	18	109
4	18	71
4	18	53
4	18	219
4	18	161
4	18	150
4	18	105
4	18	74
4	18	33
4	18	85
4	18	214
4	18	101
4	18	92
4	18	92
4	18	120
4	18	92
4	18	116
4	18	91
4	18	132
4	18	99
4	18	113
4	18	124
4	18	113
4	18	78
4	18	92
4	18	87
4	18	100
4	18	143
4	18	107
4	18	121
4	18	57
4	18	95
4	18	87
4	18	103
4	18	125
4	18	101
4	18	98
4	18	79
4	19	143
4	19	65
4	19	57
4	19	52
4	19	22
4	19	57
4	19	91
4	19	97
4	19	90
4	19	40
4	19	50
4	19	62
4	19	64
4	19	72
4	19	62
4	19	51
4	19	34
4	19	55
4	19	87
4	19	44
4	19	28
4	19	57
4	19	49
4	19	40
4	19	27
4	19	40
4	19	32
4	19	48
4	19	24
4	19	40
4	19	25
4	19	63
4	19	57
4	19	59
4	19	21
4	19	30
4	19	52
4	19	44
4	19	17
4	19	32
4	19	30
4	19	42
4	19	28
4	19	48
4	19	29
4	19	46
4	19	30
4	19	60
4	19	50
4	20	477
4	20	419
4	20	383
4	20	300
4	20	314
4	20	288
4	20	375
4	20	411
4	20	138
4	20	242
4	20	497
4	20	481
4	20	195
4	20	325
4	20	114
4	20	247
4	20	389
4	20	478
4	20	590
4	20	512
4	20	326
4	20	29
4	20	376
4	20	218
4	20	455
4	20	655
4	20	297
4	20	467
4	20	156
4	20	306
4	20	544
4	20	303
4	20	489
4	20	499
4	20	471
4	20	487
4	20	559
4	20	584
4	20	432
4	20	552
4	20	466
4	20	473
4	20	571
4	20	528
4	20	587
4	20	530
4	20	285
4	20	430
4	20	478
4	21	496
4	21	500
4	21	362
4	21	141
4	21	551
4	21	442
4	21	193
4	21	471
4	21	616
4	21	443
4	21	112
4	21	335
4	21	277
4	21	137
4	21	544
4	21	576
4	21	641
4	21	359
4	21	380
4	21	402
4	21	377
4	21	203
4	21	606
4	21	602
4	21	590
4	21	520
4	21	387
4	21	419
4	21	192
4	21	567
4	21	222
4	21	122
4	21	504
4	21	489
4	21	433
4	21	608
4	21	548
4	21	353
4	21	335
4	21	64
4	21	552
4	21	573
4	21	630
4	21	532
4	21	312
4	21	186
4	21	153
4	21	517
4	21	456
4	22	466
4	22	473
4	22	386
4	22	404
4	22	367
4	22	397
4	22	428
4	22	423
4	22	390
4	22	373
4	22	341
4	22	405
4	22	370
4	22	450
4	22	339
4	22	346
4	22	191
4	22	243
4	22	231
4	22	492
4	22	470
4	22	469
4	22	346
4	22	269
4	22	262
4	22	431
4	22	454
4	22	474
4	22	389
4	22	358
4	22	281
4	22	380
4	22	476
4	22	528
4	22	515
4	22	356
4	22	477
4	22	477
4	22	492
4	22	493
4	22	530
4	22	487
4	22	456
4	22	468
4	22	476
4	22	537
4	22	562
4	22	467
4	22	530
4	23	66
4	23	245
4	23	230
4	23	247
4	23	214
4	23	295
4	23	112
4	23	181
4	23	83
4	23	66
4	23	52
4	23	114
4	23	119
4	23	93
4	23	109
4	23	87
4	23	73
4	23	48
4	23	54
4	23	110
4	23	95
4	23	80
4	23	78
4	23	42
4	23	51
4	23	43
4	23	55
4	23	85
4	23	68
4	23	44
4	23	88
4	23	39
4	23	37
4	23	48
4	23	30
4	23	38
4	23	15
4	23	62
4	23	18
4	23	56
4	23	53
4	23	108
4	23	17
4	23	21
4	23	28
4	23	8
4	23	77
4	23	72
4	23	79
