# Supplementary material for: Sustained postconfluent culture of human mammary epithelial cells enriches for luminal and c-Kit+ subtypes
Source: Breast Cancer Res. 2023 Jan 18;25:6. doi: 10.1186/s13058-022-01595-z (PMC9847146; doi:10.1186/s13058-022-01595-z)
Supplement: Supplementary file 5 — Additional file 5: Data 2. Senescence-associated beta-galactosidase activity, Related to Fig. S2A. Contains threshold-based area measurements for SABG + portions of microscopy fields. [file 13058_2022_1595_MOESM5_ESM.csv]

time	well	value
1	0	21127
1	0	37102
1	0	176225
1	0	76477
1	0	65611
1	0	81491
1	0	118922
1	0	15191
1	0	46484
1	0	274238
1	0	124641
1	0	271446
1	0	65995
1	0	62445
1	0	100357
1	0	57681
1	0	343394
1	0	344614
1	0	239588
1	0	87684
1	0	18454
1	0	12039
1	0	24291
1	0	102868
1	0	155139
1	0	149114
1	0	127041
1	0	38874
1	0	60090
1	0	16152
1	0	219622
1	0	93466
1	0	241551
1	0	121272
1	0	60617
1	0	15236
1	0	28778
1	0	131298
1	0	149019
1	0	162686
1	0	141494
1	0	30014
1	0	20207
1	0	79478
1	0	18436
1	0	23419
1	0	54232
1	0	65974
1	0	25241
1	1	13036
1	1	36926
1	1	45893
1	1	17916
1	1	55623
1	1	16611
1	1	137786
1	1	33839
1	1	25349
1	1	81340
1	1	14871
1	1	14462
1	1	13071
1	1	13580
1	1	16377
1	1	19119
1	1	43564
1	1	18052
1	1	20530
1	1	22915
1	1	14988
1	1	22361
1	1	61423
1	1	39943
1	1	36208
1	1	12581
1	1	37939
1	1	11717
1	1	132424
1	1	138980
1	1	113406
1	1	15620
1	1	21374
1	1	17307
1	1	22157
1	1	245930
1	1	134248
1	1	67525
1	1	58093
1	1	26788
1	1	17610
1	1	15677
1	1	168790
1	1	262745
1	1	74816
1	1	27800
1	1	39195
1	1	11448
1	1	28523
1	2	200432
1	2	102375
1	2	154902
1	2	446177
1	2	150467
1	2	173919
1	2	409311
1	2	207446
1	2	128095
1	2	247488
1	2	161426
1	2	60912
1	2	190991
1	2	410164
1	2	255965
1	2	269638
1	2	407174
1	2	338376
1	2	221371
1	2	118519
1	2	82450
1	2	169306
1	2	442711
1	2	241013
1	2	164142
1	2	135396
1	2	161216
1	2	198088
1	2	153638
1	2	187905
1	2	351507
1	2	236025
1	2	128955
1	2	117018
1	2	198800
1	2	202507
1	2	152497
1	2	157315
1	2	122238
1	2	135954
1	2	432485
1	2	420115
1	2	212572
1	2	445236
1	2	152493
1	2	319221
1	2	304631
1	2	410164
1	2	16573
1	3	98588
1	3	105462
1	3	203525
1	3	101143
1	3	111052
1	3	185026
1	3	125582
1	3	101347
1	3	123843
1	3	215403
1	3	138747
1	3	87117
1	3	79474
1	3	117712
1	3	107270
1	3	147745
1	3	136634
1	3	72329
1	3	163432
1	3	145773
1	3	126941
1	3	125782
1	3	157613
1	3	84838
1	3	112942
1	3	95432
1	3	73399
1	3	126572
1	3	58258
1	3	147954
1	3	72166
1	3	38691
1	3	31703
1	3	43322
1	3	33880
1	3	56748
1	3	115942
1	3	76585
1	3	25251
1	3	28782
1	3	90111
1	3	120624
1	3	44785
1	3	25048
1	3	40204
1	3	33875
1	3	41082
1	3	33179
1	3	64276
1	4	293601
1	4	152911
1	4	152404
1	4	340513
1	4	333371
1	4	332018
1	4	354905
1	4	164224
1	4	104739
1	4	155151
1	4	344586
1	4	361461
1	4	335545
1	4	393519
1	4	442106
1	4	380028
1	4	210361
1	4	454212
1	4	265814
1	4	405788
1	4	417922
1	4	288629
1	4	371933
1	4	330860
1	4	429974
1	4	391081
1	4	500834
1	4	359228
1	4	295702
1	4	410390
1	4	397604
1	4	271883
1	4	271561
1	4	285182
1	4	269777
1	4	279851
1	4	498168
1	4	384464
1	4	373057
1	4	337080
1	4	229746
1	4	222093
1	4	476309
1	4	400352
1	4	421372
1	4	509837
1	4	404039
1	4	172576
1	4	17311
1	5	415825
1	5	312215
1	5	311331
1	5	516922
1	5	302864
1	5	143156
1	5	75845
1	5	177157
1	5	421784
1	5	406983
1	5	407361
1	5	265732
1	5	200039
1	5	238386
1	5	398525
1	5	259034
1	5	368413
1	5	122539
1	5	189148
1	5	211577
1	5	165783
1	5	267226
1	5	185272
1	5	198525
1	5	123664
1	5	235636
1	5	334331
1	5	236668
1	5	218965
1	5	133097
1	5	245150
1	5	63299
1	5	128132
1	5	540388
1	5	398856
1	5	276338
1	5	120483
1	5	174470
1	5	222178
1	5	285549
1	5	254554
1	5	72174
1	5	159717
1	5	256075
1	5	186436
1	5	82513
1	5	179597
1	5	60557
1	5	37259
2	6	781114
2	6	592041
2	6	645588
2	6	612754
2	6	1084394
2	6	1390030
2	6	362364
2	6	514352
2	6	423122
2	6	612252
2	6	599958
2	6	743269
2	6	839389
2	6	141555
2	6	367377
2	6	558852
2	6	855970
2	6	652561
2	6	666055
2	6	642215
2	6	591906
2	6	647370
2	6	1121541
2	6	599930
2	6	544260
2	6	954339
2	6	761023
2	6	983604
2	6	529110
2	6	651677
2	6	881668
2	6	605907
2	6	930750
2	6	931710
2	6	1119647
2	6	125657
2	6	242181
2	6	666600
2	6	990599
2	6	1021723
2	6	935174
2	6	286726
2	6	656505
2	6	752575
2	6	529682
2	6	628990
2	6	1149652
2	6	502209
2	6	10222
2	7	981174
2	7	843090
2	7	815466
2	7	834781
2	7	733134
2	7	680035
2	7	185523
2	7	673614
2	7	815676
2	7	981509
2	7	1015103
2	7	969134
2	7	896390
2	7	925508
2	7	760671
2	7	846949
2	7	1311728
2	7	1169383
2	7	921522
2	7	1173721
2	7	1071681
2	7	802857
2	7	1003851
2	7	1083425
2	7	991162
2	7	716992
2	7	932763
2	7	1084734
2	7	748003
2	7	590278
2	7	720148
2	7	709416
2	7	606988
2	7	928687
2	7	829274
2	7	539718
2	7	641980
2	7	819560
2	7	800493
2	7	723834
2	7	745362
2	7	236842
2	7	763536
2	7	615409
2	7	884266
2	7	763308
2	7	698174
2	7	795740
2	7	261367
2	8	660869
2	8	744857
2	8	182691
2	8	668267
2	8	875236
2	8	569329
2	8	890787
2	8	229361
2	8	414361
2	8	464320
2	8	476170
2	8	660702
2	8	716123
2	8	694502
2	8	634070
2	8	408040
2	8	612143
2	8	486994
2	8	1011677
2	8	761638
2	8	651939
2	8	169374
2	8	438108
2	8	407404
2	8	323150
2	8	582155
2	8	1032861
2	8	898327
2	8	540668
2	8	282445
2	8	278810
2	8	305128
2	8	489831
2	8	733683
2	8	1454725
2	8	265256
2	8	579352
2	8	589361
2	8	436544
2	8	650460
2	8	623064
2	8	1058423
2	8	245393
2	8	514548
2	8	323808
2	8	286704
2	8	747530
2	8	721436
2	8	83718
2	9	716031
2	9	57644
2	9	298616
2	9	814221
2	9	1252018
2	9	666168
2	9	811210
2	9	540734
2	9	390802
2	9	698389
2	9	893083
2	9	1000709
2	9	755667
2	9	400717
2	9	597386
2	9	1295968
2	9	849311
2	9	1127764
2	9	933875
2	9	648187
2	9	252866
2	9	967984
2	9	1328178
2	9	1462469
2	9	1057918
2	9	675060
2	9	482565
2	9	464831
2	9	759561
2	9	778303
2	9	713142
2	9	835868
2	9	712515
2	9	616146
2	9	505283
2	9	801829
2	9	657539
2	9	480242
2	9	747361
2	9	575032
2	9	499056
2	9	407614
2	9	764741
2	9	675321
2	9	513545
2	9	546419
2	9	410141
2	9	476704
2	9	12390
2	10	799196
2	10	1197380
2	10	861553
2	10	521433
2	10	920379
2	10	765627
2	10	945489
2	10	612387
2	10	633003
2	10	439014
2	10	405354
2	10	593937
2	10	529067
2	10	742913
2	10	768730
2	10	710994
2	10	569966
2	10	500312
2	10	665642
2	10	521640
2	10	749294
2	10	854422
2	10	702452
2	10	875473
2	10	858902
2	10	606959
2	10	601916
2	10	647184
2	10	799337
2	10	911780
2	10	741369
2	10	626695
2	10	686848
2	10	623892
2	10	542786
2	10	684835
2	10	595740
2	10	831063
2	10	1049912
2	10	623660
2	10	777610
2	10	526093
2	10	775503
2	10	819027
2	10	1108236
2	10	1172877
2	10	853243
2	10	648300
2	10	760105
2	11	1149547
2	11	1029662
2	11	1341341
2	11	1131703
2	11	1191294
2	11	1105367
2	11	1296254
2	11	995270
2	11	1203368
2	11	1044848
2	11	620667
2	11	1397542
2	11	1118718
2	11	934652
2	11	1411216
2	11	972372
2	11	771365
2	11	669813
2	11	1418858
2	11	1041697
2	11	844981
2	11	415628
2	11	536913
2	11	482658
2	11	479345
2	11	1289991
2	11	1370129
2	11	652558
2	11	389306
2	11	606772
2	11	666678
2	11	907913
2	11	497620
2	11	833023
2	11	1076864
2	11	770626
2	11	641984
2	11	1008224
2	11	923541
2	11	1234227
2	11	662151
2	11	845103
2	11	707205
2	11	1086925
2	11	548052
2	11	1141057
2	11	1080774
2	11	587690
2	11	769898
3	12	1507634
3	12	1387244
3	12	1127964
3	12	1162058
3	12	603384
3	12	2392117
3	12	317241
3	12	1259200
3	12	2253755
3	12	1818365
3	12	1328731
3	12	958386
3	12	720031
3	12	2334379
3	12	769946
3	12	1534233
3	12	1587591
3	12	1633069
3	12	949740
3	12	815709
3	12	1153719
3	12	642591
3	12	1027595
3	12	1322803
3	12	1747519
3	12	949839
3	12	999902
3	12	1714423
3	12	1074318
3	12	762545
3	12	1540760
3	12	978423
3	12	809943
3	12	1237345
3	12	1369578
3	12	505328
3	12	844624
3	12	1027028
3	12	1035499
3	12	983799
3	12	1034857
3	12	1799564
3	12	557073
3	12	962966
3	12	817588
3	12	1050126
3	12	652275
3	12	898170
3	12	1500949
3	13	576999
3	13	820890
3	13	1004046
3	13	932424
3	13	503866
3	13	700889
3	13	654993
3	13	1422089
3	13	1965283
3	13	1758821
3	13	1168747
3	13	889758
3	13	840662
3	13	1284196
3	13	1751607
3	13	1820737
3	13	1825213
3	13	1274364
3	13	669401
3	13	804508
3	13	2077912
3	13	1186347
3	13	1726900
3	13	1713652
3	13	1459823
3	13	1142245
3	13	1041599
3	13	2425151
3	13	982517
3	13	1185607
3	13	1706686
3	13	1812360
3	13	1368193
3	13	1254141
3	13	1871142
3	13	760536
3	13	1497334
3	13	1784928
3	13	1296031
3	13	1526933
3	13	1349805
3	13	1317783
3	13	687021
3	13	982949
3	13	1384352
3	13	2077930
3	13	1958796
3	13	1359899
3	13	1686872
3	14	515481
3	14	780288
3	14	1265484
3	14	1489878
3	14	1555085
3	14	2212829
3	14	269060
3	14	612279
3	14	691582
3	14	407987
3	14	777771
3	14	538898
3	14	753047
3	14	1891380
3	14	841598
3	14	832113
3	14	943037
3	14	520264
3	14	530416
3	14	359542
3	14	993365
3	14	775577
3	14	1104350
3	14	735242
3	14	871498
3	14	806262
3	14	843997
3	14	1140944
3	14	684621
3	14	805210
3	14	1290830
3	14	1226615
3	14	1303485
3	14	1214830
3	14	1502278
3	14	450651
3	14	778200
3	14	515887
3	14	1126452
3	14	982092
3	14	207314
3	14	1342274
3	14	739725
3	14	664098
3	14	1058850
3	14	701943
3	14	1255325
3	14	231625
3	14	1269335
3	15	651086
3	15	1449154
3	15	2173986
3	15	2363949
3	15	1893103
3	15	1906897
3	15	1582872
3	15	992356
3	15	1596285
3	15	1893699
3	15	2741007
3	15	1959588
3	15	1785493
3	15	2093488
3	15	727822
3	15	1172635
3	15	2055289
3	15	2408708
3	15	2529655
3	15	1770047
3	15	2017020
3	15	1382672
3	15	1439311
3	15	1636098
3	15	2234144
3	15	2472461
3	15	2021462
3	15	1873860
3	15	1717960
3	15	1819150
3	15	1490215
3	15	1814818
3	15	2072388
3	15	1947574
3	15	1404839
3	15	1812216
3	15	1427806
3	15	1389398
3	15	1771661
3	15	1013608
3	15	1041929
3	15	1495707
3	15	1570728
3	15	2137122
3	15	1449363
3	15	1442320
3	15	628099
3	15	1126355
3	15	800132
3	16	670079
3	16	602372
3	16	862213
3	16	1285135
3	16	1373661
3	16	1414905
3	16	223651
3	16	1153627
3	16	783630
3	16	659743
3	16	707469
3	16	1162120
3	16	1084653
3	16	1162846
3	16	806774
3	16	956267
3	16	662391
3	16	1135141
3	16	1464301
3	16	1306191
3	16	1156003
3	16	862959
3	16	752513
3	16	1117851
3	16	444975
3	16	324908
3	16	1699365
3	16	949544
3	16	833475
3	16	1156042
3	16	1137336
3	16	543951
3	16	968013
3	16	1303819
3	16	1593609
3	16	740857
3	16	964867
3	16	996079
3	16	1184951
3	16	1584503
3	16	1226899
3	16	882536
3	16	1068156
3	16	941437
3	16	816969
3	16	1261124
3	16	1678439
3	16	1281291
3	16	1124045
3	17	1742988
3	17	1695325
3	17	1121920
3	17	624612
3	17	1257641
3	17	1788327
3	17	878604
3	17	962907
3	17	549120
3	17	1519494
3	17	1420936
3	17	1201759
3	17	2059194
3	17	514479
3	17	303864
3	17	808834
3	17	619892
3	17	995919
3	17	971514
3	17	1243154
3	17	1238695
3	17	872163
3	17	951848
3	17	1403764
3	17	1651247
3	17	674708
3	17	1642409
3	17	2079668
3	17	1857391
3	17	2852925
3	17	2098121
3	17	1308389
3	17	2072349
3	17	1841874
3	17	1192730
3	17	2454872
3	17	2602652
3	17	1726198
3	17	2233580
3	17	1993405
3	17	1921035
3	17	3106386
3	17	2017904
3	17	721836
3	17	885869
3	17	491568
3	17	938520
3	17	1589463
3	17	15440
4	18	1672942
4	18	1337623
4	18	1547107
4	18	1840188
4	18	1637951
4	18	1349839
4	18	1256378
4	18	1578848
4	18	1404633
4	18	809152
4	18	1631385
4	18	1417653
4	18	1371232
4	18	2113940
4	18	1216720
4	18	1778348
4	18	1636342
4	18	1738909
4	18	1482002
4	18	1635495
4	18	1739988
4	18	1679212
4	18	2092915
4	18	1519807
4	18	1258473
4	18	1581996
4	18	1429582
4	18	1709157
4	18	947426
4	18	1359721
4	18	1538189
4	18	1460802
4	18	1693715
4	18	2119686
4	18	1950212
4	18	1690508
4	18	1294708
4	18	1629381
4	18	1612055
4	18	1532915
4	18	1585560
4	18	2213480
4	18	1414792
4	18	1475238
4	18	1339643
4	18	1412850
4	18	501747
4	18	1103766
4	18	1751740
4	19	2591978
4	19	2802027
4	19	2277213
4	19	1594269
4	19	1288833
4	19	1604769
4	19	2592207
4	19	2654952
4	19	2190701
4	19	1835159
4	19	1323151
4	19	1363292
4	19	1636792
4	19	1396745
4	19	1605123
4	19	1787867
4	19	2519994
4	19	1518224
4	19	1208139
4	19	1171340
4	19	1521770
4	19	2651737
4	19	2641886
4	19	2948135
4	19	3104543
4	19	2853811
4	19	2598268
4	19	2343727
4	19	2450203
4	19	2556996
4	19	2297488
4	19	2502250
4	19	2158826
4	19	1877506
4	19	2557479
4	19	2067839
4	19	2256981
4	19	2245877
4	19	2392568
4	19	2152908
4	19	2582181
4	19	2897766
4	19	2191756
4	19	2518577
4	19	2192688
4	19	1685419
4	19	2064418
4	19	1917846
4	19	2950518
4	20	1631885
4	20	805401
4	20	951465
4	20	696770
4	20	721968
4	20	539135
4	20	1312879
4	20	1528963
4	20	1130782
4	20	849694
4	20	409822
4	20	535691
4	20	1085876
4	20	1263742
4	20	1287133
4	20	1160216
4	20	1341464
4	20	560268
4	20	981112
4	20	1015089
4	20	1033110
4	20	901667
4	20	1141580
4	20	1345358
4	20	1008957
4	20	993527
4	20	356339
4	20	247054
4	20	1603847
4	20	1478761
4	20	1100959
4	20	791993
4	20	736938
4	20	870529
4	20	400245
4	20	1618557
4	20	2076994
4	20	1664938
4	20	1317566
4	20	838606
4	20	1039051
4	20	1847677
4	20	2010340
4	20	1801442
4	20	1880078
4	20	1652496
4	20	1940840
4	20	1809309
4	20	11748
4	21	901436
4	21	2247651
4	21	1530012
4	21	1197998
4	21	742508
4	21	906827
4	21	599343
4	21	1602851
4	21	1523809
4	21	2135037
4	21	1083555
4	21	1669742
4	21	1014725
4	21	1128640
4	21	2022616
4	21	2660845
4	21	2315613
4	21	1702080
4	21	1644449
4	21	1345318
4	21	1355189
4	21	2277288
4	21	1600987
4	21	1554351
4	21	1269961
4	21	1647299
4	21	1326377
4	21	1821336
4	21	2028202
4	21	1741209
4	21	1958642
4	21	1688903
4	21	2483238
4	21	1721265
4	21	1292846
4	21	927119
4	21	1513007
4	21	1321420
4	21	1723610
4	21	1029745
4	21	935535
4	21	1650013
4	21	1239894
4	21	1170533
4	21	852183
4	21	995660
4	21	948072
4	21	787943
4	21	1670954
4	22	1892071
4	22	1920838
4	22	1569423
4	22	1702155
4	22	1302255
4	22	1532137
4	22	1843555
4	22	1868632
4	22	1769544
4	22	1800308
4	22	1889597
4	22	1612030
4	22	1574466
4	22	1836453
4	22	1298126
4	22	1430260
4	22	1799708
4	22	1802555
4	22	1709112
4	22	1631702
4	22	1717170
4	22	1298626
4	22	1584932
4	22	1629819
4	22	1954109
4	22	1787647
4	22	2193353
4	22	2006201
4	22	1592746
4	22	1650229
4	22	2105325
4	22	1587245
4	22	2092709
4	22	2137482
4	22	2006440
4	22	1467809
4	22	1699306
4	22	1779009
4	22	1638420
4	22	1914328
4	22	1921599
4	22	1875418
4	22	1114092
4	22	1493772
4	22	1755552
4	22	1507841
4	22	1593918
4	22	1716369
4	22	2221899
4	23	1419647
4	23	823053
4	23	1216203
4	23	636657
4	23	435638
4	23	1778510
4	23	1284474
4	23	967159
4	23	669382
4	23	1082031
4	23	1411958
4	23	1382947
4	23	2093222
4	23	1758631
4	23	1721639
4	23	609443
4	23	959861
4	23	807896
4	23	1317001
4	23	1737745
4	23	1923227
4	23	2030266
4	23	1620326
4	23	942847
4	23	1160781
4	23	1864438
4	23	2044186
4	23	1931546
4	23	1579154
4	23	1854683
4	23	1340863
4	23	1049615
4	23	1865351
4	23	1286230
4	23	1551872
4	23	1597826
4	23	1998584
4	23	1705313
4	23	1585081
4	23	1474359
4	23	1947083
4	23	1846862
4	23	1744462
4	23	1909433
4	23	1855073
4	23	2252158
4	23	1949415
4	23	2125546
4	23	151965
