# Supplementary material for: Sustained postconfluent culture of human mammary epithelial cells enriches for luminal and c-Kit+ subtypes
Source: Breast Cancer Res. 2023 Jan 18;25:6. doi: 10.1186/s13058-022-01595-z (PMC9847146; doi:10.1186/s13058-022-01595-z)
Supplement: Supplementary file 6 — Additional file 6: Data 3. RNA-seq counts, Related to Figs. 3 and 5. Contains the raw counts used for all RNA analysis in these figures. Reads were aligned to Homo sapiens reference genome hg19 and assigned to HGNC symbols. These data are suitable as input for Additional Code 1. [file 13058_2022_1595_MOESM6_ESM.csv]

X	X35442_240LB_MEP_S5	X35443_240LB_LEP_S3	X35444_112R_MEP_S9	X35445_112R_LEP_S2	X33662_240LB.MEP_S1_L999	X33663_240LB.LEP_S2_L999	X33664_112R.MEP_S3_L999	X33665_112R.LEP_S4_L999	X33666_163.MEP_S5_L999	X33667_163.LEP_S6_L999	X33668_240LB.1M.MEP_S7_L999	X33669_240LB.1M.LEP_S8_L999	X33670_51L1M.MEP_S9_L999	X33671_51L.1M.LEP_S10_L999	X33672_172L.1M.MEP_S11_L999	X33673_172L.1M.LEP_S12_L999	X33674_112R.1M.MEP_S15_L999	X33675_112R.1M.LEP_S16_L999	X33676_237.1M.MEP_S17_L999	X33677_237.1M.LEP_S18_L999	X33678_153.1M.MEP_S19_L999	X33679_153.1M.LEP_S20_L999	X33680_195L.org.MEP_S21_L999	X33681_195L.org.LEP_S22_L999	X33682_51L.org.MEP_S23_L999	X33683_51L.org.LEP_S24_L999	X33684_124.org.MEP_S25_L999	X33685_124.org.LEP_S26_L999	X33686_112R.org.MEP_S29_L999	X33687_112R.org.LEP_S30_L999	X33688_160.org.MEP_S31_L999	X33689_160.org.LEP_S32_L999	X33691_237.org.LEP_S33_L999	X33693_96L.org.LEP_S34_L999	CKIT_172	CKIT_237	CKIT_240	CKIT_112	CKIT_051_BRIDGE	DN	CKIT	LEP	MEP
A1BG	19	8	30	102	5	1	33	57	46	51	12	16	69	115	88	119	148	173	123	104	115	113	80	67	82	90	84	95	122	163	124	67	287	122	15	8	0	5	10	4	8	8	6
A1BG-AS1	6	0	18	44	17	0	85	57	173	118	44	26	152	188	172	143	220	227	300	205	204	162	215	137	209	182	119	55	162	325	126	113	291	90	172	148	6	95	124	97	122	109	93
A1CF	0	0	0	0	0	0	0	0	0	0	0	0	0	0	0	0	0	0	0	0	0	0	0	0	0	0	0	0	3	0	0	0	0	0	0	0	0	0	0	0	0	0	0
A2M	52	36	3	90	34	206	15	84	59	168	11608	245	6074	607	23350	2357	7705	681	15967	661	1574	680	8064	85	15927	53	9320	93	3511	388	7546	308	34	36	592	427	202	1110	1122	3563	1184	2020	7871
A2M-AS1	3	0	13	14	4	5	6	3	7	4	9	8	3	5	6	5	7	6	10	8	6	16	7	7	8	6	7	24	17	13	2	12	7	21	4	9	9	3	5	11	7	8	11
A2ML1	69	2943	108	2678	222	4149	230	3540	471	6301	21	581	927	993	619	1993	310	647	94	564	627	4796	2	97	1	46	11	219	1	16	7	28	40	75	2157	814	447	271	620	1234	908	961	481
A2MP1	0	0	0	0	0	0	0	0	0	0	2	1	0	0	2	2	0	0	0	0	0	1	5	1	3	2	0	0	0	0	2	1	0	2	NA	NA	NA	NA	NA	NA	NA	NA	NA
A3GALT2	0	0	1	0	0	0	0	0	0	1	0	0	0	1	0	0	0	2	0	2	0	0	7	1	7	2	13	0	4	5	15	1	3	2	0	0	3	0	2	0	0	0	0
A4GALT	765	1562	18	78	621	1140	34	68	683	1514	566	949	1031	987	1349	1181	552	471	567	283	1160	1356	1242	1041	1039	563	819	187	184	670	2991	871	312	634	355	98	164	39	128	804	517	679	647
A4GNT	0	0	0	1	0	0	0	0	0	0	0	0	0	0	0	0	0	0	0	0	0	0	0	0	1	0	0	0	0	1	0	0	2	0	0	0	0	0	0	0	0	0	0
AA06	0	0	0	0	0	0	0	0	0	0	0	0	0	0	0	0	0	0	0	0	0	0	0	0	0	0	0	0	0	0	0	0	0	0	NA	NA	NA	NA	NA	NA	NA	NA	NA
AAAS	2401	1614	1638	2387	1096	735	1491	1120	1508	962	713	604	599	680	641	738	685	643	811	530	630	583	419	240	440	414	124	168	549	543	251	441	343	419	822	693	627	492	739	589	612	479	553
AACS	3224	5415	1807	4218	2757	4893	2673	3610	2566	3652	1223	2772	1552	2797	1107	2792	1224	2975	2033	3022	988	3008	322	1006	1189	1518	445	545	540	1481	476	1441	1046	872	4104	2885	2645	1656	3285	1285	2874	1427	1188
AACSP1	0	0	0	0	0	0	1	0	1	0	4	0	1	2	4	1	1	0	0	0	1	2	0	0	0	0	0	0	0	0	1	0	0	0	NA	NA	NA	NA	NA	NA	NA	NA	NA
AADAC	0	0	0	0	1	0	1	0	1	0	0	0	1	0	0	0	0	0	0	1	14	0	6	0	13	0	0	0	2	0	101	0	0	0	0	0	0	0	0	1	0	0	1
AADACL2	0	0	0	0	0	0	0	0	0	0	0	0	0	0	0	0	0	0	0	0	0	0	0	0	0	0	0	0	0	2	1	0	0	0	0	0	0	0	0	0	0	0	0
AADACL3	0	0	0	0	0	0	0	0	0	0	0	0	0	1	0	0	0	0	0	0	0	0	0	0	0	0	0	2	0	0	0	1	0	0	0	0	0	0	0	0	0	0	0
AADACL4	0	0	0	1	0	0	0	0	0	0	0	0	0	0	0	0	0	0	0	0	0	0	0	0	0	0	0	0	1	0	0	0	0	0	0	0	1	0	0	0	0	0	0
AADACP1	0	0	0	0	7	0	1	0	10	0	4	1	3	0	0	0	0	0	1	0	0	0	3	0	5	0	0	0	2	0	8	0	0	0	NA	NA	NA	NA	NA	NA	NA	NA	NA
AADAT	570	368	346	553	333	268	282	225	255	288	166	106	92	98	95	51	80	123	115	91	29	51	11	13	66	26	13	21	47	15	30	29	4	10	93	82	137	75	94	117	119	56	138
AAED1	1009	445	511	776	311	160	354	244	372	246	196	104	230	242	99	87	145	106	257	147	157	64	336	141	866	520	606	269	436	370	850	483	378	144	NA	NA	NA	NA	NA	NA	NA	NA	NA
AAGAB	4501	4655	2479	5093	1956	1989	2120	2247	2125	2383	1308	1703	1729	2046	1089	1698	1079	1929	1544	1872	1276	1703	1208	718	1043	1775	1176	732	2223	1462	618	1408	1514	1108	1728	1345	1235	1034	1346	1780	1967	1525	1858
AAK1	268	397	175	218	2407	1481	1451	1086	1313	1017	4865	2666	3029	2562	2486	1626	3214	1971	4301	2061	2112	2385	2285	1017	2229	1690	2031	747	1483	959	1866	772	929	758	564	405	407	374	533	961	598	458	733
AAMDC	284	480	156	328	126	206	64	110	130	157	168	214	180	243	197	359	196	304	176	226	153	241	20	76	76	135	17	84	47	223	86	135	148	120	156	118	124	80	110	160	185	203	177
AAMP	6299	6307	4176	7390	2041	2333	2940	2745	2730	2531	1272	1797	1973	2356	1517	2159	1440	1951	1770	1589	1988	2709	2835	2526	3475	3129	3717	2186	5638	4425	2288	2767	4856	2415	1596	1477	1222	964	1494	1220	1506	1266	1271
AANAT	0	0	4	0	0	1	0	2	2	0	1	1	4	0	4	1	5	0	0	1	0	0	1	3	2	0	1	3	0	2	1	0	1	3	0	1	0	1	1	3	2	1	4
AAR2	2153	2207	811	1348	856	891	922	891	1177	1102	872	1075	1283	1430	826	1083	601	924	1177	1158	735	1110	1018	942	1831	1833	1355	985	2065	1526	1480	1902	2031	418	774	628	519	407	722	597	787	622	652
AARD	165	586	139	1055	90	335	160	634	164	770	35	181	106	1049	35	231	51	1085	47	539	27	147	60	169	43	123	48	154	224	259	2	406	58	101	721	873	444	675	1115	160	488	187	164
AARS	6610	5253	4336	6524	3695	3061	5172	4122	4483	3169	3862	4593	2778	4830	2939	3745	3146	4584	6331	5859	2052	2805	8678	5127	6693	4574	6417	3857	11346	7685	5078	5101	5680	5582	NA	NA	NA	NA	NA	NA	NA	NA	NA
AARS2	1243	922	774	862	767	640	948	752	793	587	622	591	627	575	632	592	674	573	616	448	812	971	337	258	419	393	170	153	622	669	200	354	239	302	614	548	416	348	569	477	396	406	442
AARSD1	5	1	3	5	0	3	1	0	2	0	0	1	2	2	1	3	3	1	0	1	0	0	2	0	4	3	1	3	2	5	2	2	3	1	86	59	44	42	63	19	17	21	23
AASDH	632	318	286	721	386	248	291	278	353	327	301	292	191	309	199	232	192	282	283	312	339	355	132	166	139	207	110	178	202	212	131	161	191	136	691	613	476	429	588	497	554	341	437
AASDHPPT	3935	3088	2522	3754	1604	720	1331	878	1347	979	1107	680	842	741	574	615	530	630	864	844	510	682	314	222	284	276	352	245	796	342	270	279	323	213	979	898	792	489	752	1409	1505	1065	1432
AASS	207	32	84	85	255	108	254	133	279	88	16	99	8	77	6	24	12	117	24	129	18	50	925	285	1291	342	620	190	515	171	980	192	273	151	117	148	91	113	141	21	90	24	16
AATBC	76	14	32	0	132	87	87	35	80	55	464	375	111	69	390	270	492	257	417	144	123	168	6	3	7	1	1	3	10	26	1	4	0	5	123	106	94	78	74	244	120	223	238
AATF	2814	2144	2020	2753	1652	1433	2737	1918	2602	1663	830	884	1238	1274	820	1040	887	1162	1063	1004	875	1109	1628	1191	2846	2285	1610	881	5841	2679	2423	2097	1987	2275	NA	NA	NA	NA	NA	NA	NA	NA	NA
AATK	91	57	45	120	19	16	19	23	30	16	33	12	35	22	30	31	53	54	62	28	41	17	70	17	150	28	111	24	80	42	84	40	36	4	10	33	17	33	32	28	28	32	37
AATK-AS1	0	0	0	0	0	0	0	0	0	0	0	0	0	0	0	0	0	0	0	0	0	0	0	0	0	0	0	1	0	0	1	0	1	0	NA	NA	NA	NA	NA	NA	NA	NA	NA
ABAT	207	805	70	356	430	1258	270	595	220	688	539	490	435	565	680	498	614	547	1113	830	172	295	217	178	346	997	180	48	174	304	168	313	360	70	315	255	229	145	137	305	344	265	262
ABCA1	81	9	7	1	106	77	76	16	122	33	2017	1013	1277	818	1055	903	986	466	938	349	343	1237	2990	780	1727	392	1415	211	357	342	4106	554	79	98	447	131	93	220	192	1119	567	762	1009
ABCA10	0	0	0	0	12	0	7	2	10	1	11	3	18	22	22	18	8	8	22	3	12	4	72	11	82	24	45	25	59	23	96	14	11	10	55	19	4	8	23	38	25	24	36
ABCA11P	99	308	74	119	104	185	85	122	91	124	154	180	132	152	116	147	81	117	163	152	72	134	126	61	179	198	64	37	184	172	58	81	112	79	NA	NA	NA	NA	NA	NA	NA	NA	NA
ABCA12	702	250	399	169	2630	938	2090	479	1868	555	4219	5082	6024	2053	3805	1745	3769	941	3807	1110	5154	5425	66	58	92	294	58	27	196	465	9	362	49	58	627	935	1280	415	361	9240	1811	4323	8836
ABCA13	109	0	58	62	44	31	46	32	49	64	36	38	91	211	80	201	49	75	77	44	54	123	7	12	10	20	4	16	36	18	20	40	3	9	719	113	222	129	619	340	1990	455	192
ABCA17P	2	9	0	0	3	0	0	0	1	2	8	4	8	1	7	10	4	2	7	2	5	8	13	2	13	8	4	5	53	35	6	20	10	26	NA	NA	NA	NA	NA	NA	NA	NA	NA
ABCA2	272	316	68	248	918	1375	653	1212	370	797	5669	2221	3937	3415	4732	3326	4404	3057	4654	2267	2339	3452	471	125	1211	266	422	139	210	272	308	280	169	92	2930	3219	1932	2392	3623	3250	3364	3095	4042
ABCA3	9	759	0	222	16	652	9	489	19	435	248	1519	210	1819	299	1620	134	1838	435	1507	37	1194	94	200	318	452	25	124	121	383	81	555	430	330	866	604	618	582	916	515	1635	1073	329
ABCA4	9	14	42	23	5	5	26	10	10	5	9	12	64	34	23	17	32	5	93	8	8	14	285	373	172	791	68	22	184	257	40	398	274	153	9	8	6	8	7	56	28	29	59
ABCA5	431	314	143	175	526	130	189	133	198	130	574	458	434	401	436	514	407	366	457	423	592	658	1338	704	1018	741	1231	575	2254	964	1165	491	447	571	1585	714	566	629	796	1902	1416	1291	1513
ABCA6	0	2	0	18	20	11	5	5	4	13	135	48	43	26	104	80	174	15	47	18	47	23	105	1	49	12	66	13	27	11	109	5	6	2	375	83	132	46	78	173	97	52	131
ABCA7	505	752	141	434	424	1025	321	582	251	678	773	2145	647	1199	706	1407	1088	2133	999	1523	645	1705	215	591	327	529	44	65	81	347	71	470	484	425	1875	1660	1271	1073	1093	608	906	830	617
ABCA8	2	0	1	3	1	0	0	0	0	0	0	0	0	0	0	0	2	0	1	0	1	0	76	1	48	0	47	6	40	0	219	0	1	1	1	0	0	0	1	0	2	0	1
ABCA9	0	0	0	0	0	0	3	0	2	0	17	2	10	10	23	8	20	4	9	1	2	3	211	5	79	11	163	6	48	15	258	2	15	0	89	10	8	11	11	32	10	29	22
ABCB1	1	0	0	1	12	0	6	0	10	1	66	0	77	1	23	1	23	2	64	1	2	1	354	6	1926	11	758	9	880	8	297	17	3	10	0	0	0	0	0	39	3	11	69
ABCB10	2071	1334	1433	2096	926	487	1012	860	949	686	377	391	492	460	411	388	488	603	604	459	676	500	80	288	136	164	54	137	119	362	113	253	202	169	486	476	408	367	449	423	466	254	409
ABCB11	0	0	0	0	0	0	0	0	0	0	1	8	0	0	0	1	0	0	0	4	0	3	0	2	0	0	1	5	0	0	0	0	0	1	0	0	0	0	0	2	0	1	0
ABCB4	0	0	7	0	0	0	3	0	1	0	1	0	0	0	0	0	0	0	0	0	0	0	4	0	21	1	0	0	12	2	42	8	0	0	0	0	0	1	0	1	0	1	1
ABCB5	0	0	0	0	0	0	0	1	0	0	0	0	6	1	0	0	0	1	0	0	0	0	2	0	0	0	0	0	0	0	1	0	0	0	2	1	0	2	0	0	4	0	2
ABCB6	1267	1195	691	1515	500	561	646	724	399	501	612	369	430	384	583	536	481	319	714	448	724	821	545	139	751	316	167	124	769	383	426	424	214	101	42	23	20	10	24	53	23	33	41
ABCB7	536	645	302	569	620	721	681	668	654	662	533	529	351	550	369	478	366	613	527	610	369	469	449	562	517	611	575	595	481	516	405	515	575	563	863	768	668	559	901	533	884	531	510
ABCB8	2904	2813	1475	2751	887	1047	1105	1233	1105	1152	615	796	774	907	631	765	651	743	917	624	671	677	431	137	895	719	110	94	433	471	199	334	252	208	659	451	396	378	608	513	562	489	488
ABCB9	589	767	284	930	309	409	352	527	351	395	278	285	392	328	420	415	324	309	303	223	187	418	69	229	141	437	60	183	121	504	79	538	141	134	428	303	223	245	440	225	366	306	239
ABCC1	1419	957	660	1020	4288	3572	4318	3042	3332	2624	7965	4744	11241	7029	10652	5086	9482	4536	8028	4055	5201	5731	6099	2202	6118	4540	4241	714	4469	2678	6510	2555	1571	2588	4146	3603	3409	2950	5066	10335	5493	6442	11227
ABCC10	2350	1287	755	967	1159	902	1047	635	1305	662	1704	1054	1946	1053	1675	947	1978	709	2140	782	1252	780	200	139	231	340	67	79	249	370	106	279	151	171	767	502	455	299	616	1013	565	722	1143
ABCC11	0	0	3	1	13	2	19	2	12	3	5	2	10	12	15	7	7	2	9	2	14	7	7	15	9	22	3	10	11	20	5	1	17	1	7	9	7	6	13	26	37	23	21
ABCC12	0	0	0	0	1	1	0	0	0	0	0	0	0	0	0	0	0	0	0	0	0	0	2	1	1	2	0	1	0	1	0	0	0	1	0	0	0	0	1	2	1	2	1
ABCC13	0	0	0	0	0	0	0	0	0	0	0	0	0	1	0	0	2	0	0	0	0	0	0	0	0	0	0	0	0	0	0	0	0	0	NA	NA	NA	NA	NA	NA	NA	NA	NA
ABCC2	0	0	3	20	12	5	21	11	36	9	9	6	29	24	7	4	11	0	12	2	19	12	112	30	208	116	28	25	93	75	125	94	109	40	5	13	5	8	16	40	7	6	29
ABCC3	4150	5861	2040	6034	3408	5614	4035	5184	2235	3650	3222	1176	5014	4637	4606	2851	5070	3397	3154	3378	3201	1811	4048	532	4957	3939	2235	30	1609	1058	223	1740	1474	384	9608	4109	4249	5551	12631	5400	5810	3865	6159
ABCC4	773	248	373	268	908	310	874	204	823	214	260	111	273	131	141	78	120	45	138	68	153	50	63	56	193	148	71	4	120	68	209	78	4	81	76	74	105	24	113	331	220	223	312
ABCC5	1407	974	544	829	1323	1160	1144	790	1098	853	1772	1995	1421	1403	1803	1391	1458	1233	1458	1154	1177	2174	417	198	435	388	106	136	444	340	207	225	314	202	1823	1116	1151	920	1464	1737	1131	1331	1498
ABCC5-AS1	5	0	0	0	0	0	0	0	0	0	0	0	1	0	3	0	0	0	0	0	0	0	0	0	0	0	0	0	0	0	0	0	0	0	0	0	0	0	1	0	2	0	0
ABCC6	0	7	1	5	0	4	0	0	0	0	11	6	1	0	5	0	3	3	8	15	2	14	2	3	2	14	1	1	3	23	0	1	32	2	3	30	17	2	3	6	1	2	2
ABCC6P1	0	0	0	0	0	0	0	0	0	0	0	0	0	0	0	1	0	0	0	0	0	0	0	1	1	1	0	0	0	4	0	1	1	0	NA	NA	NA	NA	NA	NA	NA	NA	NA
ABCC6P2	3	0	2	0	2	1	0	0	0	0	1	0	1	0	1	1	0	1	0	0	0	0	2	0	0	0	0	0	5	0	0	1	0	0	NA	NA	NA	NA	NA	NA	NA	NA	NA
ABCC8	0	0	0	0	1	0	0	0	0	0	0	0	0	0	0	0	0	0	9	0	0	0	0	4	0	6	4	1	2	6	1	3	10	3	0	1	0	0	0	0	0	1	1
ABCC9	0	0	0	0	0	0	0	0	0	0	0	0	2	0	0	0	1	0	0	0	0	0	68	2	26	3	5	7	87	0	1414	9	0	0	0	0	0	1	0	0	0	2	0
ABCD1	100	321	39	245	150	427	95	423	121	378	269	629	472	726	380	784	237	564	214	467	174	373	147	189	497	424	61	55	125	246	153	365	234	123	426	250	181	167	397	304	521	345	269
ABCD2	0	0	8	0	4	1	5	0	2	0	8	10	2	0	0	3	1	0	3	2	0	3	0	0	0	1	0	1	0	1	21	1	0	0	3	3	5	1	1	5	3	1	2
ABCD3	2797	4014	1967	3831	2180	1542	1599	1816	1584	1902	1780	2157	1353	1974	1024	1757	1012	1597	1303	1844	1360	2199	598	365	669	1126	393	237	864	726	492	557	647	224	3621	2807	2373	1834	2498	2786	3829	2556	2440
ABCD4	835	1064	299	860	451	555	428	427	372	465	809	618	592	569	848	776	785	691	974	651	487	486	628	428	846	525	312	216	492	736	418	492	461	194	792	535	512	457	635	567	479	366	594
ABCE1	6406	4697	4816	7110	4301	1577	3343	2628	3417	2750	1068	817	1624	1230	592	688	545	732	974	917	849	1158	1176	512	1793	1783	2327	945	2518	1636	1492	1534	1147	595	2019	2346	1914	1291	1885	2006	2498	1771	1884
ABCF1	3329	2579	1609	3223	2956	2997	3755	3262	3434	2541	2035	2685	3179	3580	2135	2517	2246	2693	2651	2551	1621	2515	5527	2915	7703	7014	6931	2561	8126	5302	4956	4825	5282	1401	1894	1417	1465	1220	1922	1643	1911	1244	1585
ABCF2	4135	3390	3266	4588	2929	2326	4482	3190	4311	2956	1681	1887	2698	2532	1448	1749	1528	1690	2319	1902	1430	1856	3199	1072	3411	2463	4299	1344	4430	2641	1877	2093	2022	1119	1560	1360	1302	906	1484	1448	1708	1263	1479
ABCF3	3107	3312	1470	3184	1129	1353	1409	1331	1470	1298	1194	1550	1483	1755	1345	1749	1185	1522	1471	1390	1154	1572	1047	1053	1460	2027	964	783	1539	1615	932	1348	1695	494	1293	872	749	666	1025	973	1105	870	891
ABCG1	110	0	25	29	20	17	43	31	30	55	440	380	270	329	187	383	313	293	395	241	313	787	871	104	696	61	578	33	394	106	364	515	27	32	259	113	53	77	215	460	413	449	408
ABCG2	153	53	516	51	112	16	359	21	255	23	10	13	27	5	7	64	25	6	20	4	27	30	3	6	13	0	5	9	15	19	31	13	5	45	36	35	34	2	3	22	17	23	24
ABCG4	0	0	0	0	9	7	3	4	8	2	27	20	7	8	8	8	23	4	46	15	22	20	2	1	7	2	3	1	9	3	5	0	1	0	0	3	3	1	0	5	3	5	10
ABCG5	4	0	0	0	0	0	0	0	0	0	0	0	0	0	0	0	0	0	0	0	0	0	0	0	0	0	2	0	0	3	0	0	0	1	0	0	0	0	0	0	0	0	0
ABCG8	0	0	0	0	0	0	0	0	0	0	0	0	0	0	0	0	0	0	0	0	0	0	0	0	1	0	0	0	1	0	0	1	0	0	0	0	0	0	0	0	0	0	0
ABHD1	0	0	0	2	4	1	1	0	0	1	3	6	1	7	3	1	3	4	2	1	1	3	1	1	2	1	0	2	2	2	2	0	1	0	0	16	7	2	6	6	7	5	1
ABHD10	1965	2086	1428	2476	588	492	724	702	664	705	445	450	200	364	281	551	255	446	274	391	319	512	105	105	71	112	113	172	287	300	103	99	211	181	661	572	514	427	541	460	902	420	363
ABHD11	966	2047	714	1460	281	749	430	594	335	477	151	767	218	560	149	499	170	1096	199	965	211	408	167	935	163	1122	70	435	400	1237	85	784	750	402	770	616	583	471	750	122	612	215	119
ABHD11-AS1	11	30	2	5	11	21	1	6	1	6	2	15	1	7	0	5	5	54	3	29	0	2	1	57	1	14	0	15	2	61	2	47	37	34	9	16	9	17	7	0	9	2	0
ABHD12	2195	3821	1296	3508	653	1304	1011	1349	827	1330	977	1700	674	1251	575	1553	764	1405	979	1270	611	1693	372	295	615	440	156	199	658	709	499	572	589	608	1465	892	858	675	1071	930	1435	1251	964
ABHD12B	8	11	3	22	0	2	0	0	0	6	0	26	0	1	0	2	5	13	1	6	0	3	1	0	0	0	0	0	1	0	0	0	0	0	2	4	3	2	8	5	4	5	2
ABHD13	1174	1435	844	1414	621	331	428	361	469	431	609	494	565	488	312	369	334	336	553	543	354	382	285	284	484	591	556	434	964	761	408	462	577	168	544	432	370	284	356	773	774	580	646
ABHD14A	332	343	196	405	168	117	194	86	179	99	90	68	94	88	145	148	92	93	123	72	135	83	5	7	25	16	12	10	36	56	12	40	7	20	65	43	32	22	44	117	80	99	116
ABHD14A-ACY1	0	0	0	0	0	0	0	0	0	0	0	0	0	0	0	0	0	0	0	0	0	0	0	0	0	0	0	0	0	0	0	0	0	0	5	3	0	0	0	3	1	2	4
ABHD14B	968	1989	635	1439	631	858	634	717	665	706	249	438	408	430	458	770	416	773	335	611	503	811	226	702	138	410	167	1385	398	878	270	600	667	1012	870	687	639	521	604	528	761	479	515
ABHD15	438	434	202	452	367	416	521	541	543	484	303	451	269	339	255	310	269	292	394	374	387	343	50	73	73	92	15	21	58	126	53	98	68	54	277	241	200	121	224	206	245	163	218
ABHD16A	1934	2902	935	2590	499	987	735	871	677	910	966	1370	1222	1409	1176	1572	1124	1510	1195	1241	755	1275	982	1082	912	1015	366	507	894	1428	588	713	881	1111	29	30	26	22	17	39	22	11	16
ABHD16B	93	107	57	89	2	2	4	5	5	1	0	2	1	1	2	4	3	6	0	0	2	2	1	2	3	3	8	7	3	3	1	8	6	2	1	0	1	1	1	0	0	0	3
ABHD17A	1002	890	462	929	218	270	261	255	289	257	165	202	191	236	160	237	174	210	210	201	188	195	116	125	150	156	97	65	212	210	159	161	248	146	617	547	404	343	532	181	197	148	176
ABHD17B	958	868	421	999	525	509	429	430	463	425	941	883	579	658	595	807	624	565	995	603	643	941	454	483	849	587	541	400	493	703	947	842	637	100	455	466	406	255	361	843	812	714	710
ABHD17C	2144	1768	1766	1776	1193	730	1373	957	1230	930	626	410	600	578	341	388	451	474	536	423	918	735	48	270	164	1131	15	163	100	356	124	632	148	149	561	638	499	448	650	620	688	462	547
ABHD18	279	360	248	377	242	149	189	210	196	204	150	174	84	148	83	113	93	161	122	198	159	174	103	160	78	272	85	145	191	191	83	129	274	102	513	429	347	301	400	216	283	177	156
ABHD2	1572	1764	1077	2087	2043	2659	1922	1830	1506	1713	2797	4837	3084	4142	2562	2869	2063	2777	3102	4752	2516	4035	1676	3525	3025	7256	950	3402	2774	5267	2134	3783	3356	1848	4310	2786	3271	1883	3867	2140	3436	1755	1804
ABHD3	1013	1011	877	1279	382	323	428	368	419	355	331	736	273	348	104	308	161	343	411	454	169	213	328	422	834	779	647	872	722	786	547	643	597	731	255	232	148	134	197	541	385	367	457
ABHD4	547	693	491	965	327	553	577	685	256	404	1953	3192	564	2846	1176	2826	1695	3021	2604	2960	319	818	2078	2407	1483	2222	377	1346	2737	2212	1054	1518	1706	2971	1198	682	538	730	831	1145	1026	1130	1077
ABHD5	951	2607	655	2274	667	1696	736	1602	750	1943	1413	4417	827	2208	784	2261	805	2824	1194	3545	642	2919	723	2469	1817	2794	1247	2634	1483	2158	951	2222	2843	1305	1595	1334	1211	847	1060	888	1486	1030	682
ABHD6	602	340	280	348	257	155	267	143	195	117	723	514	337	428	315	362	422	465	684	413	346	486	54	33	139	93	26	20	154	197	65	119	36	41	231	196	171	171	214	395	402	425	403
ABHD8	1201	1291	443	936	430	436	379	393	254	308	782	545	234	513	794	681	660	686	663	569	219	361	446	291	353	361	379	148	617	763	206	344	630	315	312	183	175	165	243	250	319	261	252
ABI1	4412	4753	2174	4617	2256	2233	1868	2030	1956	2017	1689	2187	1580	2255	1410	2052	1528	2343	1941	2363	2197	2158	6362	9970	4073	6801	10333	10531	4711	6359	2709	6808	6899	5514	1988	1845	1615	1132	1606	1639	2229	1429	1415
ABI2	2394	1786	1099	2178	2314	1801	1659	1753	1409	1628	1782	1434	1342	1362	1295	1167	1209	1444	1519	1599	1155	1139	2514	777	2162	1131	2074	753	1366	769	1903	687	721	672	2595	2216	2208	1695	2393	1969	1766	1363	2090
ABI3	0	0	0	0	0	0	0	0	0	0	0	0	0	0	0	0	0	0	0	0	0	0	0	1	64	0	2	0	5	0	125	28	0	0	0	2	0	0	0	0	0	0	0
ABI3BP	0	8	5	5	1	0	4	1	2	2	22	91	9	1	2	9	71	29	42	75	4	51	1339	10	1207	6	1152	34	291	6	7570	298	3	3	15	7	6	1	4	11	4	1	1
ABL1	2649	1858	1111	1601	3696	2944	3587	2802	3872	2648	4098	3123	4017	3455	3683	2883	3344	2771	3797	2635	2130	2893	12027	3346	7341	3571	11001	3951	4792	2778	10756	3485	2413	1664	2270	1919	1785	1427	2250	2677	2079	1818	2901
ABL2	280	354	266	462	1618	1684	1511	2044	1747	1678	1955	1938	4591	4296	1314	1033	1689	2185	3256	3071	1357	2162	4766	2232	26562	13585	14355	8179	7135	5393	23703	16762	9453	1551	3049	2764	2290	2561	3705	1480	1337	874	1378
ABLIM1	2082	2446	1698	3139	5801	5483	5871	5080	4757	4475	6016	14749	5009	7934	3443	5583	5142	7174	6221	11409	5952	14459	5259	5343	4723	5354	5060	1507	3267	3835	2377	5572	3888	3013	6797	7337	5391	4609	5819	7739	5244	5480	6707
ABLIM2	0	98	2	44	6	63	2	38	4	36	3	36	29	27	39	33	25	31	47	32	78	39	17	3	47	13	5	8	14	29	127	115	14	5	15	8	11	10	5	19	6	12	20
ABLIM3	886	686	364	1627	785	869	876	2003	550	718	992	2632	637	2143	565	1598	1000	3135	1188	2901	1134	1264	119	246	669	1194	62	88	102	615	705	929	425	383	769	647	555	675	488	360	418	314	380
ABO	0	23	0	51	1	32	0	28	0	4	6	6	1	40	1	16	8	40	29	44	3	9	2	7	28	74	0	6	8	60	37	9	16	14	63	38	30	10	19	2	21	2	2
ABR	2942	1217	1187	1732	4738	3062	3680	3572	3705	2305	4038	3530	5306	4046	6241	4107	5738	4725	4967	3918	3886	3774	3150	1015	3945	2476	1158	372	1782	2534	1895	1664	1955	1702	2307	1554	1420	1495	1925	3223	1813	2111	3687
ABRA	0	13	0	2	0	0	0	0	0	0	0	0	0	1	0	0	0	0	0	0	0	0	0	0	0	1	0	0	0	1	2	2	0	0	0	0	0	0	0	0	0	0	0
ABRACL	4330	7082	2232	5053	1651	1997	1232	1772	1392	2009	922	1501	825	1411	783	1307	753	1474	990	1626	959	1221	149	572	241	1261	97	542	595	1750	228	1128	955	635	1243	1136	992	600	912	1556	1559	1153	1281
ABT1	2609	2322	2016	3361	869	710	1181	1041	1205	975	629	507	838	762	562	664	670	591	775	517	572	641	566	478	1248	1119	1104	838	1932	1516	706	1204	1121	263	372	293	285	218	356	435	384	340	455
ABTB1	526	475	194	218	167	185	144	93	139	95	192	224	171	391	210	302	167	297	219	361	315	158	226	576	423	545	44	141	170	811	274	283	492	856	321	159	157	151	293	194	173	158	198
ABTB2	222	413	96	307	245	673	251	662	267	785	572	1026	356	858	389	879	613	618	786	727	190	632	227	1879	1330	2747	304	3280	413	1367	667	2400	1272	1345	513	362	245	218	604	297	512	346	244
ACAA1	3454	4868	1927	4989	1427	2431	1831	2521	1944	2587	1258	1838	1433	2012	1666	2569	1415	1931	1497	1677	1010	2101	293	687	308	775	142	528	495	1309	228	999	1075	712	1701	1193	981	825	1327	1558	1674	1455	1479
ACAA2	2343	3512	1776	4506	876	1430	1369	1771	1319	1974	687	953	871	1387	748	1042	615	1120	863	1140	1069	1299	168	346	414	641	236	451	343	1002	275	786	641	393	1323	1061	744	861	1219	684	864	584	689
ACACA	1523	1744	913	1601	7256	6605	6639	6212	5860	5454	3786	7521	3370	6553	3521	5558	4075	5600	5020	5745	2865	6148	1197	838	1382	2404	951	567	883	1142	856	1749	716	1326	NA	NA	NA	NA	NA	NA	NA	NA	NA
ACACB	39	58	19	23	129	105	89	91	100	91	219	264	39	119	106	152	117	289	282	273	33	105	54	24	273	144	52	29	87	137	120	92	46	22	479	280	179	362	327	80	82	75	85
ACAD10	581	627	343	454	431	421	333	314	394	358	521	652	343	511	363	477	474	586	595	601	564	674	279	369	222	338	70	193	224	306	123	277	384	279	801	686	539	531	790	346	500	330	334
ACAD11	992	342	377	470	545	325	396	273	342	294	446	350	258	232	418	338	378	314	494	338	577	440	389	155	266	182	241	107	236	151	246	143	259	172	42	51	28	25	53	48	36	28	41
ACAD8	1323	1405	643	1562	480	565	477	635	533	607	471	522	433	674	386	586	410	725	626	699	430	629	257	483	328	413	81	124	217	470	276	253	612	173	1023	926	591	523	813	458	880	514	449
ACAD9	3103	2824	1566	3198	1253	1375	1730	1709	1625	1636	1145	1243	963	1177	980	1303	1064	1274	1344	1253	1056	1356	457	360	577	851	303	306	627	689	274	414	510	412	1055	855	782	704	1260	856	966	790	828
ACADL	0	0	0	0	0	0	0	0	6	0	0	2	0	0	0	0	0	0	3	1	1	0	2	0	0	1	1	0	2	1	0	0	2	0	0	0	0	0	0	0	0	0	0
ACADM	2357	2184	1565	2835	992	586	856	922	981	948	849	605	397	555	390	470	454	502	883	657	283	499	111	136	303	351	116	148	354	440	158	213	261	189	839	621	501	392	637	555	754	436	469
ACADS	284	1116	150	924	87	328	69	257	62	234	154	345	102	464	146	331	197	586	202	457	153	349	84	304	88	325	22	66	146	507	161	245	538	298	305	212	230	204	248	88	282	116	65
ACADSB	437	732	298	662	242	302	282	364	275	363	117	326	146	439	153	406	111	295	170	398	206	604	168	348	307	1862	107	187	263	711	121	347	986	117	587	527	363	292	614	480	851	481	272
ACADVL	15954	28064	6943	23671	5922	11738	5623	10211	6740	11570	8185	11196	14530	18887	13203	19031	12388	15271	10227	13167	13056	16978	10818	18263	20485	27788	8708	14446	6834	17271	11594	18253	24539	11955	15714	13474	9838	10112	17203	14725	17251	14487	14155
ACAN	0	0	1	13	0	3	2	12	1	21	7	2	45	8	56	4	33	4	15	14	41	16	2	4	0	8	0	4	1	5	85	3	0	0	5	8	3	3	8	25	6	7	20
ACAP1	25	27	12	18	20	21	3	9	7	6	21	21	21	12	23	25	18	17	20	8	31	27	14	13	17	8	47	25	21	15	10	9	29	20	16	8	11	4	2	13	13	10	18
ACAP2	594	476	539	592	1396	659	1056	677	862	607	1095	1221	1077	1100	849	866	998	960	1067	1005	1136	1186	815	464	2239	1334	879	194	1035	749	1013	630	800	436	1917	1672	1338	1059	1438	2150	2030	1354	1733
ACAP3	1555	1089	552	1077	760	986	751	851	572	666	1225	1196	1112	1242	1314	1034	1314	1098	1260	956	1378	952	330	782	514	1290	276	619	167	697	447	842	822	565	1188	933	813	627	938	475	558	356	511
ACAT1	4519	2850	2283	4376	1688	1241	1611	1894	1899	1916	604	437	601	908	438	633	448	742	613	570	631	739	199	186	355	418	178	495	585	635	559	452	332	244	905	910	700	784	1048	877	1548	850	756
ACAT2	15943	9199	8193	11561	7959	4799	7666	5878	5840	4212	400	1130	152	692	171	620	480	1226	1122	917	215	307	284	868	463	729	515	787	649	576	568	886	676	1012	775	1144	1126	791	834	431	679	392	365
ACBD3	3468	3619	1982	3281	2638	1938	2048	1671	1926	1601	1972	2296	1949	2336	1668	2427	1708	2239	2106	2060	1774	2119	2135	2046	3542	3239	3101	2937	3202	2808	5656	2843	3595	2085	2119	1866	1542	1222	1592	2456	2574	1957	2102
ACBD4	277	728	119	675	118	290	69	185	77	197	203	337	86	325	138	452	240	453	224	300	194	312	107	121	90	123	64	65	80	177	29	80	125	122	485	516	338	331	430	204	324	237	169
ACBD5	1371	1344	697	1753	763	874	768	801	676	862	734	1166	461	931	486	846	615	1170	716	1180	596	963	205	318	374	618	128	159	431	824	221	424	541	190	1243	1046	949	697	749	625	1143	524	573
ACBD6	2523	1606	1252	2027	1163	854	1126	929	1167	843	607	714	601	737	608	695	629	665	834	661	626	626	399	177	458	426	403	278	1160	526	431	528	350	328	136	136	100	94	149	45	52	22	35
ACBD7	16	25	10	75	28	82	18	127	36	101	17	79	9	51	7	62	5	48	10	77	5	16	31	53	101	74	52	94	104	70	30	106	62	10	20	13	25	13	12	3	19	2	3
ACCS	150	218	92	229	101	166	87	159	152	186	208	301	147	198	173	221	298	340	222	261	113	188	23	107	22	107	6	67	21	167	77	238	85	62	745	588	458	497	641	243	308	230	235
ACCSL	0	0	0	0	0	0	0	0	0	0	0	0	0	0	0	0	0	0	0	0	0	0	1	0	1	0	0	0	3	0	4	0	0	0	0	1	0	0	0	0	0	0	0
ACD	2055	1278	1398	2077	501	336	743	572	676	455	261	156	176	251	233	247	265	225	299	173	195	164	350	143	724	270	315	90	522	360	283	204	305	172	175	126	115	104	153	119	106	67	111
ACE	178	1458	60	1207	189	1684	104	1257	39	946	554	1006	136	664	576	883	580	720	130	449	86	364	46	162	134	283	34	170	32	435	128	608	116	412	478	265	368	286	529	74	325	150	77
ACE2	16	139	0	33	5	94	0	44	2	108	17	1015	30	230	34	310	27	308	18	478	18	324	6	295	15	140	8	75	19	117	16	150	30	247	579	194	248	139	272	100	433	115	45
ACER1	0	0	0	0	0	1	0	0	0	0	0	0	0	1	0	1	0	0	0	0	0	4	5	1	0	0	0	0	3	3	1	0	1	1	0	0	0	0	0	0	0	1	0
ACER2	16	80	3	8	168	36	167	53	153	31	434	199	371	92	249	135	286	123	461	147	155	155	117	26	254	189	196	27	151	87	72	45	84	25	117	98	58	108	79	192	114	127	249
ACER3	3769	897	2016	1286	3174	512	2172	770	2138	727	494	475	679	605	352	421	428	464	521	491	904	660	422	154	963	390	543	197	741	351	419	398	205	214	975	879	633	611	833	1607	1414	1167	1322
ACHE	0	0	0	0	1	0	2	0	4	1	5	27	6	46	13	53	9	43	35	38	10	18	358	1322	304	1212	291	1865	266	479	879	1024	1366	1236	5	6	5	3	5	6	10	4	4
ACIN1	998	935	644	1045	4940	4296	5417	4619	4941	3836	4735	4533	4713	5073	3975	3962	4579	4423	4534	4113	2887	4016	7195	5913	6755	6704	4099	3304	6247	5051	5721	4830	4566	2648	6137	4933	4421	3910	5843	3074	3440	2556	2988
ACKR1	0	0	0	0	0	0	0	0	0	0	0	0	0	0	0	0	0	0	0	0	0	0	18	0	66	0	16	6	2	0	37	5	0	0	0	0	0	0	0	1	0	0	0
ACKR2	15	350	1	35	11	475	6	48	3	41	33	337	14	171	26	177	24	350	46	184	120	243	10	127	9	439	10	122	18	120	6	174	168	226	70	70	215	68	74	31	182	62	46
ACKR3	2223	193	735	15	809	63	514	13	404	13	6162	1059	1390	131	1452	268	3958	120	8965	298	479	139	343	31	1465	50	377	44	277	47	1680	2473	14	9	4	1	15	8	4	133	23	44	220
ACKR4	0	0	0	4	1	0	0	0	0	0	2	11	0	0	0	0	0	3	0	0	1	6	8	0	2	0	1	0	0	3	8	0	1	0	0	2	0	0	1	0	1	2	1
ACLY	26597	15776	15071	16329	26862	16576	29528	16415	24741	13258	5406	8163	11227	10541	10157	9804	8706	8206	8051	6855	5307	8688	1989	3336	3227	4822	1013	1722	1740	3271	3504	3845	2644	2506	7038	7500	6264	4703	7281	9133	10002	7558	8252
ACMSD	0	0	0	0	0	0	0	0	0	0	0	0	0	0	0	0	2	0	2	0	0	2	1	0	4	0	1	0	17	3	0	0	0	0	0	0	0	0	1	1	0	0	1
ACO1	4121	2882	2282	3832	2571	1862	2259	2057	2274	1803	1522	1481	1599	1961	1296	1671	1475	2313	1545	1560	1281	1555	1425	1521	1671	1306	812	768	1715	1482	2599	1510	911	1414	2468	1559	1797	1398	2049	1517	2783	1456	1657
ACO2	4707	4251	2669	4274	2981	2625	3581	2842	3519	2848	2741	2951	3033	3070	2885	3273	3025	3444	3524	2917	3456	3991	1794	1596	3075	2721	2104	1627	3557	2795	1748	2633	2344	2054	2830	2190	1843	1759	2214	2612	2226	2267	2641
ACOD1	5	0	0	0	0	0	0	0	0	0	0	0	0	0	0	0	0	0	0	0	0	0	0	0	0	0	0	0	0	0	0	0	0	1	0	0	0	0	0	0	0	0	0
ACOT1	137	175	125	272	33	54	98	115	50	63	13	45	8	76	40	153	44	161	10	12	3	13	17	15	20	21	20	16	47	23	31	25	10	17	337	34	57	114	127	26	56	30	23
ACOT11	1101	316	155	126	503	247	230	140	244	104	253	216	229	66	240	194	211	83	211	131	1132	750	3	13	16	23	6	7	12	40	5	32	25	40	152	207	135	117	130	137	77	89	134
ACOT12	0	0	0	0	0	0	0	0	0	1	0	0	0	2	0	0	0	3	0	1	0	2	3	0	3	0	1	0	4	2	3	2	1	1	1	0	0	2	0	1	3	0	0
ACOT13	1496	1446	1135	1869	774	658	1025	923	1033	1066	495	693	525	729	511	997	567	963	539	725	702	819	66	61	128	286	26	91	214	280	82	176	210	473	663	619	451	393	550	774	891	688	653
ACOT2	341	457	391	620	68	109	103	120	107	95	85	133	69	204	81	196	90	284	122	168	44	99	124	52	97	91	137	48	158	69	155	117	114	43	336	202	239	181	241	72	170	107	97
ACOT4	64	256	155	449	29	118	66	142	80	132	21	72	8	68	8	68	27	152	51	96	10	25	7	32	27	94	6	61	36	78	20	90	70	68	77	28	70	41	57	6	76	20	7
ACOT6	0	14	3	3	0	0	0	0	0	0	0	0	0	0	0	0	0	1	1	0	0	0	0	0	2	0	0	0	0	0	0	0	0	2	0	0	0	0	0	0	1	0	0
ACOT7	9503	5479	6396	7661	3629	2287	4624	3389	5417	3043	1666	1327	4074	2712	3435	3048	2316	1686	2433	1378	3347	3147	316	70	1197	348	389	79	1313	561	184	385	242	302	898	785	567	590	1074	3718	2007	3248	3300
ACOT8	857	1129	415	824	320	480	306	401	334	460	351	446	395	564	364	561	392	559	374	385	386	653	98	124	127	252	26	64	248	347	52	267	218	237	384	326	266	241	354	359	373	355	330
ACOT9	4022	3055	2012	3117	1792	1783	1875	1568	2150	1636	847	1297	949	1393	899	1225	847	1443	1248	1307	765	897	1556	798	2096	1728	1943	768	1471	1939	1217	1401	1447	1007	1381	829	971	623	1049	746	1124	693	731
ACOX1	2134	2220	1049	1802	1893	2253	1844	1961	1724	2022	2529	3276	2942	3475	2998	2813	2566	2955	2748	3144	2864	3767	919	1195	1539	1342	727	839	1510	1566	1209	1124	1319	794	3141	2399	1850	1624	2315	3577	3263	2945	3481
ACOX2	52	9	73	19	21	3	62	19	46	9	6	7	0	3	1	5	0	3	3	6	11	5	38	4	30	3	22	1	51	23	9	5	7	1	16	11	3	3	8	3	10	0	1
ACOX3	1848	2334	709	1844	560	838	517	668	662	730	1759	1773	1088	2308	1035	1223	1290	2092	2302	1844	559	1087	343	683	527	977	322	190	347	755	294	597	539	235	815	696	615	529	860	713	846	748	799
ACOXL	0	36	0	19	2	22	0	5	1	9	3	0	5	3	0	1	1	0	1	1	1	0	0	1	4	2	0	1	0	0	1	0	0	1	2	1	0	0	6	0	2	1	2
ACP1	3896	4557	3074	5680	1807	1853	2096	2240	2206	2389	1131	1310	1616	1770	1197	1648	1172	1639	1146	1477	1014	1460	878	988	1054	1567	878	1488	1788	1918	754	1461	2119	1457	1746	1659	1378	1149	1824	1815	2103	1561	1771
ACP2	1881	3039	1198	2405	850	1292	1030	1160	877	959	1422	1846	1494	1686	1806	2379	1628	1933	1767	1672	847	1445	456	577	450	738	265	177	803	1812	227	1034	535	375	1049	600	607	457	761	1745	1339	1497	1708
ACP5	1206	294	254	316	1222	362	617	333	513	350	1668	843	1546	1183	2696	2167	2559	793	1364	396	1503	1851	51	24	110	83	32	24	134	139	57	73	26	23	417	216	119	164	194	2456	1033	2037	2413
ACP6	1183	1481	422	1602	544	893	442	991	539	876	630	571	295	442	409	475	803	793	397	470	122	261	72	76	39	134	17	31	84	227	9	116	135	117	735	768	729	719	921	400	572	390	297
ACP7	203	293	54	221	78	183	77	255	97	146	123	107	129	147	87	78	122	142	148	142	35	31	1	1	10	4	1	1	6	1	12	3	0	9	62	50	62	52	39	56	17	25	101
ACPP	101	140	19	107	63	183	28	74	21	152	41	140	31	79	46	101	46	111	48	108	67	189	2	26	3	90	2	11	3	76	4	162	17	44	NA	NA	NA	NA	NA	NA	NA	NA	NA
ACPT	0	0	1	0	0	0	1	0	0	0	0	0	0	0	0	0	0	1	1	0	0	0	0	0	0	0	0	0	1	1	0	0	0	0	NA	NA	NA	NA	NA	NA	NA	NA	NA
ACR	0	0	0	0	0	0	0	0	0	0	0	0	0	3	0	2	2	4	0	0	3	2	0	4	14	4	1	2	1	2	44	5	2	1	5	4	3	2	0	2	5	0	1
ACRBP	0	0	0	0	0	0	0	3	0	0	5	1	0	3	3	2	1	5	0	2	3	5	20	14	28	30	3	2	27	60	8	14	18	25	4	11	2	1	8	2	2	2	1
ACRV1	0	0	1	2	1	0	0	0	1	2	0	0	0	1	0	1	0	0	0	0	0	0	0	0	0	1	0	0	0	0	1	0	1	0	0	0	0	1	0	1	0	1	0
ACSBG1	6	8	18	8	0	2	0	0	0	7	0	0	0	0	0	0	1	1	0	4	0	5	0	0	1	5	0	0	0	0	0	1	0	1	3	8	1	2	8	1	6	2	3
ACSBG2	0	2	2	1	0	1	0	0	0	0	0	0	0	0	1	0	2	0	1	0	0	0	3	1	34	1	17	2	33	1	1	0	0	1	0	1	0	0	0	0	0	3	3
ACSF2	554	1452	216	753	530	1296	392	716	449	797	866	1294	669	1761	1007	2094	1290	2574	884	1622	652	1306	130	174	209	511	86	190	137	529	39	241	338	219	3213	1925	2011	1703	2100	753	1390	974	801
ACSF3	926	926	548	1142	385	497	519	533	593	613	345	357	292	419	399	555	362	495	448	405	326	365	322	330	268	368	175	124	237	468	211	384	319	295	776	604	515	407	692	321	409	336	306
ACSL1	1829	19313	790	14566	1219	12900	1143	9544	1143	9464	2576	15111	3122	10253	2341	9074	3193	16146	3069	15143	2211	15600	1267	8985	1821	8279	1644	3833	1443	4642	1537	6512	4550	3326	26446	23269	14520	15947	18080	5163	15667	6646	3196
ACSL3	16412	21746	7894	16638	8293	8106	5852	6317	5807	6066	4615	4780	6274	6838	4513	8389	4402	5333	5251	4704	3675	6156	2185	3973	4003	7014	2306	3719	2830	3548	3457	3664	2502	2626	15487	9606	9284	6698	10855	12498	21408	11804	10672
ACSL4	3526	1600	2238	2157	4798	1472	3941	1847	3660	1506	2452	1059	1959	2229	1258	1107	2027	1684	3702	1611	2375	807	4550	1071	3501	1091	6836	2196	3982	1230	6540	1107	1117	1190	3229	2881	1906	2547	4054	3156	5044	2581	2640
ACSL5	21	337	12	697	15	203	7	363	36	261	9	308	24	431	33	296	13	719	37	566	7	83	164	3575	987	1791	44	1661	242	4720	960	1253	696	2777	436	270	333	409	714	100	716	203	74
ACSL6	0	0	1	0	0	1	1	0	1	0	17	26	1	36	2	15	2	69	48	68	3	11	6	332	6	162	1	81	4	97	2	141	103	153	15	9	20	4	7	4	9	3	4
ACSM1	3	9	1	26	11	23	6	12	8	7	19	54	75	86	74	111	36	44	12	29	21	110	4	6	29	42	4	8	16	17	2	15	11	11	114	61	42	27	111	146	172	170	130
ACSM2A	0	0	0	0	0	0	0	0	0	0	0	0	0	0	0	0	0	0	0	0	0	0	0	0	0	0	0	0	0	0	0	0	0	0	0	0	0	0	0	0	0	0	0
ACSM2B	0	0	0	0	0	0	0	0	0	0	0	0	0	0	0	0	0	0	0	0	0	0	0	0	0	0	0	0	1	0	0	0	0	0	0	0	0	0	0	0	0	0	0
ACSM3	10	0	2	0	4	4	3	4	6	7	39	37	31	54	29	95	41	35	24	21	24	92	19	20	21	12	18	48	19	7	7	5	7	19	112	102	60	88	115	207	232	272	123
ACSM4	0	0	0	1	0	0	0	0	0	0	0	0	0	0	0	0	0	0	0	0	0	0	0	0	0	0	0	0	0	0	2	0	0	0	0	1	0	0	0	0	0	0	0
ACSM5	0	0	0	0	0	0	0	0	0	0	0	0	0	0	0	0	0	0	0	1	0	0	0	0	0	1	0	0	0	0	0	0	0	0	0	0	0	0	0	0	1	0	0
ACSM6	0	0	0	0	0	0	0	0	0	0	0	0	0	0	0	0	0	0	0	0	0	0	0	0	0	0	0	0	0	0	0	0	0	0	0	0	0	0	0	0	0	0	0
ACSS1	288	57	148	19	148	40	189	24	210	39	136	380	79	164	103	324	121	399	283	282	41	65	609	198	337	248	186	119	451	545	314	349	130	204	218	40	71	96	68	124	199	214	162
ACSS2	4581	2769	2210	3205	3287	2330	3031	2365	1559	940	482	957	527	1096	458	784	714	1592	991	1311	628	614	581	2034	688	1816	349	958	754	2133	484	1832	1832	1891	1803	2053	1535	1675	2502	864	1288	827	776
ACSS3	0	52	13	73	11	42	15	17	5	17	1	7	1	10	9	26	2	8	2	12	0	0	23	21	43	114	9	11	45	63	61	42	134	13	131	20	39	15	31	3	15	12	2
ACTA1	5	78	5	15	5	34	13	7	9	6	297	98	50	2623	53	2261	66	1392	1333	330	1	12	13	11	8	7	7	6	8	14	28	11	22	7	8	4	32	6	1	8	6	7	10
ACTA2	379	652	85	121	235	283	96	74	196	124	5791	665	704	1688	602	525	1386	1159	10211	680	309	292	10915	118	4997	119	9056	174	6013	90	565	59	65	208	177	321	379	208	311	515	460	616	719
ACTB	608341	585647	353506	608419	213457	185988	221459	198671	197744	164415	142668	128475	128030	209830	131785	141193	148375	203921	202381	145607	164771	122719	87862	130760	98677	107339	82684	119022	64431	95409	40102	125573	104623	60969	105458	91168	94198	80221	102349	95984	117627	93282	97692
ACTBL2	0	161	0	145	7	57	5	33	9	30	20	282	19	238	10	148	9	254	24	210	2	139	4	215	9	90	17	133	9	201	4	254	13	115	38	33	65	29	72	32	143	45	22
ACTC1	1	0	0	7	0	0	1	0	1	0	1	3	0	3	1	0	2	3	20	3	2	0	14	0	2	0	40	1	15	3	5	2	1	0	3	0	0	4	2	2	1	1	1
ACTG1	167693	194945	85451	170183	112037	155461	134833	142632	127398	125449	156142	106286	159341	153327	178279	117477	186384	138963	182536	97467	184845	120135	44104	132724	69873	105882	56900	133248	35831	91735	30490	138649	94775	79492	64264	50261	63530	46210	69951	86957	68361	71196	105766
ACTG1P17	0	0	2	1	5	3	9	3	4	4	6	3	5	5	8	7	0	5	6	6	6	3	9	2	1	3	0	2	7	8	2	3	4	3	NA	NA	NA	NA	NA	NA	NA	NA	NA
ACTG1P20	4385	5068	2257	4460	2236	3476	3395	3633	2691	2817	3199	2402	3726	3506	4108	2678	4697	3421	4356	2123	3488	2399	1336	3558	1829	2471	1301	2703	981	2374	748	3502	2108	1711	NA	NA	NA	NA	NA	NA	NA	NA	NA
ACTG1P4	0	0	0	0	0	0	0	0	0	0	0	0	0	0	0	0	0	0	0	0	0	0	0	1	0	1	0	0	0	0	1	0	0	0	NA	NA	NA	NA	NA	NA	NA	NA	NA
ACTG2	346	107	40	49	109	29	62	11	125	14	2256	87	512	549	657	230	557	527	8920	165	96	152	7844	65	1901	6	13104	63	3166	29	357	7	49	8	18	26	31	24	27	190	26	111	269
ACTL10	222	570	120	450	34	86	57	104	75	132	62	83	38	113	39	90	20	45	59	81	12	27	16	35	42	61	39	37	37	122	19	99	50	15	NA	NA	NA	NA	NA	NA	NA	NA	NA
ACTL6A	5081	4488	3252	6327	1886	1524	2351	2314	2453	2344	1186	1026	1200	1251	948	982	817	905	1331	1156	1029	935	816	493	1098	1020	724	444	2396	1596	582	1076	1337	985	790	737	683	521	782	852	782	618	874
ACTL6B	0	0	0	0	0	0	0	0	0	0	0	0	0	0	0	0	0	0	0	0	0	0	1	0	0	0	0	0	0	0	0	0	0	0	0	0	0	0	0	0	0	0	0
ACTL7A	0	0	0	0	0	0	0	0	0	0	0	0	0	0	0	0	0	0	0	0	0	0	0	0	0	0	0	0	0	0	0	0	0	0	0	0	0	0	0	0	0	0	0
ACTL7B	0	0	0	0	0	0	0	0	1	0	0	0	0	0	0	0	0	0	0	1	0	0	0	1	2	0	1	0	1	1	3	0	0	0	0	0	0	1	0	0	1	0	0
ACTL8	0	0	0	7	0	1	1	3	0	1	0	1	1	2	0	2	0	0	0	0	0	0	0	0	0	1	0	0	0	0	0	0	0	0	1	0	0	0	0	1	3	2	0
ACTL9	0	0	0	0	0	0	0	0	0	0	0	0	0	0	0	0	0	0	0	0	0	0	0	0	0	0	0	0	0	0	0	0	0	0	0	0	0	0	0	0	0	0	0
ACTN1	88650	59578	45530	58593	38215	27614	40721	27849	39501	21842	35975	23764	36951	50559	28882	24258	35911	53194	63385	37966	21973	12767	28740	11319	25699	13922	45805	13654	16535	8620	7239	13271	12541	5469	16136	13010	14950	12857	15562	14491	11949	9680	18386
ACTN1-AS1	0	0	0	2	1	0	0	2	0	1	2	1	1	2	3	1	0	2	1	3	2	2	8	1	3	2	9	4	1	1	2	4	10	15	NA	NA	NA	NA	NA	NA	NA	NA	NA
ACTN2	0	0	2	0	1	0	0	1	0	0	2	2	3	1	2	0	2	0	1	0	2	0	16	3	44	6	5	4	15	5	55	9	5	2	0	0	0	0	0	0	0	1	1
ACTN3	0	0	10	0	0	0	0	0	0	0	1	0	1	0	1	0	0	0	0	0	0	0	13	2	22	8	6	0	0	3	6	5	3	1	0	0	0	0	0	0	0	0	0
ACTN4	7974	7217	3636	6830	29711	31182	29924	29939	27900	25319	36436	30277	33599	39165	33194	27372	38120	32554	43203	29507	23607	25213	43327	22087	28152	22882	52597	18424	22120	16687	6768	24839	19902	14365	17158	14928	13604	11109	16029	15734	14140	11419	17884
ACTR10	4366	3704	2136	3360	1933	1492	1692	1448	2076	1793	1918	1574	1752	1685	1426	1683	1203	1509	1754	1783	1339	1266	665	1010	892	1087	604	690	1365	1776	684	1160	1576	1289	1156	923	890	609	937	2129	1513	1442	2018
ACTR1A	9941	8287	4819	7847	5412	5372	5672	5062	6159	5139	4303	4923	5982	5885	5047	5305	5236	5566	5794	4804	4531	5404	2164	1890	2761	2600	1428	1213	3791	2592	2157	2005	2826	1574	3315	2510	2285	1866	2580	3764	3391	3043	3958
ACTR1B	631	749	382	901	1583	2352	1928	2430	1739	2076	2126	2515	1812	2583	2281	3320	2411	3667	2802	2842	2233	2719	1129	1555	926	1769	568	422	1278	3683	930	2177	2205	2114	2154	1687	1450	1288	1796	1323	1701	1449	1420
ACTR2	7197	9663	4373	8616	12909	7689	7741	7156	8210	7432	6487	6667	7150	7234	5210	5558	5353	6252	6837	6993	7949	7710	2027	3012	2480	3514	1969	2749	3533	3924	3976	3665	3570	3080	8437	7407	7400	4524	6684	9952	10950	7546	9336
ACTR3	20243	16644	10475	18186	12345	7610	9195	8497	9992	8428	6352	6262	6420	7972	4867	6008	4470	7095	6575	7349	5386	5627	7804	6664	8922	7839	10363	7956	13113	10310	6453	8755	7437	6390	5517	4669	4661	3426	4739	7067	7046	5409	6655
ACTR3B	240	584	133	289	95	171	125	129	115	148	85	93	180	180	74	111	91	130	96	126	106	146	377	257	187	260	253	266	351	228	100	244	221	336	179	198	168	134	265	138	194	125	154
ACTR3BP2	0	0	0	0	0	0	0	0	0	0	0	0	0	0	0	0	0	0	0	0	0	0	0	0	0	0	0	0	0	0	0	0	0	0	NA	NA	NA	NA	NA	NA	NA	NA	NA
ACTR3BP5	0	0	0	0	0	0	0	0	0	0	0	0	0	0	0	0	0	0	0	0	0	0	0	0	0	0	0	0	0	0	0	0	0	0	NA	NA	NA	NA	NA	NA	NA	NA	NA
ACTR3C	66	81	19	83	33	70	29	49	24	48	40	56	19	76	15	34	17	67	58	81	14	35	8	22	31	84	6	23	46	69	5	79	11	25	122	73	107	73	109	45	56	40	45
ACTR5	601	384	485	453	268	228	428	311	391	307	168	167	193	227	150	174	131	152	228	157	103	113	293	133	561	392	352	114	565	433	425	304	332	59	136	136	113	90	147	78	79	83	80
ACTR6	2101	2871	1200	2647	743	396	396	527	545	610	398	376	206	321	170	380	160	357	243	469	327	356	156	283	287	463	153	347	616	717	227	309	539	417	781	810	649	421	616	657	921	684	590
ACTR8	1353	1605	768	1795	763	977	969	956	954	945	869	916	668	838	734	877	730	1098	937	966	479	721	305	434	399	445	233	388	593	609	355	371	547	435	1132	782	736	594	679	675	805	544	629
ACTRT1	0	0	0	0	0	0	0	0	0	0	0	0	0	0	0	0	0	0	0	0	0	0	0	0	0	0	0	0	0	0	0	0	0	0	0	0	0	0	0	0	0	0	0
ACTRT2	0	0	0	0	0	0	0	0	0	0	0	0	0	0	0	0	0	0	0	0	0	0	0	0	0	0	0	0	0	0	0	0	0	0	0	0	0	0	0	0	0	0	0
ACTRT3	110	118	111	101	70	46	107	64	148	81	47	58	38	57	34	48	41	47	59	37	27	40	47	30	153	48	33	67	126	121	80	37	26	13	49	25	37	13	21	49	46	25	37
ACVR1	1469	1914	503	734	1104	1495	920	722	998	897	3905	4658	2091	2260	1955	2296	2301	1846	4223	3575	1829	2110	2031	2637	2265	2426	1659	2198	2629	1761	2480	1742	1316	911	1559	1072	1197	708	1022	1594	1234	1056	1662
ACVR1B	317	337	194	245	847	676	711	619	672	585	951	888	1100	822	931	772	969	943	1083	769	1354	1109	2324	1389	1263	1508	1438	722	1749	2206	1294	1073	1394	729	774	780	629	567	795	891	774	575	889
ACVR1C	14	145	7	22	8	122	5	30	3	37	48	371	31	121	15	107	22	83	86	223	32	163	14	43	18	12	13	15	12	25	35	17	10	38	95	94	88	38	14	72	71	54	58
ACVR2A	465	336	241	306	340	134	243	134	242	202	579	334	1184	553	457	386	403	237	601	387	350	595	828	175	1203	350	778	254	691	310	732	369	346	72	402	299	205	167	354	1768	729	958	1806
ACVR2B	61	53	12	27	131	134	73	131	105	115	184	172	47	153	116	137	128	216	145	248	132	190	287	330	254	555	130	173	249	386	394	320	204	267	375	424	347	340	323	102	189	80	87
ACVR2B-AS1	0	21	0	1	3	8	3	2	6	5	4	21	5	6	9	12	10	29	6	37	1	14	19	53	12	22	16	64	20	27	11	53	44	30	42	44	32	36	46	13	37	26	8
ACVRL1	0	0	0	0	0	0	0	1	0	0	3	3	1	1	1	6	0	0	1	3	0	0	292	43	977	23	107	6	147	83	2867	500	4	25	0	0	1	1	1	1	3	2	0
ACY1	117	101	46	60	39	39	62	44	50	40	34	20	62	40	59	51	39	24	23	13	66	35	4	6	15	16	12	17	6	18	5	10	14	26	47	38	46	28	51	49	44	36	53
ACY3	24	0	0	0	2	0	3	0	6	1	3	9	1	0	2	3	0	4	6	3	0	4	5	9	9	11	0	3	6	20	0	14	4	15	7	0	3	0	1	2	3	3	3
ACYP1	441	278	252	388	190	117	185	147	203	172	72	76	45	62	50	89	93	120	89	101	76	76	99	49	144	96	89	73	281	174	80	137	87	147	111	134	88	78	84	91	84	75	81
ACYP2	409	386	115	372	108	141	91	122	112	169	289	347	323	301	272	333	275	297	337	281	234	224	62	96	91	143	59	116	325	203	68	189	119	235	260	156	129	114	203	597	593	556	620
ADA	2422	949	580	842	647	429	421	305	411	349	216	311	209	328	272	441	362	296	378	165	385	345	101	37	316	48	70	53	62	157	538	83	41	62	167	178	145	163	235	251	297	261	192
ADA2	15	255	15	67	31	280	15	138	0	1	188	755	7	27	114	596	156	1427	112	602	4	217	33	109	14	49	8	4	76	351	74	208	82	267	944	293	686	512	60	46	129	66	28
ADAD1	2	0	0	0	0	0	0	0	0	0	0	0	0	0	0	0	0	0	0	0	0	0	0	0	0	0	0	0	0	0	1	0	0	0	0	0	0	0	0	0	0	0	0
ADAD2	22	18	17	0	0	0	0	0	0	0	3	0	0	0	1	3	1	0	1	0	0	0	1	0	9	3	0	0	1	0	2	0	0	1	0	0	0	0	1	3	0	0	0
ADAL	253	101	159	309	193	144	243	153	182	190	235	173	127	130	112	152	146	139	263	186	176	153	64	42	85	59	46	42	182	103	62	71	86	39	250	227	158	145	170	181	157	118	193
ADAM10	5606	4946	3183	4976	5196	2899	3667	2794	3436	3092	4332	4812	4853	4110	3849	3500	3867	3831	5062	4679	3895	3963	858	2229	1360	2724	551	816	1156	2645	1649	2079	1272	978	4974	4119	3905	3012	3667	7201	6294	4528	6975
ADAM11	0	0	5	0	1	3	1	2	5	2	7	3	4	2	4	1	5	6	9	0	4	4	27	4	32	10	12	7	4	6	17	7	22	7	9	5	1	8	4	2	1	2	4
ADAM12	250	1561	65	1643	279	2095	132	1591	105	1470	1464	908	579	1843	224	704	510	1030	2943	1885	19	84	268	93	354	58	108	14	112	133	1046	262	57	148	1380	659	1232	658	1149	711	2667	804	704
ADAM15	12794	20064	5596	20219	6265	13295	7486	13685	7299	13180	3286	6867	5816	8613	6791	12531	6623	8306	3606	5101	8160	13563	2001	2765	2751	3190	999	1288	3075	5276	865	2789	3691	4830	8841	6031	4910	3994	6923	6765	10122	8939	5949
ADAM17	2723	2022	820	1601	3566	2134	2054	1885	2140	2040	3617	2153	3296	2234	3663	2375	3146	2110	3714	2265	2991	2376	4406	2533	4624	2932	6156	3013	3492	2714	2753	2390	2040	714	2738	2312	2018	1861	2581	5735	3153	3692	6321
ADAM18	0	0	0	0	0	0	0	0	0	0	0	0	0	0	0	0	0	0	0	0	0	0	0	0	0	0	0	0	0	0	0	0	0	1	0	0	0	0	0	0	0	0	0
ADAM19	1346	287	65	15	5754	823	1103	117	2903	238	2444	242	2913	194	2107	317	1789	125	3532	157	1277	106	89	54	103	59	12	3	15	6	446	221	11	12	25	18	35	12	3	470	54	84	480
ADAM1A	0	7	12	13	31	41	53	37	40	35	49	39	43	41	42	32	26	38	30	36	82	78	67	31	128	118	36	33	57	69	19	43	36	11	NA	NA	NA	NA	NA	NA	NA	NA	NA
ADAM2	0	0	0	0	0	0	0	0	0	0	0	0	0	0	0	0	0	0	0	0	0	0	0	0	0	0	0	0	0	0	0	0	0	1	0	0	0	0	0	0	0	0	0
ADAM20	0	0	10	0	0	1	0	0	2	0	3	2	0	2	0	1	1	0	5	1	0	0	4	6	4	5	13	3	1	2	0	1	7	6	1	0	2	2	3	4	1	0	1
ADAM20P1	0	0	1	0	1	2	0	1	0	0	3	1	1	2	0	1	1	1	1	1	0	0	6	0	6	3	13	1	32	8	5	2	8	1	11	5	1	1	2	3	3	5	5
ADAM21	0	14	18	36	8	7	11	12	32	15	9	10	29	11	9	13	4	6	6	11	9	12	1	3	1	1	0	0	2	2	0	1	0	0	5	14	7	8	9	37	18	13	18
ADAM21P1	0	1	4	13	1	1	1	1	5	3	0	0	8	7	1	0	0	0	0	0	0	0	0	1	2	0	0	0	0	0	0	1	0	0	NA	NA	NA	NA	NA	NA	NA	NA	NA
ADAM22	0	0	7	5	5	1	6	0	2	0	6	31	4	5	7	11	4	9	5	18	3	2	29	1	40	6	18	1	44	6	29	2	0	0	18	0	5	0	0	5	9	9	6
ADAM23	955	24	51	11	1185	47	142	11	231	15	2684	174	2679	202	2272	196	2305	44	1672	25	876	222	17	0	46	0	6	1	13	2	26	1	0	0	44	6	15	5	15	3821	459	1160	3618
ADAM28	0	182	0	22	5	45	0	22	2	14	98	71	74	97	66	117	40	192	53	174	5	81	1	30	9	191	0	11	2	87	11	31	13	22	309	211	181	155	207	305	173	248	301
ADAM29	0	0	0	0	0	0	0	0	0	0	0	0	0	0	0	0	0	0	0	0	0	0	0	0	0	2	0	2	0	0	0	1	0	4	0	0	0	0	0	0	0	0	0
ADAM30	0	0	0	1	0	0	0	0	0	0	0	0	0	0	0	0	0	0	0	0	0	0	2	0	1	1	1	0	2	0	4	0	0	1	0	0	0	0	0	0	0	0	0
ADAM32	4	8	9	0	5	7	8	3	7	6	3	2	4	12	3	6	0	7	6	8	2	6	12	36	11	39	16	45	66	75	27	67	32	62	73	45	38	32	55	15	45	14	15
ADAM33	0	0	0	0	0	0	0	0	0	0	0	0	0	0	0	0	0	0	0	0	0	0	327	9	113	1	366	26	88	4	812	12	3	9	0	0	0	0	0	0	0	0	0
ADAM3A	0	0	0	0	0	0	0	0	0	0	0	0	0	0	0	0	0	0	0	0	0	0	2	0	0	0	0	0	0	0	0	0	0	0	NA	NA	NA	NA	NA	NA	NA	NA	NA
ADAM5	0	0	0	0	0	0	0	0	0	0	0	0	0	0	0	0	0	0	0	0	0	0	0	0	0	0	0	0	1	1	2	1	0	1	NA	NA	NA	NA	NA	NA	NA	NA	NA
ADAM6	0	0	0	0	0	0	0	0	0	0	0	0	0	0	0	0	0	0	0	0	0	0	0	0	0	0	0	0	0	0	0	0	0	0	NA	NA	NA	NA	NA	NA	NA	NA	NA
ADAM7	0	0	0	0	0	0	0	0	0	0	0	3	0	0	1	0	0	0	0	0	0	0	0	0	0	0	0	0	0	0	0	1	0	0	0	0	0	0	0	0	0	1	1
ADAM8	2694	990	1864	1177	1108	558	1726	522	2822	511	19	159	41	267	59	444	31	469	25	252	167	162	157	848	253	818	45	114	190	619	50	919	618	1227	151	156	112	159	261	76	65	107	41
ADAM9	16842	23289	7475	21549	11082	15808	8457	12515	8420	12714	9804	19546	10258	21827	8159	15768	10400	23406	10927	23581	5619	11402	3437	11554	2816	12380	4384	7630	2562	7987	2183	10469	9335	10242	20589	12845	14475	9466	14545	16451	26672	13096	15277
ADAMDEC1	0	0	0	0	0	2	0	0	0	0	0	0	0	0	0	0	0	0	0	0	0	0	4	0	2	0	0	1	0	2	1	1	3	0	0	0	0	0	0	0	0	0	1
ADAMTS1	2657	3957	2050	3775	1420	2609	2359	2443	2716	1698	2207	565	9364	5555	1351	1127	4561	2219	5220	1693	1707	450	20571	690	16994	613	40089	2108	5192	386	18845	1251	401	432	661	1380	1317	1088	1243	2686	459	860	4341
ADAMTS10	0	0	1	0	0	0	0	0	0	0	13	21	0	6	23	29	6	12	15	16	1	10	88	282	111	191	23	75	19	108	212	118	65	208	12	8	17	6	1	5	2	6	4
ADAMTS12	49	0	1	15	83	14	11	105	61	6	2	5	2	35	0	3	0	38	7	35	0	6	450	23	468	8	140	9	116	1	3968	27	3	0	5	13	2	13	10	4	13	3	10
ADAMTS13	15	55	0	38	41	66	23	3	24	21	181	196	160	162	175	182	143	145	188	157	221	248	40	52	42	113	7	16	15	35	19	48	59	71	341	333	279	174	321	93	122	90	121
ADAMTS14	0	102	0	11	3	179	1	24	7	13	41	283	34	185	22	149	80	150	250	358	26	32	6	6	4	1	3	2	1	2	42	3	2	6	7	21	65	13	3	13	4	6	6
ADAMTS15	632	511	138	273	925	546	678	671	617	639	4638	808	5923	2185	3985	1081	4895	638	6985	1435	1010	585	190	21	193	49	90	14	36	27	1512	53	47	2	76	79	29	71	630	940	420	780	953
ADAMTS16	0	0	0	0	0	0	0	0	2	437	14	46	2	22	0	18	0	0	17	100	0	0	2	2	10	1	0	0	2	0	18	5	0	0	0	0	0	0	1	0	1	1	1
ADAMTS17	46	43	20	67	14	5	9	25	14	22	11	78	13	42	11	47	4	36	24	44	9	53	111	26	141	86	95	7	191	124	55	61	25	33	19	18	8	18	21	29	62	34	25
ADAMTS18	0	0	1	3	0	0	0	0	0	0	3	1	0	0	1	1	3	0	0	0	0	1	15	1	36	2	6	2	0	0	66	6	1	0	2	1	0	2	7	3	0	0	1
ADAMTS19	0	24	0	0	0	3	0	1	1	0	0	2	2	1	0	2	2	3	1	3	0	1	0	0	0	2	0	0	0	0	13	0	0	0	5	0	0	1	1	0	6	4	1
ADAMTS2	0	0	0	0	9	7	10	0	1	0	207	2	188	5	77	2	127	0	751	8	5	1	2946	18	1002	9	2399	9	220	10	2993	18	5	1	1	0	0	0	12	79	10	13	176
ADAMTS20	0	1	0	0	0	0	0	0	0	1	0	0	0	0	0	0	0	0	0	0	0	0	0	0	0	0	0	0	1	0	0	0	2	0	0	0	0	0	0	0	0	0	0
ADAMTS3	2	8	1	38	66	37	54	52	25	37	44	6	22	7	3	4	20	28	63	15	0	5	170	19	292	19	180	30	308	29	263	38	17	23	38	36	33	31	51	27	29	24	53
ADAMTS4	457	6	80	0	150	28	86	5	107	22	13	21	4	12	24	18	22	12	25	6	31	15	15491	7309	7900	692	8960	1487	1480	1739	30568	1930	1357	1095	7	12	7	5	9	7	2	5	8
ADAMTS5	0	17	0	71	0	85	4	64	2	60	471	150	74	417	20	144	85	295	413	433	1	53	1308	4	733	3	1298	17	854	7	478	24	4	1	178	363	352	260	191	120	78	112	176
ADAMTS6	188	37	95	154	471	187	375	250	342	137	259	53	209	161	43	46	165	110	421	180	70	25	2	0	13	3	3	1	1	1	24	12	1	2	12	19	16	7	3	35	4	10	14
ADAMTS7	41	2	10	120	83	152	42	189	53	148	594	309	208	194	348	281	299	325	818	317	58	140	96	16	201	32	17	2	10	17	754	362	3	6	268	176	95	123	52	95	52	73	133
ADAMTS7P1	0	0	0	0	0	0	0	0	0	0	0	0	0	0	0	0	0	0	0	0	0	0	0	0	0	0	0	0	0	0	0	0	0	0	NA	NA	NA	NA	NA	NA	NA	NA	NA
ADAMTS8	0	0	0	0	0	0	0	0	4	0	6	1	1	5	2	0	1	0	5	1	0	2	40	5	32	10	127	6	11	4	169	4	3	0	0	1	1	0	2	2	1	2	2
ADAMTS9	3	86	4	136	34	404	27	455	20	311	50	775	14	426	48	265	73	2151	29	1643	14	288	3998	8349	10959	3037	6122	2436	1854	3122	30042	4151	1464	1043	188	421	403	641	375	189	112	129	170
ADAMTS9-AS2	17	1	0	4	2	16	1	6	0	0	17	22	4	10	22	12	21	18	6	22	3	11	208	71	179	15	205	75	171	47	132	56	25	20	18	31	35	60	31	11	13	16	23
ADAMTSL1	114	7	30	2	63	3	58	5	77	5	1	4	0	0	0	0	1	1	0	1	0	1	17	11	61	0	22	32	12	11	52	3	0	5	1	1	1	2	3	0	3	2	3
ADAMTSL2	1	0	0	0	1	0	1	1	0	1	7	1	2	1	4	2	1	2	9	2	0	3	9	0	66	5	3	0	21	4	102	3	2	0	1	2	1	2	2	2	3	0	1
ADAMTSL3	15	14	3	342	4	110	5	322	9	152	54	210	23	103	10	3	31	220	86	128	16	126	64	9	48	11	70	7	29	6	185	111	3	5	2	98	89	134	44	51	43	39	65
ADAMTSL4	175	130	50	175	457	345	233	465	284	256	330	736	918	6144	631	1029	1259	5589	810	1553	455	284	275	115	181	114	152	120	32	31	193	64	62	66	1211	1305	1249	2287	966	400	341	308	531
ADAMTSL5	213	179	50	78	138	102	76	52	77	43	137	126	174	139	162	102	183	97	274	83	162	95	26	14	128	110	26	6	17	55	37	35	64	39	77	38	31	16	30	78	88	68	106
ADAP1	802	2340	307	3132	229	898	288	1253	179	1094	371	528	304	916	375	790	450	716	379	479	311	724	100	100	58	186	46	51	62	214	44	242	162	456	89	70	38	44	80	76	119	102	86
ADAP2	51	69	16	54	16	31	14	46	18	27	6	24	9	20	17	30	10	30	49	30	23	84	8	9	20	27	12	7	17	34	323	15	24	4	18	13	6	3	5	15	14	19	12
ADAR	3585	4526	2306	4853	8386	8884	9339	8975	8514	8295	7876	10566	7239	9227	6769	7333	7445	9606	9801	10190	5457	7677	10857	6684	9964	10689	10327	3751	10797	9254	7643	8749	6000	5683	9331	7117	6764	5727	8028	5943	7670	4698	5586
ADARB1	1677	848	856	952	1791	703	1311	836	1205	864	1514	768	1473	699	1691	516	1942	868	3280	1380	1854	953	818	123	1355	215	684	62	556	155	413	215	96	109	568	728	501	452	574	772	455	465	857
ADARB2	0	0	0	0	0	0	0	0	0	0	0	1	0	1	0	0	5	2	0	1	0	0	0	4	0	6	0	4	2	21	0	0	1	0	6	2	2	3	13	1	16	2	0
ADARB2-AS1	0	0	0	0	0	0	0	0	0	0	0	0	0	0	0	0	0	0	0	0	0	0	0	0	0	0	0	0	0	0	0	0	0	0	0	0	0	0	0	0	0	0	0
ADAT1	798	911	511	789	592	635	706	650	771	695	662	803	690	922	619	797	601	806	871	865	631	787	233	274	435	508	191	124	423	515	221	419	320	216	1243	884	770	650	1058	742	840	581	764
ADAT2	528	304	388	472	418	172	429	246	361	245	127	89	273	189	120	137	151	122	180	113	331	254	142	102	101	110	122	164	162	124	65	71	113	65	457	683	309	318	574	298	375	273	257
ADAT3	467	440	292	661	79	154	144	187	99	140	70	130	73	119	40	96	70	114	94	107	49	91	120	131	242	238	94	102	145	279	179	360	236	91	45	33	24	17	40	19	31	23	14
ADCK1	129	256	178	298	101	142	151	163	190	167	158	239	179	281	113	224	157	262	229	226	112	133	37	38	55	123	12	28	57	145	30	100	35	55	192	130	121	98	164	99	153	95	94
ADCK2	1050	1002	736	1312	506	479	724	771	688	638	628	693	590	765	569	1020	719	835	879	651	592	847	263	370	555	500	205	212	446	449	102	398	605	430	421	322	241	267	380	406	511	430	440
ADCK5	1194	663	628	1120	243	257	361	328	332	299	225	248	197	241	236	249	205	207	229	177	254	174	40	79	123	155	4	15	40	208	34	128	145	88	129	76	80	80	96	94	111	79	100
ADCY1	0	0	8	1	23	13	36	69	61	42	15	20	93	12	38	16	27	10	48	33	109	39	105	7	39	26	84	9	22	12	112	28	42	3	3	14	1	6	0	80	22	35	102
ADCY10	0	1	5	0	2	1	5	1	2	0	5	0	2	0	1	2	1	7	5	1	4	6	40	20	41	9	36	24	40	21	60	21	10	14	4	3	4	6	2	4	1	1	3
ADCY10P1	0	0	1	0	13	5	23	17	25	8	3	19	26	19	18	17	13	7	12	12	14	19	125	104	228	359	125	88	181	178	174	139	69	252	NA	NA	NA	NA	NA	NA	NA	NA	NA
ADCY2	0	0	0	0	0	0	0	0	0	0	3	0	0	0	1	0	1	0	2	0	0	0	22	8	33	3	19	5	21	3	44	0	1	1	0	0	0	0	0	0	0	1	2
ADCY3	1406	384	1107	1283	1525	624	3204	1787	2577	1133	589	264	454	314	470	335	608	314	839	180	1482	539	1946	806	1966	1001	1296	603	1008	1148	6528	1105	403	556	459	523	312	497	807	457	302	373	443
ADCY4	0	21	4	37	9	15	0	6	13	14	0	4	0	5	2	12	2	12	7	15	8	14	116	30	385	40	19	10	10	27	906	267	65	18	21	28	21	11	18	1	4	0	3
ADCY5	0	0	0	0	3	1	2	0	0	0	56	2	49	4	75	1	37	0	64	3	0	1	496	8	396	2	348	4	296	13	84	19	1	2	3	0	0	2	2	51	10	19	95
ADCY6	240	1412	122	844	867	2864	648	1927	606	1960	1860	3786	2314	3307	2022	3230	2119	3439	2776	3307	1710	4282	1755	1531	1368	1808	991	522	797	1396	2088	992	1264	822	5204	4408	3074	2895	3956	1981	2980	1863	1795
ADCY7	484	731	153	407	725	1360	380	583	619	1084	1703	1554	1721	1379	1349	1117	1281	755	1123	1239	787	1042	40	82	79	129	41	96	54	36	55	91	27	106	519	580	645	262	543	1331	761	881	1205
ADCY8	0	0	0	0	0	0	0	0	1	0	11	2	4	1	0	1	0	1	1	0	0	0	14	0	3	9	0	1	1	0	14	1	0	0	0	0	0	0	0	1	73	8	2
ADCY9	422	268	212	471	1135	957	1279	974	909	885	1387	1753	1175	1940	984	906	1699	1678	2337	1716	1074	950	719	327	1200	608	282	157	1641	673	2290	659	390	335	1078	1005	890	981	1081	994	875	904	981
ADCYAP1	0	7	0	0	0	10	0	0	0	1	0	1	1	44	1	11	0	0	0	2	0	0	1	2	0	3	2	2	0	2	1	0	0	0	168	1	26	4	328	0	12	3	0
ADCYAP1R1	0	0	0	0	0	0	0	0	0	0	0	0	0	0	0	0	1	0	0	0	0	2	331	6	217	0	443	12	88	1	2998	13	3	0	0	0	0	0	0	0	0	1	0
ADD1	7149	5562	3081	5302	6530	5893	6309	5589	5915	5162	7264	7548	7325	7553	7354	6976	7322	6584	7715	6450	5474	6497	4757	4614	4595	4715	3861	2217	3599	4602	3605	3723	3388	2651	5185	3768	3838	2877	4519	5025	3683	3885	5153
ADD2	0	0	0	0	14	2	13	10	12	1	3	1	3	2	0	0	0	0	3	0	1	7	4	3	16	3	2	6	0	1	21	4	3	18	1	5	2	1	7	5	9	2	5
ADD3	3925	4817	1308	4239	2603	2642	1355	2297	1365	3301	3242	2781	2695	2048	3826	2925	2403	2138	2463	2063	2204	2748	559	1498	814	1050	300	530	219	1435	1305	1105	568	1195	3559	3251	2417	1927	2812	4580	2813	2758	4487
ADD3-AS1	9	0	0	4	3	5	2	5	4	2	2	3	1	4	8	6	3	7	0	4	1	2	0	2	0	1	1	0	1	0	3	10	5	2	6	5	2	4	2	1	2	1	2
ADGB	0	0	0	0	0	0	0	0	0	0	0	0	1	0	0	0	1	0	0	0	0	0	0	0	0	0	0	0	0	0	0	0	0	0	0	0	0	0	0	0	0	0	0
ADGRA1	0	0	2	0	0	0	0	0	0	0	0	0	0	1	0	2	0	0	0	4	0	0	0	0	0	0	0	0	0	0	0	0	0	0	4	0	0	0	0	1	0	0	2
ADGRA2	1	48	0	0	1	8	2	8	10	13	17	54	8	15	11	70	27	88	292	83	1	24	422	19	294	13	334	23	109	14	1541	51	3	10	50	15	27	19	12	2	31	8	1
ADGRA3	2613	3081	1852	2628	2696	2261	2701	2224	2533	2508	2596	1744	3017	2435	1688	1458	1903	1542	2915	1910	2057	2306	1887	920	1128	1002	1486	491	2212	1551	479	1420	967	1212	2525	2367	1808	1431	2566	2616	1983	1833	2530
ADGRB1	1	0	0	0	20	2	0	1	2	3	268	33	310	23	355	39	138	33	665	25	42	35	173	13	303	15	88	17	64	16	74	12	8	4	33	38	33	23	22	119	27	69	227
ADGRB2	4	0	3	0	46	9	41	7	24	3	364	131	159	68	266	118	285	40	537	65	117	99	147	81	108	75	50	23	61	148	114	87	51	63	15	8	14	10	9	69	33	60	93
ADGRB3	0	0	0	0	0	0	0	0	0	0	0	0	0	0	0	0	1	0	0	0	0	1	9	1	9	0	1	1	5	0	19	0	1	0	0	0	0	0	0	0	0	0	0
ADGRD1	0	0	0	0	0	0	0	0	0	0	0	0	0	1	0	0	0	1	0	2	0	0	1379	17	1657	19	425	12	265	3	1437	0	1	4	0	0	0	0	0	2	1	0	1
ADGRD2	36	0	11	0	3	1	4	0	10	0	7	0	5	0	3	0	10	0	27	0	26	0	68	0	30	0	25	0	18	0	0	0	4	0	0	0	1	0	0	2	0	0	0
ADGRE1	0	0	0	0	0	0	0	0	0	0	0	0	3	1	0	1	1	2	0	0	0	0	4	0	0	1	1	2	0	0	2	0	0	0	0	0	0	0	0	2	3	1	1
ADGRE2	533	1555	184	918	632	1180	227	805	453	1514	389	2051	1316	2528	761	2207	263	729	437	1056	498	3040	21	39	69	208	11	150	3	170	417	419	59	58	1847	1601	826	665	2902	1755	5055	2683	1454
ADGRE3	1	0	0	0	0	0	0	0	0	0	0	0	1	0	0	0	0	0	0	0	0	0	0	0	0	0	0	0	0	0	1	0	0	0	1	0	0	0	0	0	0	0	0
ADGRE4P	0	0	0	0	0	0	0	0	0	0	0	0	0	0	0	0	0	0	0	0	0	0	0	0	0	0	0	0	0	0	0	0	0	0	NA	NA	NA	NA	NA	NA	NA	NA	NA
ADGRE5	1140	4013	393	2728	719	2116	377	1561	779	1678	911	1317	2540	2527	2157	2729	954	1174	1149	1127	375	1417	743	334	2266	3890	1124	574	1686	3177	5276	3158	1096	1360	1789	1301	851	592	1869	1598	2620	1924	1553
ADGRF1	729	8430	317	7543	478	5904	492	4692	412	5485	55	1513	809	3024	141	1904	120	809	40	1361	62	1845	5	2181	2	945	2	100	25	1811	12	3374	440	794	4555	2953	1808	811	2293	832	1996	1161	526
ADGRF2	22	0	0	1	1	25	1	16	0	8	9	94	1	9	4	17	2	21	8	35	29	161	1	7	1	3	0	0	4	9	1	5	0	3	12	20	20	3	23	9	10	21	3
ADGRF3	51	6	7	4	4	3	1	6	1	2	5	4	15	6	11	6	9	3	4	2	2	6	15	6	28	17	28	8	18	25	6	11	10	74	5	3	1	8	9	7	9	7	11
ADGRF4	731	789	402	463	586	416	400	263	422	415	120	713	395	439	152	269	222	291	390	537	315	702	2	40	6	98	3	16	13	126	6	87	63	14	39	62	31	14	35	210	35	111	119
ADGRF5	1	0	0	0	0	0	0	0	4	1	8	0	33	3	4	1	13	1	12	0	0	1	41	10	1486	23	12	5	121	7	3459	172	2	0	1	1	0	0	0	27	3	10	29
ADGRG1	8679	12417	3077	8861	6415	9628	5158	7366	4927	6685	16947	13169	11215	15199	11624	11094	12906	14849	24318	17302	7397	9634	5076	1094	7089	2168	8350	535	2851	2653	2737	2845	2400	1517	9054	5544	5470	4341	6453	6998	5893	5309	7463
ADGRG2	1	2	0	5	0	1	5	3	7	1	5	0	22	118	10	0	10	1	8	4	8	0	1	19	4	16	0	21	3	7	32	19	4	29	10	0	2	1	115	34	177	57	44
ADGRG3	0	0	0	0	0	0	0	0	0	0	0	0	1	0	0	0	0	2	0	1	1	2	13	10	32	15	42	6	15	3	16	109	6	9	5	5	2	2	3	0	0	0	0
ADGRG4	1	0	0	0	0	0	0	0	0	0	0	0	0	0	0	0	0	0	0	0	0	0	1	0	1	0	0	0	0	0	0	0	0	0	0	0	0	0	0	0	0	0	0
ADGRG5	0	0	0	2	0	0	0	0	0	0	0	0	0	0	0	0	0	0	0	0	0	0	1	0	2	1	1	2	0	0	0	2	1	1	1	0	0	1	0	0	0	0	0
ADGRG6	507	848	361	1205	1267	1274	1108	1711	1034	1699	596	861	329	1391	239	933	440	926	639	749	705	1087	45	127	127	254	41	217	140	96	5	134	90	302	2780	2227	1455	1364	2374	1391	5512	2172	778
ADGRG7	0	0	0	0	1	1	0	2	1	0	2	2	0	4	0	0	2	4	2	0	2	7	0	0	0	0	0	0	0	0	0	1	0	0	2	3	2	2	6	8	57	13	3
ADGRL1	36	80	14	43	235	519	158	324	116	416	1903	2393	2189	3131	2169	2671	1976	1984	2183	1680	2280	3945	1565	758	1937	1421	1059	790	1656	1019	1118	988	830	744	2341	1540	1415	1219	2732	1717	2458	1699	1588
ADGRL2	1755	2526	647	1312	2683	2453	1990	1505	2013	2200	4389	3810	3314	3250	2387	2997	2502	2484	3178	2794	1451	4837	1088	537	1325	300	609	577	815	152	1331	190	81	207	6565	4093	3905	2591	6275	4315	5250	3354	4085
ADGRL3	29	0	10	22	10	46	33	67	3	49	930	293	974	599	771	429	713	212	357	56	40	343	22	3	60	26	31	2	46	2	44	10	7	4	968	216	237	319	810	2926	1620	1829	2591
ADGRL4	0	0	0	0	0	0	0	0	0	0	0	0	0	0	0	0	0	0	0	0	0	0	20	3	1013	11	15	14	24	6	1955	209	1	0	0	0	0	0	0	0	0	0	0
ADGRV1	0	8	2	17	4	18	0	10	0	9	3	37	5	22	5	10	0	26	5	11	2	13	15	88	70	373	12	144	76	161	11	137	81	40	157	102	144	68	200	6	433	17	8
ADH1A	1	0	0	0	0	0	0	0	0	0	0	1	0	0	0	0	0	0	0	0	0	0	0	0	1	0	0	0	1	0	6	0	0	0	0	0	0	0	0	0	0	0	0
ADH1B	0	0	0	0	0	0	0	0	0	0	0	0	2	1	0	0	0	1	0	0	0	0	67	0	42	1	35	0	69	1	340	0	0	0	0	0	0	0	0	0	0	0	0
ADH1C	0	0	0	0	1	0	2	0	0	0	4	0	0	0	1	6	1	3	0	0	0	4	2	0	2	1	3	2	3	0	9	1	0	1	8	0	1	0	1	3	7	7	3
ADH4	0	0	0	0	3	0	1	1	9	3	0	0	0	0	0	2	0	1	0	2	0	0	2	0	5	0	2	2	3	1	4	0	0	0	1	2	0	0	0	3	0	1	0
ADH5	8840	4194	4761	4273	4428	1948	4216	2232	3834	2045	4058	1558	3329	1833	3339	2184	3308	2120	4339	1954	2967	1703	1042	448	988	596	685	325	1868	926	791	506	677	485	2201	1703	1614	1330	1579	3723	1936	2355	4172
ADH6	8	0	3	4	0	0	0	0	0	0	0	0	0	0	0	0	0	0	0	0	1	0	0	0	0	0	0	0	0	0	0	0	0	0	0	0	0	0	0	0	0	0	0
ADH7	0	12	0	0	2	5	2	3	0	5	0	0	5	0	0	1	0	0	1	6	0	3	0	0	0	0	0	0	0	0	0	0	0	0	1	3	0	1	0	0	0	1	0
ADHFE1	19	0	2	2	5	14	5	8	4	6	5	33	4	27	4	19	2	23	4	21	5	15	136	33	50	35	25	21	118	61	18	46	50	15	70	62	55	57	48	9	21	14	4
ADI1	3618	6365	3673	8670	1309	2131	2363	3091	2024	3089	838	2176	593	2243	562	2085	607	2329	1026	2226	690	1758	319	632	1032	1373	303	735	2922	2013	1113	1374	1502	1053	2057	1585	1178	1018	1386	1318	2382	1677	1116
ADIG	0	0	0	0	0	0	0	0	0	0	1	0	0	0	1	0	0	0	0	0	0	0	1	1	0	0	0	0	0	0	0	0	0	0	0	0	0	0	0	0	1	1	0
ADIPOQ	0	0	0	0	2	1	0	0	0	0	2	0	0	0	0	0	0	1	0	0	0	0	0	0	1	0	0	0	0	2	5	1	0	0	0	0	0	0	0	0	0	0	0
ADIPOQ-AS1	0	0	1	0	0	0	0	0	0	0	0	0	0	0	0	0	0	0	0	0	0	0	0	1	0	0	0	0	0	0	0	0	0	0	0	0	0	0	0	0	0	0	0
ADIPOR1	8754	9711	5682	9722	3958	4110	4495	3690	4873	4296	2800	4801	3442	5168	2976	5113	3600	4994	4250	4802	6146	6923	3180	4596	3926	4751	4749	5039	5199	6212	3385	4238	5693	5881	3762	3421	2604	2116	3463	5062	5170	4759	4788
ADIPOR2	1174	1340	752	1455	4513	3808	4647	4101	4343	3780	2302	2767	2516	3115	1654	2103	2237	2948	3222	2742	1720	2601	1813	1318	6471	5955	2553	1496	3452	2791	4731	4947	3079	894	2629	2480	2191	1828	2381	2886	2427	2080	2673
ADIRF	6361	2109	2702	3093	2115	775	1943	1297	2160	1226	174	3877	744	1101	915	3252	451	1096	259	587	1170	8849	179	306	700	1246	260	756	320	785	342	934	1322	2555	587	517	279	140	318	946	464	1154	762
ADK	7772	5450	4525	6500	2240	1368	2113	1824	2516	1815	1240	896	1059	1055	980	1064	972	1066	1354	951	1197	731	729	875	717	1098	744	1304	1486	1157	567	1522	1381	1869	979	794	662	539	734	1328	1179	965	1403
ADM	2282	1929	702	1552	828	709	421	546	769	463	5475	2163	6223	2431	4487	2270	4974	1804	4144	1304	3952	2571	7155	3450	5656	5623	6553	5189	6889	3403	7073	2947	10479	4728	910	687	755	619	422	2963	1347	1484	3414
ADM2	21	38	19	37	19	86	33	69	32	70	301	481	75	805	128	211	182	511	946	1022	74	109	664	925	489	611	486	907	229	545	238	893	331	196	247	205	309	194	351	167	135	123	166
ADM5	9	15	12	34	16	4	40	22	29	19	1	6	2	4	5	4	2	0	2	3	7	5	511	212	220	76	511	145	102	109	129	123	88	6	10	13	5	4	22	1	0	2	1
ADNP	862	748	360	725	2932	2193	2632	2161	2378	2137	3344	3414	2526	2917	2331	2365	2305	2483	2979	2886	2452	3410	2950	3136	5453	4869	3811	2759	2804	2620	4277	4442	3208	1549	4543	4073	3364	3130	4350	3049	3254	2118	2674
ADNP2	632	485	514	822	1186	976	1471	1368	1256	1121	831	731	831	989	748	775	724	763	934	738	744	798	1633	1681	3548	3432	2705	2968	1811	2297	2732	3292	2376	822	925	874	694	624	1093	684	854	547	580
ADO	1305	1083	583	1115	1332	852	870	865	1079	980	972	731	935	1000	634	732	509	810	989	838	702	716	777	439	1059	1140	598	405	1083	782	414	912	652	318	681	659	613	424	582	1031	1040	803	883
ADORA1	66	985	2	1133	43	400	11	490	12	362	193	153	5	100	459	442	75	215	177	261	16	83	35	990	28	63	6	162	61	419	15	437	33	157	549	313	323	281	608	15	238	20	11
ADORA2A	0	0	0	1	0	2	0	0	0	1	0	0	0	8	0	3	1	4	0	3	0	0	22	30	11	14	11	19	8	21	20	16	14	40	15	7	13	8	6	2	8	6	0
ADORA2A-AS1	6	17	0	9	5	5	0	6	1	3	9	11	1	22	2	16	3	6	12	18	0	2	2	2	4	8	1	1	5	6	7	4	6	2	16	6	15	7	21	9	15	16	9
ADORA2B	6365	3860	3304	5054	1829	1154	2000	1609	2247	1479	1168	562	2386	1651	1334	857	1370	856	1426	841	613	822	215	72	603	513	357	230	604	311	143	265	142	242	514	600	568	399	597	1034	827	673	1154
ADORA3	0	0	1	0	0	0	0	1	0	0	0	1	0	0	0	0	0	0	0	0	0	0	0	0	1	0	0	1	2	3	6	0	0	4	NA	NA	NA	NA	NA	NA	NA	NA	NA
ADPGK	3232	2791	2013	3448	1443	1278	1854	1738	1929	1702	1157	1013	1433	1301	1319	1218	1160	1265	1485	1173	849	1049	1094	1277	1196	1372	793	752	1869	1981	1423	1508	1783	1206	1273	1214	838	773	1181	1212	959	952	1223
ADPGK-AS1	0	0	3	0	0	0	2	1	2	1	0	0	0	2	2	1	2	0	1	2	0	0	1	5	4	4	0	5	3	0	7	7	9	4	0	1	2	0	1	2	0	1	1
ADPRH	244	245	144	514	185	270	179	272	211	259	198	431	106	295	180	345	181	473	353	547	75	176	76	51	171	117	85	66	93	177	242	239	70	79	283	153	191	143	144	168	238	158	171
ADPRHL1	24	89	58	81	11	53	42	39	20	35	27	24	22	39	30	52	18	34	33	49	34	42	16	80	58	96	6	142	61	74	20	49	75	42	68	57	42	23	30	33	43	26	38
ADPRHL2	4130	4601	2331	4998	1166	1308	1322	1624	1352	1491	878	852	1454	1425	966	1187	1045	1125	1280	890	667	1014	795	599	1347	1504	962	716	2516	2181	475	1346	1517	490	NA	NA	NA	NA	NA	NA	NA	NA	NA
ADPRM	245	418	148	221	176	176	95	103	113	94	174	125	148	145	97	142	71	116	160	145	99	132	136	186	170	212	134	164	165	122	167	128	301	213	197	185	173	145	248	179	243	178	197
ADRA1A	0	0	0	0	0	0	0	0	0	0	0	0	0	0	0	0	0	0	0	0	0	0	2	0	2	3	0	5	4	2	1	2	3	1	0	0	0	0	0	0	0	2	1
ADRA1B	31	100	68	168	23	177	66	234	73	211	5	51	63	227	15	66	17	106	40	198	0	18	3	2	21	13	16	26	3	2	51	24	1	1	45	29	20	10	8	4	7	3	10
ADRA1D	19	0	7	0	6	1	4	0	3	0	7	0	30	3	1	0	1	0	7	0	3	1	2	0	18	0	0	0	11	1	327	4	0	0	0	0	0	0	0	3	2	0	2
ADRA2A	0	0	0	0	2	1	0	0	0	0	3	1	2	0	1	0	2	1	13	0	0	1	189	92	39	63	15	61	147	101	2216	58	38	24	0	0	0	0	0	2	1	2	3
ADRA2B	21	0	0	22	3	5	0	39	0	1	7	4	2	1	6	2	10	307	3	5	1	9	86	25	59	15	107	43	81	1160	59	31	19	961	NA	NA	NA	NA	NA	NA	NA	NA	NA
ADRA2C	0	15	0	2	3	0	1	1	3	2	11	25	10	13	5	1	3	8	23	26	3	6	20	31	267	47	13	107	84	43	610	37	22	41	3	1	0	2	3	11	32	30	12
ADRB1	0	0	0	0	0	0	2	2	0	0	1	0	1	2	0	1	2	5	3	1	5	6	1	9	6	4	35	20	57	5	12	0	16	21	2	0	0	0	4	4	2	1	2
ADRB2	382	66	732	448	145	17	457	124	474	113	14	85	137	252	28	115	84	226	114	77	402	454	589	535	437	399	1370	571	557	213	160	421	238	127	113	97	50	179	228	134	53	82	66
ADRB3	0	0	0	0	0	0	0	0	0	0	0	0	0	0	0	0	0	0	0	0	0	0	0	0	0	0	0	0	0	0	0	0	0	0	0	0	0	0	0	0	0	0	0
ADRM1	14049	10302	9518	12600	3433	2804	4805	3656	4796	3323	2040	2117	4173	3135	2977	3033	2577	2268	2813	1918	2261	2259	3125	2218	4539	4177	2691	1756	6625	5194	4480	5311	5617	2473	1016	750	691	549	915	1707	1325	1362	1799
ADSL	4187	3007	3285	3858	2090	1778	3198	2274	3348	2247	878	839	1034	1201	900	1211	795	1057	1094	841	797	837	686	249	1041	722	602	276	1256	902	518	798	532	358	946	850	702	538	1025	941	1401	883	966
ADSS	1600	2130	1670	2500	2335	1462	1947	1709	1920	1806	1643	1362	1413	1341	923	1090	916	1014	1169	1341	1450	1237	403	1104	1013	1594	610	923	1004	1851	978	1729	917	753	NA	NA	NA	NA	NA	NA	NA	NA	NA
ADSSL1	16	45	0	7	16	53	11	19	14	23	370	494	149	193	401	672	914	418	183	184	1064	1256	4	30	33	69	4	31	22	52	18	30	84	23	NA	NA	NA	NA	NA	NA	NA	NA	NA
ADTRP	1388	54	578	339	880	79	738	207	527	166	746	31	711	56	680	70	983	62	1628	77	1287	67	333	9	354	4	185	1	263	37	64	14	12	5	24	52	23	64	34	596	96	285	1006
AEBP1	2076	31	56	4	2065	53	211	4	2852	114	1052	16	334	38	330	47	82	3	2699	23	62	17	16813	399	12149	248	13961	584	9561	81	15341	773	121	533	15	35	14	6	18	58	18	28	96
AEBP2	647	825	429	660	885	575	685	521	482	504	789	801	785	809	596	666	650	679	764	800	498	813	913	667	1139	1032	1109	878	1273	767	1153	803	547	479	1216	1082	919	798	1028	1062	1232	776	831
AEN	2094	2117	1609	3139	890	1302	1668	1775	1345	1641	533	1178	1424	1942	490	1152	572	1374	900	1388	740	1172	1639	3128	3039	7862	3504	4815	5437	7589	2813	6559	5246	1164	781	982	610	665	1188	467	992	538	423
AES	8596	10777	6593	12840	8101	11169	8621	10554	7587	9832	7944	12706	8838	13116	8418	14580	10057	14612	9389	11270	7937	13584	3020	4742	3251	5987	1871	3206	4405	8484	2835	5442	5051	7903	NA	NA	NA	NA	NA	NA	NA	NA	NA
AFAP1	1194	1378	748	1048	2687	2933	2843	2041	2221	2247	3629	3291	6035	3484	4247	3016	4359	2142	3837	2933	2666	2191	2602	2297	3282	1620	3591	1589	1529	1497	3044	2264	1103	2156	2029	1984	2236	1084	1959	2545	1517	1232	3078
AFAP1-AS1	0	0	2	0	4	28	1	7	3	11	10	11	13	14	15	13	12	21	8	8	1	11	2	57	5	48	6	52	6	42	4	27	3	48	6	7	8	5	10	1	24	3	5
AFAP1L1	1594	397	688	598	843	244	965	451	794	303	192	197	271	312	276	276	223	204	469	341	501	243	78	37	864	49	65	4	59	14	1969	595	19	66	118	109	78	56	135	177	68	54	138
AFAP1L2	4341	3398	2570	5117	2990	2030	3481	3312	3447	2060	2206	1277	1974	982	1529	1189	2255	1354	2950	1210	1190	920	3326	441	1751	182	2849	125	1914	2208	728	456	435	182	474	841	398	608	785	1153	612	834	1123
AFDN	640	938	415	971	3888	4777	3348	4230	2779	3522	2018	6598	3102	7665	2046	3939	2473	7362	2609	7936	2281	4946	5948	20330	6617	13236	8053	10974	3176	13061	3871	14872	11335	7413	8540	7515	6625	5922	7554	2196	4094	1922	1553
AFDN-AS1	33	20	12	4	6	9	1	3	2	3	0	4	1	8	4	9	2	20	0	11	7	12	13	62	11	16	13	34	5	31	2	52	25	56	NA	NA	NA	NA	NA	NA	NA	NA	NA
AFF1	330	352	251	253	2479	1270	1503	1096	1382	1002	2431	2533	1333	1977	1560	1348	2004	1792	2133	1733	1941	1950	2330	1922	3172	5229	1662	1662	1292	2128	1728	1901	1261	1088	2766	2157	1938	1759	2568	2085	2111	1373	1792
AFF2	24	2	4	0	181	3	30	2	40	0	291	47	268	22	83	18	55	2	185	14	126	30	15	1	7	5	10	1	18	1	41	5	0	0	11	2	7	4	9	298	73	78	352
AFF3	0	0	0	7	0	0	0	1	0	1	2	1	4	7	1	2	2	7	1	3	0	0	54	58	42	562	71	42	56	133	17	149	103	16	14	1	24	9	7	7	7	5	7
AFF4	782	891	460	1016	6236	4128	3811	3218	3308	2981	8023	6868	7711	7129	5519	4230	5645	4999	6938	6349	5294	6410	7763	7805	13671	14858	11701	9057	7230	6687	10801	8745	7885	2234	10255	8863	7783	6349	8666	8299	8162	5097	6874
AFG1L	130	146	100	191	118	86	92	109	121	114	91	113	45	90	64	100	92	98	77	119	78	122	10	10	21	22	7	12	32	49	9	22	15	36	237	178	148	126	176	143	268	124	150
AFG3L1P	325	333	232	459	216	272	324	310	281	259	161	235	191	203	125	133	163	156	225	194	146	250	822	536	418	694	321	231	429	478	279	381	404	228	NA	NA	NA	NA	NA	NA	NA	NA	NA
AFG3L2	2719	1873	1981	2714	1945	1602	2999	2367	2709	2195	1155	1259	1339	1671	753	1080	883	1281	1452	1369	1052	1488	1393	967	2107	2029	2193	1059	2271	2513	1655	1874	1562	792	1789	1668	1317	1331	1868	1102	1296	891	967
AFM	3	0	0	0	0	0	0	0	1	0	1	0	0	0	0	0	0	0	0	0	0	0	0	0	0	0	0	0	0	0	0	0	1	0	0	0	0	0	0	1	0	0	0
AFMID	266	304	112	180	372	511	339	403	343	461	405	599	434	636	496	767	594	892	434	575	500	837	432	781	314	757	485	459	627	1402	223	712	670	496	1403	1077	780	796	1179	437	841	500	459
AFP	0	0	0	0	0	0	1	1	3	0	0	0	2	0	0	0	1	0	2	2	0	0	2	0	2	2	0	0	2	3	1	0	2	0	0	1	1	1	0	2	0	1	4
AFTPH	630	769	314	699	1095	1048	790	968	792	1000	1329	1540	996	1460	836	1092	791	1190	1115	1413	725	1380	1719	2396	2811	3514	3110	3272	2795	2619	1946	2364	2869	1206	1858	1575	1275	1065	1620	1324	1798	1114	1149
AGA	1321	1448	442	1328	530	610	302	512	421	609	808	406	618	425	464	325	517	353	920	476	400	348	55	110	56	196	30	180	126	313	37	252	151	96	486	437	404	262	498	1196	938	790	1359
AGAP1	291	271	69	293	937	1154	1156	1457	845	1125	912	1503	973	1819	912	1113	1062	1474	1020	1575	1265	1356	389	1857	664	4700	199	934	446	4395	1976	2895	1280	2335	2308	1547	1703	1407	1982	940	1733	702	741
AGAP11	22	1	8	40	33	19	16	16	25	14	13	106	16	18	33	59	14	14	7	25	62	290	74	22	218	220	110	41	81	54	174	65	150	115	NA	NA	NA	NA	NA	NA	NA	NA	NA
AGAP2	22	22	8	20	41	44	22	64	32	36	22	24	18	19	26	42	20	32	33	20	9	18	55	5	64	26	18	5	16	29	287	20	29	12	6	10	13	6	23	9	27	26	20
AGAP2-AS1	443	301	200	357	579	477	647	539	651	471	417	274	350	393	346	295	332	291	454	271	235	132	140	130	240	281	119	187	141	207	208	285	214	258	137	77	95	61	156	197	207	174	221
AGAP3	8057	3443	3739	3223	2917	2088	3577	2147	3436	1978	3043	1914	3270	2668	2603	2175	2707	1950	4183	1811	1886	1962	2318	1071	2626	1706	1294	491	1835	1582	3346	1772	1680	1569	1407	1241	1045	850	1487	1565	1269	1301	1674
AGAP4	11	3	3	6	12	12	5	10	4	6	11	11	0	4	5	8	8	12	0	0	20	10	11	10	7	5	9	7	28	21	11	4	0	10	78	6	63	47	42	2	6	5	6
AGAP5	8	1	2	1	10	4	10	13	15	15	11	9	10	15	7	16	19	14	8	14	15	15	28	24	32	30	12	12	33	20	16	18	23	16	6	3	2	8	3	0	0	1	0
AGAP6	72	72	15	50	55	52	52	60	54	45	76	61	46	55	39	43	52	43	36	56	64	62	257	93	311	192	290	103	274	128	292	176	208	95	284	307	260	227	307	45	58	50	38
AGAP7P	0	0	0	0	0	0	0	0	0	0	0	0	0	0	1	1	0	0	1	1	0	0	8	0	2	1	0	0	2	0	0	0	0	1	NA	NA	NA	NA	NA	NA	NA	NA	NA
AGAP9	0	0	0	0	0	0	0	0	0	0	0	0	0	0	0	0	0	0	0	1	0	2	0	0	0	0	1	0	0	0	0	0	1	0	1	1	0	0	1	0	0	0	0
AGBL1	0	2	4	1	0	0	0	0	0	0	0	0	0	0	0	1	0	0	0	0	0	0	0	0	0	0	0	0	0	0	0	0	0	0	NA	NA	NA	NA	NA	NA	NA	NA	NA
AGBL1-AS1	7	0	2	0	9	0	2	4	14	3	0	0	10	0	0	0	3	0	1	0	17	1	0	0	0	0	0	0	0	0	0	1	0	1	2	1	1	1	0	2	0	3	1
AGBL2	22	0	15	13	10	9	8	4	2	6	20	23	9	16	19	9	21	12	14	15	18	12	12	3	7	13	0	4	6	19	3	8	7	5	18	31	20	25	23	21	15	17	31
AGBL3	16	29	19	78	8	6	14	14	11	16	5	5	3	9	3	0	5	13	6	5	11	6	16	11	35	12	23	8	38	36	72	27	11	6	18	25	18	17	18	32	24	24	23
AGBL4	3	0	2	0	0	1	0	0	0	0	1	0	1	2	6	1	0	2	1	0	3	0	5	0	0	0	8	0	0	0	1	1	0	0	0	0	0	0	0	3	2	2	2
AGBL5	1443	1294	721	1384	869	829	878	760	1150	978	750	803	721	780	750	952	932	1068	943	877	626	924	292	271	550	385	255	278	450	618	163	396	439	404	800	635	540	536	646	739	731	631	866
AGER	10	8	4	1	56	52	52	67	51	41	33	17	20	22	35	32	55	24	39	30	109	39	415	249	89	48	73	21	133	121	89	33	95	55	150	167	112	91	137	48	43	42	40
AGFG1	8162	5259	3813	5446	4422	2436	3112	2505	3430	2607	2780	2402	3087	2887	2105	1967	2495	2275	3369	2819	2223	2009	2380	3307	3132	4385	3360	4377	2548	3576	2252	4360	2205	2462	2433	1892	1939	1336	1740	2662	2409	1708	2411
AGFG2	597	542	209	521	311	366	391	420	341	302	389	508	95	387	215	448	346	469	445	445	238	306	123	142	226	254	62	81	254	404	52	211	112	96	245	174	171	182	222	127	198	168	119
AGGF1	1888	1599	874	1889	1371	816	981	1016	1015	885	1073	1056	841	943	712	891	704	842	999	958	781	859	340	349	274	441	171	139	927	650	214	412	404	335	1204	1159	911	680	906	1244	1263	972	1128
AGK	1239	1300	910	1600	702	653	857	833	890	762	404	497	354	549	275	452	342	741	553	561	416	547	246	213	250	324	240	107	605	579	133	356	277	291	616	672	561	490	651	276	587	287	323
AGL	436	619	378	860	1234	673	907	777	854	762	2882	1078	1032	1020	895	598	1279	730	2457	933	912	1080	268	167	469	639	202	100	512	530	119	331	266	104	1659	1344	1183	924	1220	1915	1512	994	1668
AGMAT	173	166	114	355	149	118	200	250	249	258	30	24	29	34	18	34	9	27	41	35	22	54	3	4	8	18	0	7	3	24	6	24	9	11	34	55	27	17	32	27	62	24	20
AGMO	0	0	0	0	1	0	0	0	0	0	0	0	0	0	1	0	0	0	1	0	0	0	2	0	3	0	1	0	0	0	3	0	0	2	0	0	0	0	0	0	3	1	0
AGO1	757	794	584	1046	1889	1966	2115	2135	1812	1782	2120	2362	1344	2013	1603	1742	1561	1958	1748	2080	1240	2127	821	401	1098	1175	426	328	833	812	469	460	982	393	2073	1821	1638	1304	1896	1682	1982	1454	1615
AGO2	966	788	503	1258	1204	852	1505	1111	1423	1005	422	519	806	963	488	402	489	484	491	633	395	625	2187	2055	2970	4139	2994	1692	2073	1826	2948	2560	1839	1157	708	772	611	571	773	374	475	248	284
AGO3	514	418	264	537	412	283	373	360	391	260	328	283	405	352	212	208	236	288	399	314	221	333	922	378	1692	1085	1602	450	1195	458	1153	524	523	439	1217	1003	831	693	947	762	793	479	554
AGO4	296	393	127	290	630	766	325	541	280	483	1029	1001	445	902	649	842	765	1102	1089	1265	671	682	528	785	528	804	257	267	223	562	624	626	744	362	1254	1008	841	705	1048	688	696	424	621
AGPAT1	666	698	361	598	2057	2482	2191	1970	2184	2170	2473	2791	2995	3444	2362	3439	2753	3169	2976	2493	2392	3406	1018	463	1084	781	928	388	1011	730	739	535	501	728	2565	1846	1806	1332	2285	2699	3629	3008	2773
AGPAT2	5147	5910	2174	5718	1339	2030	1318	1814	1415	1967	1253	2305	1724	1955	1859	2058	1722	2029	1508	1744	1507	1893	368	405	614	657	156	112	360	1094	336	754	907	785	597	541	428	341	469	886	694	752	921
AGPAT3	2103	2946	932	2792	3064	5214	2908	4733	3159	4574	4266	6349	2084	5091	2942	4825	3422	5751	5091	5274	1960	5081	2495	2124	2100	2799	1819	834	2129	2889	1355	2434	1869	1609	3700	2776	2868	2031	3173	3149	4603	3243	2797
AGPAT4	791	647	208	285	678	672	559	419	475	407	677	815	595	730	533	715	667	744	903	831	640	845	623	162	1163	319	784	102	154	90	1103	373	42	30	1035	670	613	405	751	669	564	535	693
AGPAT4-IT1	8	0	4	0	24	11	12	2	5	2	18	12	4	12	15	8	21	12	12	14	26	20	36	16	50	11	18	5	1	2	26	20	1	0	NA	NA	NA	NA	NA	NA	NA	NA	NA
AGPAT5	5463	3883	3120	5313	1950	1263	1877	1679	1765	1715	1021	769	1608	1830	1140	1134	720	789	708	814	848	1575	1176	216	1304	1113	1853	437	8091	952	675	757	475	203	1294	1610	993	912	1520	2484	2584	1986	2062
AGPS	3360	1913	1795	3322	2688	1678	2220	1940	1982	1786	2202	2650	1305	2088	1215	1552	1349	1808	1747	1983	1272	1850	633	414	607	546	489	526	648	950	563	737	506	638	2278	1858	1798	1387	1933	2399	3169	2010	1969
AGR2	25	870	11	491	4	601	18	280	38	615	5	37	12	70	6	231	2	42	20	73	3	77	5	50	34	3009	14	255	86	923	2	449	712	115	1142	464	348	129	511	24	277	77	12
AGR3	0	10	0	0	0	0	0	0	0	2	0	2	0	2	0	4	0	0	0	1	0	0	0	26	6	317	7	57	17	72	3	104	79	4	14	6	13	2	8	2	9	4	1
AGRN	2633	3649	933	1757	20002	25218	15164	15384	15120	15188	26315	33943	23000	26612	23714	26748	28158	27930	32079	26228	14290	17868	6864	5334	7561	11002	3224	1462	1459	6197	2726	10473	5866	4845	19355	11317	13645	8506	13646	13710	20369	13936	15756
AGRP	0	0	0	0	0	0	0	0	0	0	0	0	0	0	0	0	0	0	0	0	0	0	0	0	0	0	0	0	1	0	0	0	0	1	0	0	0	0	0	0	0	0	0
AGT	0	0	0	0	0	0	0	1	0	1	3	72	6	58	7	51	2	130	13	78	4	33	8	37	5	127	4	35	17	46	45	35	26	26	31	23	33	43	18	3	9	15	3
AGTPBP1	494	201	277	315	472	171	447	324	495	329	222	228	380	369	226	224	210	245	260	385	342	249	155	186	317	440	174	223	164	198	266	309	460	236	567	496	380	377	607	563	740	426	581
AGTR1	0	0	0	15	0	3	0	9	0	3	1	8	0	0	0	0	0	17	0	0	0	2	89	4	292	19	30	9	89	15	1752	14	0	2	1	3	0	8	1	1	1	1	0
AGTR2	0	0	0	0	0	0	0	0	0	0	0	0	0	0	0	0	0	0	0	0	0	0	0	0	0	0	0	0	0	0	0	0	0	0	0	0	0	0	0	0	0	0	0
AGTRAP	6516	5356	3028	4717	1545	1385	1695	1492	1691	1723	1102	967	1705	1247	1604	1453	1842	1543	1686	883	1510	1246	717	982	724	1351	258	407	601	1169	299	1413	850	2006	637	484	557	464	628	1115	766	922	1249
AGXT	0	0	0	0	0	0	0	0	0	0	0	0	0	0	0	0	0	2	0	0	0	0	91	12	11	0	11	0	338	25	74	67	96	38	0	0	0	0	0	0	0	0	0
AGXT2	0	0	0	0	0	0	0	0	0	0	0	0	0	0	0	0	0	0	0	0	0	0	0	1	0	5	0	0	0	5	0	4	2	0	0	0	0	0	0	0	0	0	0
AHCTF1	507	267	309	422	940	470	786	600	703	508	467	478	825	783	296	278	337	385	441	491	398	689	1054	593	1478	1111	1584	648	1478	676	1326	706	684	324	1578	1640	1259	1059	1635	648	812	476	518
AHCTF1P1	280	133	169	289	472	224	412	286	415	290	247	276	437	357	157	150	153	179	215	235	236	358	461	255	688	552	721	287	596	318	612	342	286	154	NA	NA	NA	NA	NA	NA	NA	NA	NA
AHCY	9449	5703	4727	6347	11697	7647	13270	9334	14950	10015	3072	2737	7612	4817	4185	4882	3710	3643	3857	2729	5238	5484	1714	1992	1750	2154	1872	3170	2067	2230	1350	2218	1792	2362	2877	3398	2281	2033	3431	4742	4961	3979	4911
AHCYL1	5840	8339	2946	8249	5346	6089	4257	5537	3907	5312	6477	5882	5156	7062	5123	5724	5148	6889	6238	7080	3984	5588	7436	6914	7161	6987	6694	4408	4343	5724	8850	4740	5366	5809	8626	6369	6150	4695	7172	6525	7560	5828	6806
AHCYL2	1085	1290	600	813	1191	1074	889	725	980	926	1139	1336	1317	1496	1511	1646	1117	1375	1315	1205	1637	2869	197	315	585	516	133	99	517	358	230	245	295	351	1993	1426	1138	920	1360	2407	2073	2019	2143
AHDC1	126	292	94	272	1458	2288	1325	2138	902	1475	2945	2949	2156	2814	2830	2509	2835	2803	2510	2311	2462	3597	2929	2538	4086	3392	1097	1339	3028	2558	1071	1758	2647	1873	2769	2320	1768	1779	2455	1800	1641	1236	1653
AHI1	188	460	231	465	344	240	316	442	359	394	301	398	187	491	94	263	162	351	249	448	181	356	994	351	1865	1106	1418	594	1814	593	1765	544	575	343	928	729	482	563	1002	432	690	447	396
AHNAK	3174	2623	1414	2207	54544	29632	38631	25847	36250	21668	77893	83340	70314	70099	81365	57956	91320	56668	69652	55884	100361	112129	49610	33525	75135	86275	48672	21737	23988	33768	23911	37456	30688	23460	120661	110325	87631	78851	85611	57777	51611	37109	43845
AHNAK2	1102	1130	463	657	7704	4650	3595	3289	3699	3768	23139	29532	20458	23715	27499	16082	29129	13677	17286	15720	39824	21252	244	161	587	435	168	207	277	283	76	201	162	362	20689	9862	7991	6664	8643	15564	8499	7755	12220
AHR	1572	3542	1220	2656	2158	3675	1881	2592	1875	2996	1089	5848	2056	5360	1061	3652	1289	3747	1604	7169	2437	9577	9569	7233	7851	8181	8456	8596	6482	5565	17854	8709	4714	3214	7810	7616	5553	3760	6787	3182	6485	2433	2072
AHRR	42	0	6	13	26	42	8	12	26	15	32	38	100	186	42	46	11	13	28	32	32	57	332	68	752	210	44	28	103	68	2486	292	59	80	62	50	45	12	69	39	26	24	26
AHSA1	6240	5477	4582	7957	3569	3558	5521	4759	5736	4725	1675	2092	3334	3361	1810	2492	2044	2423	2279	2466	1830	2882	3627	3620	7435	4707	4621	6694	8280	4220	5685	6970	4570	4786	1711	1604	1350	1008	1566	1873	2364	1760	1774
AHSA2	418	342	161	254	382	299	330	279	281	258	608	631	356	419	439	383	773	424	643	611	747	562	1011	955	1132	707	442	418	798	502	452	452	797	745	NA	NA	NA	NA	NA	NA	NA	NA	NA
AHSG	26	11	15	0	4	0	6	3	11	2	8	5	6	4	7	9	8	4	12	4	3	34	0	1	3	0	0	2	2	2	1	0	1	1	3	9	1	3	2	18	6	9	11
AHSP	1	0	0	0	0	0	0	0	0	0	0	0	2	0	0	0	0	0	0	0	0	0	0	0	0	1	0	1	9	1	0	0	1	5	0	1	0	0	0	0	0	0	0
AICDA	0	0	0	0	0	0	0	0	0	0	0	0	0	0	0	0	0	0	1	0	0	0	1	0	0	0	0	0	1	0	1	0	0	0	0	0	0	0	0	0	0	0	0
AIDA	231	196	96	172	430	201	281	226	310	241	260	157	263	222	253	195	258	253	300	245	351	139	238	127	251	164	177	101	272	170	265	155	133	137	473	573	418	337	360	383	304	250	483
AIF1	0	0	0	0	0	0	0	0	0	0	0	0	0	0	0	0	0	0	0	0	0	0	0	0	1	0	1	0	1	1	0	0	0	0	0	0	0	0	0	0	0	0	0
AIF1L	414	2067	196	2686	294	2199	477	2516	564	2666	94	2271	58	2912	24	1545	62	2364	353	4029	12	651	396	778	303	717	227	1224	266	590	91	840	1029	888	2579	1521	1277	805	2375	149	2392	578	86
AIFM1	2598	2681	1672	3151	1270	1426	1823	1593	1489	1485	715	770	837	1117	647	921	712	965	912	778	703	928	261	225	469	448	104	172	626	480	360	346	360	575	1190	908	730	701	1095	771	1266	761	753
AIFM2	613	1683	600	2671	274	760	496	1088	337	784	184	338	122	364	157	289	165	389	267	496	73	175	742	628	1434	1318	445	317	1674	1389	2476	1695	851	633	251	216	178	166	231	127	149	111	107
AIFM3	0	2	1	8	8	11	8	4	9	4	29	17	6	7	11	12	28	14	58	18	9	10	10	7	10	6	1	6	14	22	2	12	6	8	38	50	48	34	32	10	12	8	10
AIG1	2574	1467	1117	1586	1485	989	1226	939	1522	1007	1723	1773	1670	1761	1441	1685	1812	1687	1644	1628	1134	2183	461	272	597	526	473	529	671	494	158	422	528	510	1536	1348	1098	907	1298	3065	2055	2619	2894
AIM2	0	19	4	2	6	1	9	0	10	0	3	0	2	0	0	0	5	1	0	1	0	0	1	1	2	1	0	0	0	1	0	2	0	0	0	0	0	0	0	1	0	0	2
AIMP1	2979	2539	1926	3392	1549	1200	1588	1603	1832	1690	904	1035	963	1135	631	1072	594	973	931	1105	865	1138	913	931	753	1292	1065	1136	2203	2558	904	1616	1933	1841	1253	1192	907	823	1207	1211	1553	1094	1054
AIMP2	1714	1387	1285	1783	985	937	1632	1256	1778	1370	542	731	932	896	511	619	423	600	743	616	429	594	470	219	428	445	488	171	1290	799	450	640	464	324	340	290	282	208	316	500	483	427	493
AIP	1278	1346	699	1457	485	673	512	642	557	593	523	689	460	750	503	883	597	855	608	697	491	603	557	647	896	830	374	475	1635	1305	1005	893	806	1143	518	498	373	337	495	417	528	449	346
AIPL1	0	0	0	0	0	0	1	0	0	0	0	0	0	0	0	0	0	0	0	0	0	0	0	0	0	0	0	2	0	2	0	1	0	0	0	0	0	0	0	0	0	0	0
AIRE	0	0	0	0	0	0	0	0	0	0	0	0	0	0	0	0	0	0	0	0	0	0	3	1	6	0	2	0	2	1	39	0	0	1	0	0	0	0	0	0	0	0	0
AIRN	0	0	0	0	0	0	0	0	0	0	0	1	0	0	0	0	0	0	0	0	0	0	0	0	0	0	0	1	0	0	1	0	0	0	0	0	0	0	0	0	0	0	0
AJAP1	1049	8	655	35	434	7	493	6	565	11	307	12	32	1	110	5	252	4	887	4	150	18	87	1	52	0	212	0	36	3	323	15	0	2	1	4	3	1	0	3	0	0	7
AJUBA	4577	1952	3844	2781	3357	1676	6133	2061	5402	1664	2962	1453	3942	3086	1358	1062	2383	1364	4657	1921	2795	1152	1290	380	891	645	728	339	2682	962	293	1003	734	542	837	561	738	374	471	822	416	426	1013
AK1	3166	4516	1430	4614	1171	1576	1013	1781	942	1891	853	1376	624	1431	891	1558	793	1427	1264	1349	622	1302	747	668	1044	1046	534	764	782	1922	590	1666	909	874	212	153	117	91	141	136	176	142	118
AK2	6532	5621	4222	7386	3963	2869	4209	3542	3919	3347	2052	1788	2748	2731	2071	2552	2090	2103	2166	1897	2752	3039	2498	1488	2536	2230	2501	3310	3473	2887	1580	2011	2591	2557	2597	2425	2264	1806	2815	2539	2974	2181	2318
AK3	4247	5213	2235	3741	2174	1792	1350	1430	1396	1536	1827	1953	1412	1723	1947	2191	1824	1973	1526	1775	1642	2095	1413	757	939	797	969	583	1359	1000	1233	735	898	752	2484	2012	1760	1417	1718	3844	3201	3090	3463
AK4	2406	2504	1016	3007	2723	2677	1745	2891	1986	3259	2614	2941	3488	4167	2193	2897	2119	3871	2210	2985	2005	3721	1155	808	1002	1076	1847	1855	1280	837	356	724	713	746	8043	4962	4879	4461	6575	4985	13210	4628	4244
AK5	5	21	1	79	8	6	3	25	1	6	29	43	14	83	9	17	24	176	7	34	13	13	20	150	8	56	25	1034	57	235	2	139	66	210	174	46	121	293	192	19	931	45	15
AK7	61	100	25	5	34	46	12	19	3	26	9	28	3	13	6	18	4	17	8	20	15	26	13	1	17	20	2	5	19	26	14	19	26	14	63	51	64	28	21	14	21	23	11
AK8	15	15	4	24	3	9	6	2	7	12	13	28	13	20	23	35	20	30	14	19	22	42	5	1	12	8	2	0	5	13	6	6	33	2	23	17	13	17	17	11	20	12	11
AK9	71	131	8	130	36	111	36	74	38	107	116	307	88	201	79	193	55	172	107	306	91	254	56	104	76	180	30	62	57	101	39	79	174	99	343	334	214	182	306	203	344	219	173
AKAIN1	0	0	0	0	0	0	0	0	0	0	0	0	0	0	0	0	0	0	0	0	0	0	0	0	0	0	0	0	1	0	0	0	0	1	0	0	0	0	0	0	1	0	1
AKAP1	2836	2256	1685	3315	1874	1683	2545	2551	2343	2326	1536	1702	1376	2054	1258	2044	1166	1324	1907	1448	1011	2168	1281	673	1651	1404	1120	751	2625	1899	525	1804	1035	843	2262	2120	1604	1490	2751	1236	1945	1400	1020
AKAP10	1337	1263	877	1629	932	839	799	751	752	843	988	1052	785	943	740	888	766	899	978	1120	821	1068	787	725	757	801	646	626	1165	827	697	691	620	458	1167	1048	786	784	1019	948	1126	737	867
AKAP11	194	255	205	150	2216	1189	1544	1256	1330	1224	2480	2492	1867	2330	1526	1433	1376	1658	2028	2155	1812	2602	832	703	1722	1313	585	240	1374	1407	1005	711	699	514	4538	3942	3017	2679	3333	3287	3682	1938	2493
AKAP12	2039	1282	1129	1041	4106	2276	3760	1774	2055	525	6484	1339	8017	4001	5641	2298	6647	2264	5804	1506	1072	81	1375	628	12706	2039	2092	335	1516	91	10099	2862	147	100	17	13	175	60	38	1691	158	392	2572
AKAP13	1034	1749	417	1276	2071	3160	1399	2283	1367	2138	3055	6539	2749	6096	2745	4865	2741	4459	3081	5132	3328	9007	1988	5550	5114	7483	1725	3006	985	2979	6262	4674	2064	1888	10379	7568	6454	5632	9534	3496	6219	2965	2124
AKAP14	0	0	0	0	0	0	0	0	0	0	0	0	0	0	0	0	0	0	0	2	0	0	0	0	2	0	0	0	32	4	0	1	2	2	0	0	1	0	0	1	1	0	0
AKAP17A	0	0	0	0	0	0	0	0	0	0	0	0	0	0	0	0	0	0	0	0	0	0	0	0	0	0	0	0	0	0	0	0	0	0	0	0	0	0	0	0	0	0	0
AKAP2	10	12	7	11	7	4	16	4	10	5	1	2	8	8	7	3	3	4	9	6	4	5	17	0	20	0	25	3	6	3	40	9	1	2	NA	NA	NA	NA	NA	NA	NA	NA	NA
AKAP3	25	20	8	22	26	49	17	25	48	31	62	124	38	37	24	36	24	84	73	102	98	106	17	63	18	15	7	15	29	43	5	38	12	56	67	95	76	39	61	39	62	40	43
AKAP4	0	0	0	0	0	0	0	0	0	0	0	0	0	0	0	0	0	0	0	0	0	0	0	0	0	0	0	0	2	0	3	0	0	0	0	0	0	0	0	0	0	0	0
AKAP5	12	12	0	13	16	9	15	13	5	17	56	11	8	2	5	5	10	10	46	6	5	5	9	2	15	2	42	12	13	3	8	3	4	2	6	5	6	2	11	7	7	2	12
AKAP6	0	0	3	28	39	41	39	21	50	34	118	150	140	209	89	120	67	218	204	159	128	151	93	49	27	34	167	157	36	41	18	51	10	30	331	155	160	171	321	206	245	119	144
AKAP7	148	48	152	225	89	45	88	139	99	87	72	36	34	86	21	34	20	101	49	90	14	26	62	29	37	48	36	26	97	64	19	54	57	33	157	125	114	115	106	86	98	60	89
AKAP8	1699	1412	1300	1719	929	939	1237	1214	1250	1104	629	768	801	976	588	809	602	786	699	751	477	777	1611	1178	2543	2000	1757	1052	2031	1550	2222	1712	1612	457	952	735	588	511	961	416	623	443	355
AKAP8L	2557	3041	1340	2105	1081	1275	1005	1027	1041	1018	1330	1552	1198	1498	1132	1506	1318	1762	1401	1361	1107	1505	1924	2220	2128	3251	1640	1585	2471	1667	2300	2669	3357	2115	2338	2050	1874	1662	2356	1107	1386	1029	1018
AKAP9	782	999	354	786	1459	951	751	709	742	693	2515	2978	1101	2262	1153	1536	1233	1603	1669	2345	1159	2635	1505	1780	2680	3376	1579	1455	1925	1859	1442	1845	2216	1368	6489	4787	4428	3487	4918	2943	4185	2107	1963
AKIP1	1497	931	786	1194	539	448	697	519	614	514	513	415	300	377	389	453	513	528	645	492	474	365	87	258	93	171	41	90	156	227	71	215	186	253	384	292	330	239	261	335	299	240	376
AKIRIN1	4879	4004	2429	4155	3013	2120	2156	2146	2468	2380	2139	2020	3371	2677	2077	2052	2082	2152	2645	2182	1893	2570	3002	2109	3951	3833	7164	2830	3914	3065	3527	3346	3347	735	2354	2167	1694	1396	1925	3113	3002	2556	2925
AKIRIN2	3734	2720	1737	2724	1734	1075	1458	1160	1480	1083	1885	1178	1925	1367	1483	1208	1467	1218	1630	1187	1263	1202	2949	4206	2443	2993	4513	5227	3238	3588	3248	4681	3533	1846	1054	972	854	698	975	1703	1277	1094	1720
AKNA	24	12	15	11	281	263	274	283	265	250	260	299	80	206	232	339	211	400	206	314	195	198	1639	805	3991	2122	1506	588	1499	1672	1007	1995	1246	460	251	301	232	288	271	87	116	89	76
AKNAD1	20	0	37	7	7	1	26	6	23	3	0	1	0	0	0	2	2	0	2	1	2	0	10	2	6	5	3	3	22	2	19	9	5	5	4	3	0	1	0	3	0	6	0
AKR1A1	4041	4430	2134	4677	1359	1842	1759	1986	1733	2172	1434	2242	1208	2224	1262	2870	1512	2575	1796	1852	937	1707	1093	1035	1677	2053	602	535	1374	2309	1279	1730	1328	1547	1654	1502	1220	984	1531	1304	1983	1551	1263
AKR1B1	10500	6678	4908	7292	3326	2948	3924	3152	4154	3538	1251	527	1527	1591	1445	1039	1547	1121	2402	1328	2572	920	5227	907	9268	1645	1993	472	6924	3831	6845	11092	2940	1572	874	1111	881	660	1166	1407	735	1056	1712
AKR1B10	853	26	336	38	393	19	264	28	178	14	3	5	36	43	8	13	75	13	79	7	1873	159	6	19	3	23	2	31	152	240	7	24	18	16	10	24	9	29	8	131	24	83	99
AKR1B15	0	0	0	0	0	0	0	0	3	0	0	0	3	2	1	4	0	5	2	1	42	3	7	236	1	287	3	188	23	270	16	71	184	100	0	1	0	1	0	10	5	4	3
AKR1C1	592	308	370	256	341	187	352	162	234	110	253	108	540	161	548	298	495	294	215	233	1130	277	886	5380	1056	1108	99	314	4047	3443	5679	2353	4198	1976	319	715	592	254	80	3688	800	978	3893
AKR1C2	1210	696	137	101	608	387	187	54	155	142	4929	2512	3403	1747	2111	1474	649	152	1258	658	3085	3005	208	2284	371	2508	16	113	2645	962	2539	1628	1389	1759	684	1630	1468	121	344	11746	2941	5098	11344
AKR1C3	2787	4051	388	1305	875	1621	310	472	509	908	2533	1817	1537	1942	1536	2395	928	2084	1924	2194	1247	1906	445	4621	902	3189	111	1023	2870	2783	1437	4378	2263	3156	1682	1766	1331	800	1022	3480	2024	2839	3145
AKR1C4	7	18	1	2	2	1	0	2	0	1	2	2	8	5	1	2	0	2	2	2	0	2	0	21	0	2	0	1	2	1	3	6	1	6	0	0	0	0	0	4	0	2	1
AKR1C6P	0	0	0	0	0	0	0	0	0	0	1	0	0	0	0	0	0	0	1	0	0	0	0	1	0	0	0	0	0	0	0	1	0	0	NA	NA	NA	NA	NA	NA	NA	NA	NA
AKR1C8P	0	0	4	0	0	0	0	0	0	0	0	0	0	1	0	0	0	0	0	0	0	0	4	2	0	2	0	0	2	14	1	3	0	2	NA	NA	NA	NA	NA	NA	NA	NA	NA
AKR1D1	0	11	0	0	3	0	0	0	0	1	0	0	0	0	0	0	1	0	0	0	0	0	1	0	1	2	5	2	2	2	2	0	1	1	0	1	0	0	0	0	8	1	0
AKR1E2	70	101	29	47	21	62	40	44	48	36	26	26	34	42	35	55	34	58	21	24	32	39	31	147	40	90	23	87	53	187	28	88	47	243	114	52	69	36	78	38	61	16	41
AKR7A2	2719	2669	1330	3115	821	933	966	1049	991	1027	608	531	690	798	619	789	651	812	764	656	931	822	128	162	282	381	81	107	326	580	126	303	237	318	488	476	378	337	429	440	541	380	480
AKR7A2P1	245	251	120	262	55	65	61	73	56	58	44	27	40	29	46	47	41	44	60	61	46	49	5	16	17	23	8	5	17	35	6	23	11	15	NA	NA	NA	NA	NA	NA	NA	NA	NA
AKR7A3	19	0	6	22	2	5	3	5	3	8	2	7	2	1	3	2	3	1	0	7	2	12	6	25	11	51	7	40	17	35	5	37	29	15	7	13	1	12	9	2	1	8	4
AKR7L	1	0	0	0	3	2	2	3	1	2	5	4	3	9	12	4	2	3	2	1	0	2	6	10	25	22	5	22	4	12	8	17	19	5	4	7	3	3	7	4	1	2	4
AKT1	14785	13376	9188	18365	5407	5873	7316	7603	7703	6416	3678	4470	4883	5586	4131	5437	4569	5776	4899	4821	3803	4757	3340	2695	4696	4623	2434	1678	2167	4893	2982	3440	4385	3022	3205	2920	2423	1991	3279	4016	3758	3310	4244
AKT1S1	3024	2720	1745	2989	2249	2208	2705	2480	2802	2495	1532	1659	2224	2114	1826	2020	1649	1558	1611	1320	1650	2096	1334	923	2618	1489	652	807	2710	1577	1984	1772	1075	1035	1426	1027	844	701	1303	1864	1612	1420	1693
AKT2	1944	1857	961	1746	4254	4064	4814	4878	4747	4764	3318	3570	3343	3988	3293	4102	3736	3770	3984	3284	2587	3168	3481	1803	3025	2815	2345	1054	3236	2444	2087	1963	2014	1024	2590	2121	1742	1608	2424	2335	2263	2221	2398
AKT3	257	180	76	186	1740	1135	872	879	890	928	1805	1919	1463	2319	1214	1181	1402	1827	1732	2408	1784	1013	2377	2002	2272	1742	2199	1504	1328	1742	2821	1426	1129	3064	1826	1304	1513	1069	1766	1590	1461	1025	1516
AKTIP	314	921	210	1052	172	376	176	396	174	431	302	644	192	741	217	474	202	605	438	838	152	445	199	158	251	291	90	95	367	314	100	295	223	74	645	531	467	335	494	364	406	364	298
ALAD	763	685	368	617	681	746	583	582	577	598	1064	1358	562	1042	915	1624	922	1327	1057	1170	973	1667	253	375	485	442	76	230	504	618	125	333	280	296	1376	1083	923	810	1002	908	1341	890	849
ALAS1	2174	2967	1396	3201	953	1349	1051	1235	980	1229	549	871	530	952	603	1384	729	1130	680	881	840	951	1001	1986	1412	1156	626	1304	1050	2081	1905	1926	1721	821	918	792	631	508	708	638	1021	674	505
ALAS2	0	4	0	0	0	1	0	0	0	0	0	0	0	0	0	0	0	0	0	0	0	0	0	0	0	0	0	0	0	0	0	0	0	0	0	0	0	0	0	0	0	0	0
ALB	0	0	0	0	0	0	0	1	0	0	0	1	0	1	0	0	0	0	0	0	0	0	3	5	2	6	4	93	18	80	2	20	22	5	1	1	0	0	0	0	0	0	0
ALCAM	6251	4852	3374	7827	5634	3583	4618	4548	4365	3600	7430	6504	2672	3548	1873	3120	3536	5169	7164	8339	1385	4459	1215	1622	2128	5873	826	1416	1089	2973	3362	1691	1998	1703	4236	8169	3797	3044	3671	3622	4972	2810	3153
ALDH16A1	2130	2090	1094	2407	609	830	1046	1125	1076	1138	479	737	406	698	459	910	430	630	657	595	485	545	407	343	704	688	82	128	344	540	658	491	354	429	286	247	207	204	327	283	391	339	270
ALDH18A1	7277	6105	3530	5841	3791	3375	4115	3673	4091	3540	3017	2853	3789	4156	3296	3947	2864	3061	3755	2699	2038	3361	1587	723	1669	1295	1285	715	2000	1354	1651	1215	799	894	3684	3011	2508	2069	3564	3439	4772	3205	3345
ALDH1A1	64	16	31	61	33	25	28	17	53	45	12	9	53	20	17	24	18	11	18	11	25	178	98	15	53	15	101	11	183	12	386	46	6	10	19	39	12	13	12	87	40	62	77
ALDH1A2	0	0	0	0	1	0	0	1	2	0	1	19	4	5	9	13	26	7	8	5	108	26	132	9	448	15	387	33	67	10	317	8	5	10	2	4	1	1	2	19	0	5	12
ALDH1A3	26531	124805	21747	84796	21336	92473	30603	59746	18791	73037	2333	99803	21787	166976	5236	93198	4086	55901	5172	90621	2537	63488	1490	53415	4275	50994	1245	19081	2421	113997	892	71572	45336	105823	92223	41294	45249	27128	75293	21059	152637	52438	11015
ALDH1B1	3850	3941	2201	4133	1547	1953	2177	2167	2339	1806	769	1492	1339	4118	840	1866	831	6779	1487	2346	252	653	340	94	511	588	472	253	280	492	314	350	234	60	1998	909	1467	1535	1111	950	1014	1112	964
ALDH1L1	17	128	17	6	23	72	21	31	24	37	34	263	8	248	29	503	27	98	30	101	5	342	9	114	4	24	11	64	52	24	25	15	22	69	696	260	133	130	843	149	1639	638	42
ALDH1L1-AS1	0	0	0	0	0	0	0	0	0	0	0	0	0	0	0	0	0	0	0	0	0	0	0	3	0	0	0	0	1	2	0	1	0	1	0	0	0	0	3	0	0	0	0
ALDH1L1-AS2	0	0	0	0	0	0	2	0	0	0	1	3	0	0	1	5	0	0	0	1	0	9	0	0	0	0	0	0	0	0	0	0	0	0	4	1	0	1	0	0	4	3	0
ALDH1L2	431	108	375	341	1312	222	1851	521	1388	578	1358	1313	530	1049	470	581	616	898	3124	2780	653	264	1208	70	480	95	432	34	384	116	216	87	194	167	1006	986	1176	703	987	1217	690	830	1032
ALDH2	0	0	5	0	0	2	0	1	0	1	4	45	6	13	8	31	10	41	1	22	23	65	387	567	416	1035	205	589	203	636	789	445	1136	260	5	23	29	7	8	22	12	14	20
ALDH3A1	39	7	88	41	30	12	76	37	21	7	31	8	39	5	30	2	39	6	40	5	59	11	168	27	188	14	19	2	266	77	9	42	12	32	2	10	6	5	3	62	12	19	77
ALDH3A2	6354	3162	2826	4153	3914	1978	3460	2584	2703	2202	4401	1553	2823	1603	3258	1531	3332	1658	4197	1532	3967	2608	3494	691	1976	1109	2553	153	5664	2155	389	812	711	515	1898	1875	1309	1347	1573	4476	1618	2188	4908
ALDH3B1	470	2130	130	1259	235	1180	208	752	173	735	270	1177	125	580	196	828	197	395	153	518	109	405	5	18	12	106	4	14	26	88	10	87	62	56	1282	443	558	293	472	194	400	290	159
ALDH3B2	74	2382	12	1319	31	1074	15	597	15	716	54	675	17	331	63	816	76	945	51	518	117	1222	0	34	3	375	4	13	42	350	2	155	100	203	751	974	481	652	412	235	623	372	92
ALDH4A1	2918	1326	1115	1248	1248	659	1144	560	1613	736	483	596	625	590	738	686	716	527	776	440	1104	607	405	93	439	277	276	122	351	311	192	208	147	149	126	104	97	75	141	334	233	293	365
ALDH5A1	96	327	34	134	47	216	70	144	40	166	147	172	81	171	88	137	73	244	103	242	37	312	7	58	8	79	6	22	10	95	10	47	31	157	204	288	215	138	193	169	394	217	123
ALDH6A1	138	586	182	460	95	219	154	226	99	170	79	228	48	280	71	269	91	264	75	205	137	285	67	115	148	155	51	80	103	256	56	66	147	196	735	677	461	410	602	340	847	430	266
ALDH7A1	2361	1431	1241	1240	1837	876	1745	969	1584	735	1093	848	538	786	889	1108	1098	957	1168	745	683	836	233	191	313	167	84	269	88	94	47	94	150	87	1760	1468	1028	940	1408	1147	1073	1135	1121
ALDH8A1	0	28	0	10	1	7	3	3	4	2	7	6	22	20	11	6	2	11	17	11	19	8	26	10	35	21	18	21	34	9	43	22	16	5	24	19	8	12	22	22	10	23	28
ALDH9A1	4563	3275	2496	4723	2482	1727	2579	2284	2543	2133	1564	1462	1511	1591	1400	1590	1599	2049	1669	1411	1468	1751	1052	964	1700	1321	1516	937	2110	1834	1025	1242	1149	1310	2389	1789	1581	1594	1641	2104	2350	1787	2127
ALDOA	147658	116589	58286	119389	51886	51233	43656	51102	50086	51448	32477	35073	67227	50616	54866	56028	49943	47318	40719	31000	58897	60379	22688	27361	23696	32569	24801	31989	26510	28432	21446	33153	42640	41905	31050	26287	21887	20887	29233	44189	41443	36569	44982
ALDOB	0	0	1	0	0	0	0	0	0	2	2	2	1	5	0	1	1	3	1	0	0	3	0	0	0	0	0	5	2	0	0	0	0	3	1	0	1	0	0	1	5	8	0
ALDOC	3493	4144	936	3111	1817	2521	1037	2019	850	1812	848	2078	1118	2239	1555	2913	1765	2744	1022	1767	1196	2942	681	852	1043	825	595	916	913	746	638	569	963	1674	2157	1983	1835	1478	2567	1916	3310	2220	1644
ALG1	1129	1140	810	1549	486	632	913	837	832	779	505	578	551	618	408	617	433	495	631	460	304	409	88	61	166	184	95	41	162	296	123	259	143	19	396	286	232	199	296	391	420	343	398
ALG10	148	48	114	130	167	54	114	112	94	74	85	69	58	56	26	49	40	49	81	64	54	54	37	24	39	46	35	25	41	48	26	41	49	25	81	142	128	77	61	59	54	45	38
ALG10B	115	77	85	97	160	95	147	124	88	102	161	155	85	139	82	100	107	126	134	117	173	170	104	49	68	49	96	50	140	104	40	75	89	52	175	276	189	122	130	69	84	58	73
ALG11	7	28	7	59	15	20	26	35	33	36	15	17	16	10	1	10	8	18	17	23	14	13	42	33	56	36	78	46	59	30	56	28	78	4	361	245	174	153	209	294	385	226	243
ALG12	1808	2111	851	2184	577	820	862	866	825	891	1021	1157	760	1011	887	1090	1012	1259	1267	991	527	869	544	410	814	679	393	400	772	679	267	640	351	661	660	489	400	398	490	564	588	539	575
ALG13	998	1050	855	1593	556	479	582	696	652	648	324	476	429	498	253	392	302	429	398	434	220	296	484	460	729	699	528	347	552	716	728	705	525	410	600	518	431	372	487	439	465	330	340
ALG14	740	842	542	1220	319	282	323	396	384	478	318	239	343	293	314	368	217	165	256	256	159	249	61	70	120	178	62	87	283	314	83	206	133	119	251	149	141	89	116	402	369	348	439
ALG1L	0	0	0	0	0	0	1	0	0	0	1	1	1	0	0	1	0	2	1	1	0	1	1	3	1	3	1	3	4	12	1	3	4	4	3	2	2	2	0	0	1	1	0
ALG1L2	0	11	0	3	0	0	0	1	0	1	0	0	0	1	0	5	0	0	0	0	0	0	0	5	0	4	0	1	1	6	0	3	1	7	NA	NA	NA	NA	NA	NA	NA	NA	NA
ALG1L9P	7	2	6	3	1	1	1	1	1	0	2	1	0	5	2	5	0	2	0	2	3	1	0	1	1	1	0	1	5	6	0	1	4	0	NA	NA	NA	NA	NA	NA	NA	NA	NA
ALG2	2387	2251	1539	2354	1281	1018	1268	1079	1469	1123	981	1034	1805	1551	835	1121	867	1101	1277	1013	705	1083	1908	1587	1898	2382	4715	2816	1937	1796	1968	1715	1634	926	1055	890	716	611	882	1455	1651	1337	1459
ALG3	3627	3685	2463	4349	958	1212	1599	1500	1512	1472	632	1094	1305	1419	973	1544	838	999	904	893	852	1716	512	265	637	625	522	352	1249	996	433	745	748	727	912	631	559	466	856	1066	1627	1249	959
ALG5	2018	1955	1649	2894	703	639	886	723	901	906	811	712	612	801	502	1035	515	737	806	895	559	894	170	228	428	493	180	290	595	877	265	517	682	459	990	681	546	487	832	1139	1390	1162	1042
ALG6	853	1232	950	1503	419	198	284	291	312	310	220	218	145	217	96	145	98	209	144	231	147	176	38	73	63	112	13	34	90	154	31	94	83	108	373	382	293	234	274	318	375	324	310
ALG8	2452	2415	1670	3107	1037	669	937	931	1072	995	533	604	652	688	428	537	387	501	501	599	573	735	133	111	295	454	78	204	312	417	143	301	270	384	714	688	498	394	625	1047	1211	993	1013
ALG9	1425	1210	813	1462	1005	822	923	770	820	827	913	665	829	757	821	637	782	627	915	839	921	922	323	332	418	457	316	311	622	483	287	332	401	285	207	151	142	109	156	179	162	123	155
ALK	0	0	0	2	0	0	0	0	0	0	1	1	6	2	5	1	3	3	0	0	2	2	1	7	1	1	0	15	0	13	0	14	3	7	0	0	2	1	1	1	3	2	3
ALKAL1	0	14	0	0	0	1	0	0	1	0	0	18	0	6	0	6	0	9	1	6	0	1	0	6	0	5	0	3	0	2	0	1	1	4	2	1	3	0	0	0	3	1	0
ALKAL2	6	6	0	0	0	0	1	0	0	0	2	3	1	1	1	7	1	8	0	2	0	0	24	79	149	46	3	59	61	43	183	11	24	40	0	1	0	0	11	4	11	5	3
ALKBH1	631	521	449	525	320	245	297	290	331	252	221	222	305	268	178	195	187	255	264	248	169	252	226	187	577	506	256	197	401	320	399	499	539	189	202	206	150	153	224	220	231	181	215
ALKBH2	732	610	460	797	257	290	393	402	432	385	172	198	190	228	128	229	153	217	232	182	126	272	352	214	318	303	506	309	513	407	260	369	406	212	257	283	238	219	362	142	244	160	132
ALKBH3	1202	1021	759	1219	564	493	797	622	834	650	389	497	455	488	416	522	432	488	534	377	316	476	154	215	270	361	98	207	727	743	158	395	445	286	385	328	252	246	375	465	452	373	416
ALKBH3-AS1	5	6	3	8	0	0	0	0	0	0	0	0	0	0	0	0	0	0	0	0	0	0	1	0	0	0	0	0	2	0	4	0	0	0	0	0	0	0	0	0	0	0	0
ALKBH4	650	558	333	689	224	268	315	295	283	345	233	252	235	250	246	302	213	287	324	219	218	275	92	81	106	155	25	45	169	182	71	106	104	61	210	143	125	97	144	160	221	177	156
ALKBH5	9393	7199	4042	9115	5454	4531	4559	4989	4688	5138	5370	4421	6662	6253	6543	5715	5766	4447	6308	4746	3655	4113	5380	3024	5086	3854	5989	4325	6935	3255	7847	3561	4685	3682	2354	1975	1731	1469	2029	3904	3471	3410	4402
ALKBH6	864	822	453	934	312	337	318	368	349	319	234	211	322	245	312	302	292	268	282	209	233	203	112	140	185	191	33	37	186	384	77	161	274	168	101	101	64	40	79	67	50	52	68
ALKBH7	936	968	481	900	304	466	422	461	356	449	268	444	154	384	251	609	273	445	389	332	282	324	153	380	273	324	109	514	336	480	295	371	627	502	212	194	116	131	166	135	198	188	138
ALKBH8	470	308	321	413	549	242	479	351	413	326	436	206	431	207	267	198	307	144	373	164	194	224	118	36	206	222	80	38	347	218	108	283	102	35	181	197	192	144	242	275	174	138	215
ALLC	0	0	0	0	0	0	0	0	0	0	0	0	0	0	0	0	0	0	0	0	0	0	4	0	4	0	4	0	6	0	9	4	0	0	0	0	0	0	0	0	0	0	0
ALMS1	38	132	30	84	977	735	595	635	574	610	749	1133	388	553	301	489	363	563	557	753	389	593	482	222	1094	1070	345	103	460	568	900	457	267	184	975	671	980	548	658	348	625	256	322
ALMS1P1	0	0	0	0	0	1	0	0	0	0	0	2	2	2	1	1	0	0	1	1	0	2	1	2	4	4	1	1	2	4	2	0	1	1	NA	NA	NA	NA	NA	NA	NA	NA	NA
ALOX12	77	27	20	42	20	9	13	0	4	2	3	4	2	0	5	1	1	1	6	6	8	4	12	4	6	5	3	0	6	5	2	11	10	2	0	8	7	0	1	5	1	1	2
ALOX12-AS1	18	14	21	41	17	28	27	18	31	25	27	26	20	34	15	24	29	23	16	25	33	27	98	75	103	97	95	76	136	110	101	85	117	63	84	63	56	49	77	30	36	29	34
ALOX12B	0	10	0	48	2	7	1	8	1	7	3	3	2	8	5	21	5	2	7	11	3	9	5	6	4	1	0	1	10	7	0	3	6	5	12	6	5	6	14	9	29	18	11
ALOX12P2	119	54	88	304	94	120	120	113	120	98	77	131	92	109	79	112	86	146	98	148	39	96	318	56	227	228	99	39	524	138	9	163	161	115	NA	NA	NA	NA	NA	NA	NA	NA	NA
ALOX15	0	0	0	0	0	2	0	1	0	2	1	0	0	0	1	1	0	3	0	0	0	3	0	2	3	4	0	0	1	5	1	1	0	2	3	4	0	0	0	2	3	0	0
ALOX15B	3661	279	1632	178	1912	175	1582	113	1997	158	662	129	2618	127	2585	373	5435	259	1717	79	9921	1387	71	36	131	68	14	7	49	15	6	23	18	10	129	123	89	81	71	1368	136	378	1592
ALOX15P1	5	3	2	0	2	0	2	1	1	2	1	1	0	2	5	0	4	3	4	1	0	2	4	0	10	0	2	1	9	1	2	4	3	1	NA	NA	NA	NA	NA	NA	NA	NA	NA
ALOX5	3	1164	0	675	2	484	3	255	1	237	34	2600	13	670	61	1273	27	2225	25	1778	10	987	10	921	19	2026	2	154	132	3685	4	1381	1569	1324	1113	893	746	711	324	75	466	239	32
ALOX5AP	9	9	6	1	6	9	2	3	5	12	165	26	25	37	30	16	59	31	127	29	3	3	0	2	6	3	0	1	3	4	1	6	2	4	3	0	7	1	2	13	3	7	11
ALOXE3	189	56	129	134	88	22	149	53	114	27	33	35	115	99	44	51	48	46	110	74	191	56	257	163	566	780	465	285	443	423	43	393	454	249	26	39	23	21	38	53	44	37	45
ALPI	0	0	0	0	0	0	0	0	0	0	0	0	0	0	0	0	0	0	0	0	0	0	0	0	0	0	0	0	0	0	0	0	0	0	0	0	0	0	0	0	0	0	0
ALPK1	484	532	250	503	491	507	301	378	261	365	751	767	254	411	443	517	435	658	546	607	445	582	906	1163	491	696	282	293	487	582	193	395	436	599	1088	1113	844	951	980	573	589	501	569
ALPK2	1	0	2	0	7	0	9	1	9	2	0	1	7	6	2	3	0	1	3	5	0	0	4	1	5	0	1	4	13	3	22	1	2	0	1	0	1	2	0	0	0	0	2
ALPK3	0	80	0	130	8	107	4	160	4	86	69	452	34	210	38	172	57	188	42	212	19	81	107	262	700	511	21	97	52	201	1691	968	164	162	100	40	63	22	46	33	85	73	22
ALPL	0	93	0	0	5	20	1	2	0	5	138	942	259	1708	69	1191	62	3522	272	680	17	762	216	2432	136	549	497	239	124	760	177	643	572	2506	561	1449	1199	3094	2613	1173	3161	3154	950
ALPP	0	33	1	18	0	12	0	33	0	24	0	14	2	148	0	8	0	12	0	26	0	7	0	0	1	0	0	0	1	0	0	0	0	0	10	1	0	0	0	0	0	1	0
ALPPL2	0	0	0	0	0	0	0	0	0	0	0	0	0	1	0	0	0	0	0	1	0	0	0	0	0	0	0	0	0	0	0	0	0	0	NA	NA	NA	NA	NA	NA	NA	NA	NA
ALS2	1207	876	689	1163	1796	1401	1721	1356	1736	1399	1328	1308	1595	1639	924	1050	1016	1173	1572	1381	935	1068	1319	395	2420	1536	1624	239	2050	957	1297	1110	886	275	1246	1222	1079	840	1309	1124	982	764	1011
ALS2CL	3702	2637	1731	1714	2096	1519	1987	1126	1793	1106	3422	5127	1904	2994	1879	2206	3113	2651	2729	2751	3160	4210	2440	5754	1791	3367	733	498	377	2699	126	2549	3968	3527	5290	4731	3467	2262	3087	1746	1383	1523	1358
ALS2CR12	0	0	0	0	6	2	2	3	6	1	12	9	6	2	3	1	4	2	10	3	1	4	14	2	13	10	1	0	18	10	26	6	3	3	NA	NA	NA	NA	NA	NA	NA	NA	NA
ALX1	0	0	0	0	0	0	0	0	0	0	0	0	0	0	0	0	0	0	0	0	0	0	0	0	0	0	1	0	0	1	0	0	0	0	0	0	0	0	0	0	0	0	0
ALX3	1	7	10	5	0	0	0	0	0	0	0	1	0	1	0	1	0	0	1	1	0	0	1	0	0	1	2	0	2	1	1	1	0	0	0	0	0	0	1	0	1	0	0
ALX4	0	0	0	0	0	0	2	0	2	0	3	0	0	1	3	2	3	1	13	3	0	0	122	3	69	3	57	5	141	1	82	2	6	0	0	0	1	2	0	0	0	1	3
ALYREF	4421	3114	3677	6211	2555	2111	4704	4258	4344	3503	884	739	1394	1181	990	951	872	865	1041	732	838	756	1385	1035	2360	1767	2317	1679	4454	2066	2264	1991	2077	1486	397	389	311	263	405	580	504	424	647
AMACR	587	565	618	994	322	254	416	422	443	326	398	317	347	189	382	276	626	461	678	319	864	288	37	92	57	57	37	40	108	88	48	59	59	53	11	8	7	10	5	21	26	13	20
AMBN	0	0	0	0	0	0	0	0	0	0	0	0	0	0	0	0	0	0	0	0	0	0	3	0	1	0	0	3	0	3	0	2	1	2	0	0	0	0	0	0	0	0	0
AMBP	0	0	0	0	0	0	0	0	0	0	0	0	0	0	0	0	2	0	1	0	0	0	2	10	7	19	1	3	11	164	5	13	10	6	0	0	0	0	0	0	1	1	0
AMBRA1	700	728	318	765	991	1582	1164	1313	1204	1308	1287	1892	1114	1504	1275	1991	1342	1632	1275	1365	868	1288	2706	2496	1778	2114	2250	1922	2365	1910	1872	1779	1561	1109	1397	995	845	859	1356	906	1218	940	881
AMD1	6568	5546	4004	7091	4384	2591	3773	3476	3988	3653	1443	1554	4656	3884	1620	1851	1249	2367	1568	1663	1328	2876	3891	2786	7629	8031	8650	5461	5739	3896	5388	6245	4961	415	3806	4115	3561	2985	3668	3053	5707	2811	2479
AMDHD1	70	0	10	13	13	6	17	4	1	1	8	14	10	6	11	10	5	7	12	13	0	6	0	2	7	12	3	4	17	17	1	4	5	1	2	1	0	2	10	7	8	12	11
AMDHD2	294	536	335	427	130	243	320	340	234	253	221	257	114	253	189	287	168	329	194	213	183	231	172	149	239	285	86	71	379	505	274	327	258	79	214	187	191	155	214	112	152	106	81
AMELX	0	0	0	0	0	0	0	0	0	0	0	0	0	0	0	0	0	0	0	0	0	0	0	0	0	0	0	0	2	0	1	0	0	0	0	0	0	0	0	0	0	0	0
AMELY	0	0	0	0	0	0	0	0	0	0	0	0	0	0	0	0	0	0	0	0	0	0	0	0	0	0	0	0	0	0	0	0	0	0	0	0	0	0	0	0	0	0	0
AMER1	0	22	1	20	277	322	387	374	395	328	500	286	301	316	286	239	422	246	482	275	119	138	192	184	204	426	148	184	287	391	96	263	155	104	396	305	332	244	302	114	141	49	122
AMER2	0	0	0	0	0	0	0	0	0	0	1	0	0	0	0	0	0	0	0	0	0	0	0	0	0	0	0	0	0	0	0	0	0	1	1	0	0	0	1	0	0	1	0
AMER3	0	0	0	0	0	0	1	0	0	0	0	0	0	0	0	0	0	0	0	0	0	0	0	0	0	0	0	0	0	0	0	1	0	0	0	0	0	0	0	0	0	0	0
AMFR	3440	6154	2129	4751	2300	3759	2736	3112	2562	3124	2682	3283	3020	4123	2652	3507	2892	3744	4040	4140	2737	3544	3544	2077	3728	4018	3372	1448	5310	3879	3628	3032	3594	2195	2815	2036	1857	1377	2026	3003	3266	2554	3127
AMH	0	0	18	8	1	4	14	10	8	6	6	6	13	12	11	6	10	2	6	7	14	12	57	28	101	38	65	26	116	68	71	47	109	7	8	8	2	2	2	3	2	3	3
AMHR2	0	0	0	0	0	0	0	0	0	0	0	0	0	0	0	0	0	0	0	0	0	0	2	3	2	20	0	2	1	5	1	0	11	4	0	0	0	0	0	0	0	0	0
AMIGO1	12	82	10	91	8	32	16	39	57	122	18	100	74	234	76	257	13	53	68	180	17	179	29	34	55	94	23	17	68	92	22	77	36	35	295	131	40	37	280	211	477	315	172
AMIGO2	6697	3920	4350	2285	3541	1822	4482	1148	3860	1352	5197	2632	3350	2592	1828	2333	2878	1497	7894	5422	1967	760	6523	135	1773	88	11516	222	4823	115	432	170	111	19	597	283	338	176	193	3590	726	1754	3897
AMIGO3	22	106	27	70	43	55	84	89	65	76	60	69	75	86	68	73	36	39	61	54	28	104	271	374	2015	581	1452	1034	272	264	468	475	486	67	0	0	0	0	0	0	0	0	0
AMMECR1	2005	2152	1093	2769	1709	1057	1122	1355	1017	1148	731	828	687	902	372	554	520	514	727	783	617	614	89	115	176	286	94	113	218	253	134	346	141	115	864	801	723	421	692	932	1091	681	751
AMMECR1L	883	809	441	949	1659	1449	1598	1376	1601	1300	1365	1557	2607	2255	1378	1315	1407	1574	1793	1682	1245	1942	2471	2215	3843	3330	3066	2133	2718	2223	3353	3125	3059	817	1758	1534	1349	1124	1620	1462	1478	1041	1394
AMN	7	194	3	43	4	59	2	29	4	26	3	53	1	20	1	22	0	8	2	20	2	9	16	61	23	57	11	48	7	38	10	31	64	88	29	35	26	9	26	9	20	15	4
AMN1	336	292	221	424	157	95	112	65	108	98	119	96	112	100	71	90	86	86	95	141	109	197	48	92	65	225	35	104	125	133	58	162	114	206	77	147	107	81	87	203	127	109	193
AMOT	80	215	1	465	21	836	9	853	8	568	391	1687	128	1124	186	1235	207	2022	468	1900	27	588	161	1509	214	658	180	456	173	534	85	495	232	367	1886	1484	1611	1148	1050	309	1167	469	269
AMOTL1	3576	2140	2388	3107	9392	4761	7494	4325	7083	3631	7145	3352	7697	3416	6638	3395	6933	3085	7705	2718	7274	4250	9365	1515	5473	754	12637	792	5362	1230	5543	1512	636	402	2606	2505	2095	1774	2278	4940	2557	2374	4832
AMOTL2	2291	6954	1968	6496	1288	4388	2320	3868	2215	3493	1562	4743	3719	9095	1143	3147	1621	5364	2284	5512	584	2092	3816	4090	5026	6311	5996	3554	4538	5755	2249	9770	5365	1993	2265	2159	2247	1895	2353	1014	1505	1042	1134
AMPD1	0	0	0	0	0	0	0	0	0	0	0	0	0	0	0	0	0	0	0	0	0	1	6	1	13	3	8	5	12	6	31	11	4	2	0	0	0	0	0	0	0	0	2
AMPD2	3197	2658	1263	2100	1412	1288	1436	1440	1371	1210	1654	1170	2304	1870	2063	1733	1956	1328	1801	1194	1242	1566	3856	1087	4592	1905	3632	1018	4372	1805	4303	1497	1421	702	1274	1039	929	885	1361	1342	1267	1171	1236
AMPD3	238	185	187	316	235	179	279	195	345	182	271	656	225	349	219	385	266	579	418	601	343	485	808	700	783	914	183	143	298	604	804	844	1371	446	489	317	244	244	261	246	355	182	237
AMPH	0	0	0	0	0	0	1	0	1	0	1	1	2	1	1	0	1	0	4	0	3	0	18	8	11	155	12	4	7	1	57	30	1	0	1	0	0	0	0	9	2	10	3
AMT	28	10	18	53	38	62	34	44	35	34	132	100	20	37	67	87	102	95	137	148	87	81	65	130	11	28	29	78	28	33	46	37	52	48	344	363	255	205	155	44	47	44	32
AMTN	5	0	0	8	0	0	0	3	0	0	137	9	1	1	0	2	21	2	25	0	1	2	0	2	0	0	0	0	0	3	0	1	0	3	1	1	1	4	2	4	0	1	0
AMY1A	0	4	0	0	0	1	0	0	0	0	0	0	0	0	0	0	0	0	0	0	0	0	0	0	1	1	0	0	0	0	4	2	0	0	0	0	0	0	0	1	0	0	0
AMY2A	0	0	0	0	0	0	0	0	0	0	0	0	0	0	0	0	0	0	0	0	0	0	0	0	0	0	0	0	0	0	1	0	0	0	0	0	0	0	0	0	0	0	0
AMY2B	52	3	14	13	50	21	27	29	24	24	61	75	47	86	63	58	69	46	43	52	135	98	191	299	133	161	129	321	68	119	125	126	193	141	168	154	86	113	173	44	45	40	42
AMZ1	22	0	16	70	35	33	33	42	21	12	16	8	11	4	19	4	14	10	75	9	0	2	4	0	20	11	6	1	5	3	18	20	11	1	0	2	2	0	1	2	0	0	1
AMZ2	4338	2427	2557	2772	1955	1054	1790	1174	2017	1277	1595	1104	760	833	1097	1204	1251	1125	1627	1275	1576	1356	300	221	506	461	187	184	837	516	255	287	512	538	979	1155	879	645	716	1299	1146	950	1318
AMZ2P1	118	72	29	147	29	46	21	32	103	88	61	112	40	89	46	98	40	113	36	103	53	110	102	82	279	151	179	116	187	136	120	104	163	96	NA	NA	NA	NA	NA	NA	NA	NA	NA
ANAPC1	613	405	511	710	960	499	1034	782	826	643	410	347	412	491	222	233	262	277	394	326	323	355	212	102	294	251	198	123	279	182	136	247	180	121	1167	1154	990	837	1259	342	491	248	313
ANAPC10	578	415	450	717	212	169	230	178	241	252	216	144	150	168	134	208	120	179	188	208	146	199	151	105	135	177	167	109	416	327	141	149	225	164	243	200	167	150	198	208	233	191	208
ANAPC11	4927	4593	2951	5406	735	1023	1155	1250	1139	1219	618	850	759	1019	718	1178	835	1129	871	901	763	1067	484	407	658	738	402	527	1048	1120	469	790	976	983	421	456	319	268	374	466	502	408	449
ANAPC13	1807	2370	1627	2212	707	626	743	599	815	642	513	753	462	821	288	619	273	633	361	699	218	386	311	346	515	728	176	352	687	663	526	641	663	502	716	559	623	351	580	975	1150	860	939
ANAPC15	293	238	206	322	768	566	1152	846	1159	853	445	407	590	484	433	498	467	417	642	353	471	487	145	126	156	262	113	216	259	494	87	423	208	243	236	222	171	165	252	526	355	381	516
ANAPC16	3400	4696	1903	4726	1776	2188	1612	2366	1773	2501	1683	2686	1821	2937	1699	3255	1466	2909	1725	2925	1429	2326	709	1171	1020	1980	480	1099	1516	2409	618	1855	1498	2334	2904	2031	1766	1408	2220	3244	3950	3055	2863
ANAPC1P1	2	0	0	1	1	0	14	0	10	0	0	0	0	11	2	1	1	0	0	1	0	3	0	0	0	6	3	0	0	0	4	0	0	0	NA	NA	NA	NA	NA	NA	NA	NA	NA
ANAPC2	143	85	58	107	669	767	1011	1026	964	981	605	900	685	1030	657	994	589	947	714	809	518	913	1103	700	1292	1006	729	302	1102	1125	599	869	1109	332	918	711	564	551	789	394	432	406	385
ANAPC4	1786	1197	1104	1544	676	322	591	515	658	473	410	373	329	363	198	289	213	257	306	373	305	316	215	190	230	295	212	126	335	382	159	232	279	127	825	721	508	462	602	421	502	331	362
ANAPC5	8567	8532	6175	10554	3175	3033	4044	4085	4034	3948	2383	2636	2517	3016	2360	3209	2209	2731	2995	2684	2370	3703	1055	878	1505	1913	566	575	1264	2016	1292	1942	2045	1667	3708	3069	2405	2216	3388	3102	3461	3067	2961
ANAPC7	2559	2581	1449	2578	1814	1537	1826	1568	1796	1595	919	1182	1298	1336	743	909	781	941	1204	1039	837	1176	1251	607	1008	971	720	316	1838	1229	633	900	622	460	839	767	708	537	855	925	958	778	805
ANG	66	156	30	90	67	69	29	28	27	48	150	244	149	157	245	320	229	251	125	168	156	265	215	319	160	161	202	205	235	460	95	182	330	352	106	99	62	54	82	147	131	166	178
ANGEL1	711	1029	448	1019	586	874	762	739	607	622	554	771	647	843	531	779	595	1159	758	759	514	1060	359	361	312	387	194	173	393	586	247	530	274	437	1453	1362	1034	1038	1612	603	1184	807	598
ANGEL2	879	777	605	937	639	362	534	454	536	448	419	464	369	559	275	304	282	333	370	411	303	363	415	401	438	471	256	171	494	516	292	355	448	195	697	659	507	443	674	396	538	317	339
ANGPT1	41	15	18	98	13	27	11	21	11	37	575	43	344	59	918	119	372	21	552	23	67	17	11	1	8	0	3	2	31	1	59	3	3	0	54	16	49	19	19	1213	228	643	2006
ANGPT2	0	2	1	0	0	0	0	0	0	1	0	0	1	0	0	0	0	0	0	0	0	1	260	97	4980	92	34	25	653	49	12179	3925	17	1	0	0	0	0	1	0	1	0	0
ANGPT4	0	0	1	0	0	0	0	0	0	0	0	0	0	0	0	0	0	0	0	0	0	0	0	0	0	0	0	0	0	1	0	0	0	0	0	0	0	0	3	0	0	0	0
ANGPTL1	0	0	0	0	0	0	0	0	0	0	0	0	0	0	0	0	0	0	0	0	0	0	44	0	29	1	16	2	9	0	170	1	0	0	0	0	0	0	0	0	0	0	0
ANGPTL2	0	0	0	0	1	0	3	0	0	1	15	1	2	1	13	0	11	0	50	1	6	0	736	15	1210	23	303	12	723	9	3763	247	2	1	0	0	0	0	1	3	1	1	7
ANGPTL3	0	0	0	0	0	0	0	0	0	0	0	0	0	0	0	0	0	0	0	0	0	0	0	0	0	0	0	0	0	0	0	0	0	0	0	0	0	0	0	0	0	0	0
ANGPTL4	77949	5425	12265	4940	17693	1582	5861	1334	16689	2192	1758	914	10780	6348	6240	3844	6310	1754	2026	384	4812	4378	369	514	5891	6906	372	969	1317	1773	1845	516	6663	1664	3021	1280	1456	2866	4412	4946	6107	3618	5035
ANGPTL5	6	0	2	0	0	0	0	0	0	0	0	0	0	0	0	0	0	0	0	0	0	0	0	0	0	0	0	0	2	0	1	1	0	0	0	0	0	0	0	0	2	0	1
ANGPTL6	4	5	0	3	3	2	2	5	4	0	11	9	8	17	13	24	13	16	2	10	13	16	2	1	5	3	0	0	7	6	11	2	5	5	11	4	7	9	4	15	25	15	13
ANGPTL7	0	0	0	0	0	0	0	0	1	0	33	0	3	2	12	2	44	0	22	0	0	0	5	0	0	0	2	0	1	0	1	0	0	0	2	0	0	0	0	1	0	0	4
ANGPTL8	0	0	3	2	0	0	0	0	0	0	0	1	0	1	0	1	0	1	0	0	0	2	0	0	0	0	0	0	1	0	0	0	0	1	1	0	0	0	0	0	0	0	0
ANHX	1	0	0	0	0	0	0	0	0	0	0	0	0	0	0	0	0	0	0	0	0	0	0	0	0	0	0	0	0	0	0	0	0	0	0	0	0	0	0	0	0	0	0
ANK1	28	20	15	0	19	30	35	18	9	5	42	122	7	20	15	4	28	41	44	22	3	13	9	1	23	1	5	3	26	6	193	1	1	1	7	8	22	9	2	4	1	5	4
ANK2	8	0	12	0	58	2	63	4	49	4	222	118	159	51	168	70	157	30	436	79	188	166	251	3	286	4	175	9	243	22	1086	58	3	0	36	14	13	13	3	177	25	116	132
ANK3	479	2355	115	1755	772	2467	360	1880	281	1798	2867	3046	1019	2381	2274	2497	1775	2482	1301	2060	455	2891	377	345	561	1310	64	302	155	510	45	817	215	408	3803	2965	2615	1878	3096	1506	4514	1640	1013
ANKAR	19	52	21	59	40	24	19	27	31	33	39	31	20	29	20	27	18	17	30	41	14	11	24	15	72	30	14	21	77	47	59	35	30	39	60	39	46	48	40	38	49	25	30
ANKDD1A	44	8	13	39	14	5	10	8	15	1	22	8	13	18	7	5	11	10	34	10	19	4	75	2	177	33	88	15	44	14	140	15	21	5	8	15	5	5	7	5	5	6	5
ANKDD1B	0	0	0	0	2	1	6	0	4	1	15	7	12	10	5	1	7	4	15	4	5	6	6	2	9	12	0	1	17	31	5	8	5	3	8	10	8	4	8	21	13	11	14
ANKEF1	345	359	390	251	285	206	520	250	608	342	88	476	136	473	82	357	79	355	177	461	126	424	18	116	22	410	3	94	44	241	1	149	262	95	504	464	370	252	415	376	654	329	277
ANKFN1	0	0	0	0	1	0	0	0	0	0	0	0	0	1	0	0	0	0	0	0	0	0	3	2	0	1	1	2	2	2	3	2	2	0	1	2	0	1	3	0	0	2	0
ANKFY1	2327	1546	1008	2134	2491	2475	2417	2293	2421	2243	2906	3772	3113	3733	2737	2553	2875	3350	3566	3260	1892	3073	2309	1593	1937	2567	1420	614	1116	2090	1064	1581	1455	694	3369	2657	2361	1989	2831	2554	3252	2023	2260
ANKH	2361	936	953	1052	2879	1010	2111	1315	2294	1334	5827	1542	8947	4335	6998	2931	4268	2282	6152	3552	5037	2848	2280	260	3192	633	1340	244	2530	543	1476	520	538	102	1145	1378	917	1223	2435	8611	4971	7108	10399
ANKHD1	65	51	29	71	108	64	89	77	79	83	85	87	47	80	59	62	49	78	58	92	66	112	313	293	418	308	519	341	432	181	298	263	326	184	87	84	69	45	60	44	33	36	35
ANKHD1-EIF4EBP3	4	6	2	3	10	10	11	12	14	7	15	16	10	24	18	16	13	10	15	23	11	8	25	29	17	32	23	5	20	12	21	15	19	25	41	16	16	16	30	13	10	14	9
ANKIB1	687	649	253	408	2836	2117	1954	1575	1878	1623	2786	3081	2555	2822	2314	2127	2131	2357	2455	2528	1658	2087	1296	1133	1565	1593	1175	525	1707	1491	1363	1058	959	655	2716	2208	2070	1577	2090	3555	2661	2153	3190
ANKK1	130	32	74	50	70	12	87	35	87	25	65	33	42	51	31	46	88	26	136	39	16	42	127	313	53	143	172	74	66	284	3	93	179	592	26	23	17	28	51	38	18	40	57
ANKLE1	80	0	27	75	30	17	29	32	52	40	14	5	4	13	2	2	6	11	13	8	4	3	35	28	54	39	18	41	20	21	19	26	43	8	20	23	18	14	40	5	5	2	5
ANKLE2	4796	4630	3390	5280	3770	3821	4328	3832	3704	3043	4379	4416	5517	5621	3446	3070	5030	5293	7743	6590	3380	4065	11107	7636	10821	8109	13574	10124	8013	5389	5666	6673	7017	5097	2642	2951	2329	2089	2499	2551	1836	1629	2608
ANKMY1	233	228	67	184	101	163	126	142	115	205	118	234	145	232	109	183	135	135	179	190	94	142	156	78	282	372	66	39	328	289	241	207	201	104	292	216	201	177	332	91	159	96	106
ANKMY2	1394	1323	551	1171	607	476	473	484	493	445	791	658	433	475	611	769	539	763	828	745	258	559	189	113	325	320	174	178	334	253	236	234	197	68	1170	812	647	576	999	877	1172	747	859
ANKRA2	778	1202	324	514	272	343	194	231	217	281	455	535	210	346	344	607	350	496	436	610	403	589	280	507	218	312	352	361	699	648	241	286	560	363	865	819	581	565	633	550	560	442	496
ANKRD1	0	11	0	36	5	109	5	64	8	115	38	483	814	3637	88	955	32	2597	402	3534	0	52	12	5	16	11	23	7	20	2	10	36	8	0	281	169	132	57	231	105	310	118	198
ANKRD10	664	1259	365	1104	322	666	416	599	352	671	654	941	370	1454	333	582	348	1244	630	1371	271	562	4559	3050	4578	4406	2038	2723	4227	3253	9381	3537	3247	3340	1964	1998	1739	1426	1890	512	957	516	398
ANKRD11	2584	2791	1953	3295	5250	3413	5386	3660	4677	3029	5724	5101	5393	5958	5243	3887	5720	4484	6131	5183	3742	4451	13772	5724	11269	7032	8862	2734	13398	6256	9097	5520	4318	3669	5166	4092	3961	3287	5207	3780	3325	2570	3344
ANKRD12	697	762	397	592	1088	498	508	468	435	446	1308	1434	900	1449	791	868	834	1007	763	1349	1278	1571	2751	2767	4344	5247	3476	3212	4316	3632	3990	3323	3046	2402	2641	2502	2119	1650	2269	1939	2012	1177	1442
ANKRD13A	2728	3952	2046	4305	2804	3095	2632	3319	2263	2417	4578	6326	3090	9778	2793	6487	3218	11317	5802	7282	1340	3594	959	2294	2064	3325	1332	1379	1236	4472	616	3094	2719	1959	6689	4400	4176	4512	4501	2691	4186	3414	2383
ANKRD13B	290	268	138	300	359	491	615	512	546	555	407	335	239	144	354	210	298	194	474	211	198	202	436	93	301	125	170	127	112	64	145	178	54	61	195	225	194	159	208	122	95	105	145
ANKRD13C	1333	1217	1063	1690	703	506	683	697	621	641	486	700	620	923	302	482	425	615	488	749	399	705	591	422	963	929	690	498	1254	804	900	918	681	348	758	672	513	456	675	605	801	477	504
ANKRD13D	800	1088	500	702	765	855	668	726	671	662	696	969	500	844	810	1341	861	1100	795	873	1220	1561	927	609	642	837	314	244	1026	1325	477	734	1036	757	873	850	598	451	793	622	753	715	622
ANKRD16	261	342	225	281	145	169	197	169	217	235	133	130	161	198	149	227	147	133	129	112	120	205	184	59	194	120	190	45	131	172	163	157	133	63	193	190	135	131	190	120	129	87	84
ANKRD17	1975	1904	1021	1823	5689	4413	4825	4327	4311	3756	4598	5436	5113	5983	4197	4603	3840	4653	4454	5059	3764	5995	4864	3730	5437	6667	5047	3267	4328	3185	4395	4013	2635	2675	7135	5963	4984	4208	6497	4514	6516	3773	4019
ANKRD18A	24	41	24	74	45	26	40	55	36	35	14	25	3	21	5	6	6	27	19	30	10	18	8	16	4	58	4	35	40	55	0	41	22	19	174	187	109	119	204	27	66	31	14
ANKRD18B	60	2	59	7	88	3	127	7	96	5	13	4	20	2	27	8	28	3	32	1	58	12	0	0	0	1	0	0	8	1	0	0	0	0	4	6	0	2	2	38	9	13	39
ANKRD18DP	0	0	0	0	0	0	0	0	0	0	0	0	0	0	0	0	0	0	0	0	0	0	0	0	0	0	0	0	0	0	0	0	0	0	NA	NA	NA	NA	NA	NA	NA	NA	NA
ANKRD19P	357	266	227	367	22	13	28	33	26	24	8	6	10	11	8	15	13	15	9	5	13	23	17	18	9	11	18	18	11	11	12	6	20	30	NA	NA	NA	NA	NA	NA	NA	NA	NA
ANKRD2	90	79	99	173	20	14	59	51	57	53	64	19	42	22	45	16	42	36	90	11	8	6	3	0	7	2	2	0	10	2	3	3	1	0	5	7	4	8	2	17	9	9	16
ANKRD20A11P	1	0	0	0	0	0	0	0	0	0	0	17	5	1	2	0	1	0	1	1	0	0	3	1	4	4	1	1	1	4	4	1	3	1	NA	NA	NA	NA	NA	NA	NA	NA	NA
ANKRD20A12P	0	0	1	0	0	0	0	0	0	0	0	0	0	0	0	0	0	0	0	0	0	0	0	0	1	0	0	0	0	0	7	0	0	0	NA	NA	NA	NA	NA	NA	NA	NA	NA
ANKRD20A19P	0	0	0	0	0	0	0	0	0	0	0	0	0	0	0	0	0	0	0	1	0	0	0	0	1	0	0	0	0	0	0	1	0	0	NA	NA	NA	NA	NA	NA	NA	NA	NA
ANKRD20A3	0	0	0	0	0	0	2	0	0	0	1	0	2	0	1	0	0	0	0	1	0	0	1	0	0	0	0	0	0	1	0	0	2	0	NA	NA	NA	NA	NA	NA	NA	NA	NA
ANKRD20A4	0	0	0	0	2	2	0	1	0	0	2	0	1	0	0	0	0	0	0	0	0	0	0	0	0	1	1	2	4	0	0	0	5	2	NA	NA	NA	NA	NA	NA	NA	NA	NA
ANKRD20A5P	0	0	0	0	4	5	3	12	1	10	3	16	13	22	9	2	6	25	8	34	0	5	1	2	5	23	1	1	3	2	1	9	11	5	NA	NA	NA	NA	NA	NA	NA	NA	NA
ANKRD20A8P	0	0	0	0	0	0	0	0	0	0	1	1	2	0	0	0	0	0	0	0	1	0	0	0	0	1	1	0	0	0	0	0	0	0	NA	NA	NA	NA	NA	NA	NA	NA	NA
ANKRD20A9P	29	38	3	42	22	26	24	32	23	21	25	26	16	36	20	33	20	32	30	19	16	31	15	2	7	12	8	6	26	26	11	9	12	21	NA	NA	NA	NA	NA	NA	NA	NA	NA
ANKRD22	121	333	91	381	76	237	105	342	110	319	44	245	48	239	66	405	32	303	28	147	140	914	3	61	6	70	2	26	4	64	0	61	50	21	123	272	115	118	158	276	339	422	168
ANKRD23	52	54	17	55	25	57	24	53	31	41	102	69	24	64	78	70	76	68	68	61	55	73	177	58	87	32	50	12	62	60	33	43	64	47	43	30	24	13	36	10	12	13	7
ANKRD24	37	0	11	0	3	2	5	3	1	1	12	10	27	24	28	33	26	23	14	10	25	68	9	9	5	29	6	6	9	53	5	1	6	14	43	32	22	36	55	27	43	29	33
ANKRD26	238	187	165	283	489	190	273	224	312	235	366	304	209	247	162	181	193	205	277	287	222	245	133	130	119	146	61	76	118	93	135	66	153	130	688	641	544	405	608	349	394	205	266
ANKRD26P1	0	0	2	0	0	1	2	0	0	0	1	0	0	3	0	3	0	0	27	22	0	0	2	0	8	0	0	0	8	0	2	1	8	1	NA	NA	NA	NA	NA	NA	NA	NA	NA
ANKRD26P3	0	3	0	0	0	0	0	0	0	0	0	0	0	0	0	0	0	0	0	0	0	0	1	0	0	0	1	0	0	0	0	0	2	0	NA	NA	NA	NA	NA	NA	NA	NA	NA
ANKRD27	2276	2183	1603	2793	1731	1487	1823	1609	1842	1582	1037	1329	1699	1786	987	1140	1109	1329	1126	1254	859	1388	1087	1045	1083	1379	851	671	605	986	751	866	778	430	1146	1000	864	743	1040	819	1055	712	806
ANKRD28	1086	859	699	1236	1570	1193	1566	1574	1374	1286	848	1139	509	1197	555	894	551	1068	821	1269	507	953	1307	1000	2625	3703	1004	760	1860	1691	3949	2013	1187	538	1903	1573	1358	1148	1917	988	1317	914	807
ANKRD29	758	20	169	42	383	9	164	5	279	21	153	41	281	64	244	90	228	10	151	5	559	153	30	2	44	9	25	1	64	4	13	5	1	0	46	35	14	9	29	492	141	246	449
ANKRD30A	0	0	0	0	0	0	0	0	0	0	0	0	0	0	0	0	0	0	0	0	0	0	4	28	6	505	1	33	4	29	5	62	117	13	0	0	0	0	0	0	0	0	0
ANKRD30B	0	0	0	0	0	0	0	0	0	0	0	0	0	0	1	0	0	0	0	0	0	0	0	0	0	27	0	2	1	5	2	2	17	0	5	3	2	2	1	0	0	0	0
ANKRD30BL	72	63	40	65	4	3	2	3	2	3	1	3	4	0	3	2	1	1	2	0	2	3	4	10	3	5	0	14	4	7	7	11	9	25	0	0	0	0	0	4	0	3	2
ANKRD30BP2	0	0	0	0	0	0	0	0	0	0	0	0	1	0	0	0	0	0	0	0	0	0	1	0	0	0	0	0	0	0	0	0	0	0	NA	NA	NA	NA	NA	NA	NA	NA	NA
ANKRD30BP3	0	0	2	0	0	0	0	0	0	0	0	0	1	0	1	0	0	0	0	0	1	0	0	0	0	0	0	1	0	0	0	0	0	0	NA	NA	NA	NA	NA	NA	NA	NA	NA
ANKRD31	12	32	13	7	7	8	10	7	6	7	7	12	1	5	5	8	2	6	6	14	8	6	6	1	3	4	2	1	7	5	1	6	3	1	22	27	25	10	29	8	17	6	7
ANKRD33	0	0	0	0	0	0	0	0	0	0	0	0	0	0	0	0	0	0	0	0	0	0	16	0	5	19	1	0	8	3	12	0	1	1	0	1	0	0	0	1	0	0	0
ANKRD33B	0	0	2	29	5	28	47	95	57	23	10	47	1	51	12	16	18	234	21	144	8	37	479	290	1401	514	599	508	282	317	1785	314	248	153	2	5	2	3	1	1	0	0	0
ANKRD34A	150	96	39	57	104	72	52	56	40	39	91	22	34	24	45	29	75	41	127	22	48	36	7	14	13	7	6	12	26	11	18	16	8	24	NA	NA	NA	NA	NA	NA	NA	NA	NA
ANKRD34B	0	36	2	5	0	14	0	6	0	6	0	45	7	81	0	29	1	164	10	97	0	1	3	5	1	2	3	2	0	1	0	10	0	2	18	7	43	21	19	14	25	18	15
ANKRD34C	0	0	0	0	0	0	0	0	0	0	0	0	1	1	0	0	0	6	0	1	0	0	0	0	0	0	0	0	0	0	0	0	0	0	0	0	0	0	0	0	0	2	0
ANKRD34C-AS1	0	0	0	0	0	0	0	0	0	0	0	0	0	0	0	0	0	0	0	0	0	0	0	0	0	0	0	0	0	0	0	0	0	0	1	2	3	1	3	0	0	1	0
ANKRD35	371	377	191	977	70	143	137	274	64	170	39	265	2	43	9	103	10	166	27	147	12	155	56	11	89	3	11	7	265	59	12	14	20	9	61	85	46	77	62	18	30	32	14
ANKRD36	66	66	39	28	57	41	23	32	29	36	39	34	20	27	36	22	43	17	25	51	57	19	32	127	25	71	21	51	19	224	25	212	190	104	230	139	158	73	125	53	37	33	28
ANKRD36B	42	35	29	81	21	12	17	20	19	13	18	17	13	16	23	27	11	31	20	12	13	9	6	42	17	149	7	57	10	304	10	233	101	116	NA	NA	NA	NA	NA	NA	NA	NA	NA
ANKRD36BP1	99	85	31	84	0	0	0	0	0	0	0	1	0	0	0	0	0	1	0	0	0	0	0	0	1	1	0	0	0	0	0	0	1	0	NA	NA	NA	NA	NA	NA	NA	NA	NA
ANKRD36BP2	0	0	0	0	0	0	0	0	0	1	6	3	3	0	0	0	0	0	0	2	9	3	0	0	1	0	0	0	0	1	1	4	1	0	NA	NA	NA	NA	NA	NA	NA	NA	NA
ANKRD37	191	105	56	105	139	110	94	124	125	161	170	184	219	237	230	362	198	196	180	176	265	308	539	357	1075	305	1435	966	1188	544	678	671	2210	453	325	290	209	150	293	247	450	226	210
ANKRD39	861	1158	504	1267	194	317	264	392	293	430	157	165	97	191	169	216	196	224	192	185	112	168	155	49	141	98	111	34	154	175	67	114	109	123	82	78	65	61	67	96	109	77	90
ANKRD40	870	752	405	807	1905	1466	2151	1842	2347	1877	1757	1753	2024	2394	1336	1506	1344	1752	2085	2105	1340	1832	2616	969	3345	2329	3931	1089	4193	2304	1604	1855	1817	848	1329	1249	1011	843	1113	1232	1123	1004	1133
ANKRD42	358	545	211	427	265	382	250	316	296	403	330	687	449	593	315	581	294	508	425	595	308	519	807	603	1613	1362	1236	378	1084	885	679	776	1066	219	633	538	379	363	499	449	705	440	434
ANKRD44	27	36	3	37	43	57	45	53	31	41	84	113	63	48	68	83	74	49	168	102	19	50	20	38	55	53	22	7	44	58	186	30	23	8	88	25	39	12	55	54	25	27	49
ANKRD45	58	0	26	0	36	0	11	1	11	0	93	3	14	5	24	4	15	1	38	2	7	10	4	1	10	0	2	0	9	1	6	2	1	4	4	1	0	1	2	20	1	7	17
ANKRD46	439	439	385	479	198	202	311	236	305	293	218	281	275	351	159	331	167	309	228	338	175	346	166	123	128	173	112	70	742	379	99	136	189	198	329	298	282	196	275	402	596	430	338
ANKRD49	582	811	377	773	266	185	192	209	175	228	268	223	156	242	141	193	115	210	208	244	151	237	157	185	355	376	93	222	607	356	169	374	489	149	270	267	240	182	224	319	346	303	313
ANKRD50	921	395	424	619	2250	848	1512	864	1616	849	5514	4830	4805	2457	3351	1582	3352	1411	2733	1938	2535	3546	784	708	1240	2560	1031	683	718	781	1146	1375	1042	228	2976	2010	2093	1458	1663	6370	2437	2735	5521
ANKRD52	563	1266	452	746	4760	5584	5663	5719	4498	4486	3458	4458	4757	6285	3336	3150	3712	4916	4546	4609	2655	2993	2582	2202	2545	4002	1562	869	1618	2822	1143	2476	2151	938	4018	2622	3110	2137	3352	2231	2972	1549	1996
ANKRD53	57	21	5	14	6	6	6	7	9	2	11	8	2	4	5	3	14	7	11	15	1	7	61	17	105	30	71	13	130	50	29	31	25	13	6	2	4	4	5	3	2	2	3
ANKRD54	1555	1531	975	2173	578	598	788	874	723	740	389	348	635	628	380	538	356	465	488	385	433	586	341	330	758	760	293	268	1142	786	544	601	810	264	404	358	279	236	434	316	410	305	341
ANKRD55	0	0	0	0	0	0	0	0	0	0	0	0	0	0	0	0	0	0	0	0	0	0	4	0	0	2	1	0	0	2	2	0	0	1	0	0	0	0	0	0	0	0	0
ANKRD6	673	324	154	305	577	225	279	144	431	172	605	654	525	480	403	498	469	508	514	484	280	480	461	309	324	125	222	175	411	388	228	264	177	176	692	559	549	436	613	564	555	444	583
ANKRD61	39	0	3	10	7	3	3	2	3	4	1	2	0	1	3	3	0	1	1	1	2	1	10	1	2	7	7	2	24	4	2	4	1	8	4	1	0	0	0	0	0	0	2
ANKRD62	0	0	0	0	0	0	0	1	0	1	1	3	0	0	1	2	0	1	1	0	0	1	0	0	0	0	0	0	0	2	0	0	0	0	2	0	2	0	0	1	1	0	0
ANKRD62P1-PARP4P3	0	0	1	3	0	0	0	0	0	0	0	0	0	0	0	0	0	0	0	0	1	0	0	3	0	0	0	1	0	0	0	0	0	1	0	0	0	0	0	0	0	0	0
ANKRD63	0	0	5	0	0	2	0	0	0	0	2	0	1	0	0	0	0	0	2	0	0	0	0	0	0	0	0	0	0	0	0	0	0	0	0	0	0	0	0	0	1	0	0
ANKRD65	886	232	299	356	312	68	210	84	197	51	818	717	96	34	660	354	570	281	656	157	215	643	132	14	75	15	45	12	287	97	52	65	41	25	97	68	36	48	23	376	79	290	453
ANKRD66	0	0	0	0	0	0	0	0	0	0	0	0	0	0	0	0	0	0	0	0	0	0	0	0	0	0	0	0	0	0	0	1	0	0	0	0	0	0	0	1	0	0	0
ANKRD7	83	0	20	8	17	2	11	3	18	0	24	3	2	4	3	4	3	1	11	3	1	0	1	0	1	0	1	0	3	0	2	1	2	0	3	6	3	3	2	13	2	2	14
ANKRD9	1004	1469	751	1163	257	564	573	584	492	532	164	557	184	559	253	510	461	605	499	531	464	618	517	555	475	481	336	415	678	588	483	556	861	663	278	314	176	208	221	264	183	210	244
ANKS1A	768	1000	509	997	1512	1501	1763	1264	1670	1269	1268	1665	1840	2117	1380	1498	1354	1515	1662	1409	1163	1983	1230	689	1350	1502	1129	335	977	962	531	833	837	499	1388	1168	993	843	1309	1091	1302	896	1064
ANKS1B	0	9	0	0	0	5	0	0	0	3	1	12	2	18	5	10	2	27	0	9	0	6	17	65	12	248	28	25	26	86	30	88	44	48	134	19	49	50	75	6	29	8	3
ANKS3	727	940	296	624	213	289	278	319	224	284	222	281	236	421	229	296	247	289	341	358	176	242	531	185	543	349	328	134	563	358	294	220	422	148	383	319	294	251	376	134	174	131	119
ANKS4B	0	0	0	0	1	0	0	0	0	0	0	0	0	0	0	1	0	2	0	0	1	0	1	1	3	5	0	2	10	2	6	3	5	1	1	0	1	0	0	0	0	0	0
ANKS6	725	131	702	183	508	89	971	75	688	61	152	340	244	238	244	318	212	128	180	191	260	411	123	62	213	61	47	40	100	98	347	92	35	44	220	154	120	65	248	166	294	161	151
ANKUB1	0	5	3	0	2	0	2	0	2	1	6	1	12	1	6	0	7	1	9	0	0	2	0	0	0	0	0	0	0	1	3	0	1	0	0	0	0	0	0	11	3	7	9
ANKZF1	2305	2952	854	2430	1482	1526	895	1332	948	1162	1477	1431	1101	1705	1718	1949	1647	1569	1267	1594	1761	1946	788	1275	343	1144	218	1042	566	1119	192	791	1490	1104	2946	2624	2055	1804	2979	1375	1744	1189	1134
ANLN	7189	4326	5774	12075	5844	2900	8048	7851	4890	3548	82	172	71	572	47	128	428	605	208	244	163	165	6	63	39	218	23	83	22	37	38	80	38	14	600	1216	920	1273	1308	64	139	73	33
ANO1	5954	357	3809	594	4696	226	6630	478	7004	466	2552	2624	4879	604	3768	1175	1430	523	5511	2258	4337	1548	5201	629	8109	614	3935	470	4495	1338	1626	1060	537	1480	1577	748	467	304	860	1800	2747	1056	2487
ANO10	1949	3173	858	2671	1410	1989	1232	1595	1247	1821	1244	2131	1283	2019	1104	2022	1201	2299	1341	2256	1007	2207	203	1115	602	1375	84	457	306	969	360	943	693	1446	2260	1691	1557	1262	1772	2389	2835	2512	2215
ANO2	0	0	0	0	0	0	0	0	1	2	0	1	6	0	3	1	3	0	1	3	3	0	0	3	28	7	1	0	1	3	20	4	0	1	0	0	1	0	0	4	1	3	7
ANO3	0	0	0	0	0	0	1	0	0	0	5	298	1	3	0	4	0	9	0	29	0	7	1	1	5	0	0	2	0	3	17	4	0	3	6	5	1	1	4	2	6	1	1
ANO4	58	96	7	2	36	16	7	4	55	17	33	123	13	13	0	5	26	26	19	9	299	306	3	0	0	1	0	2	4	1	12	1	1	2	1	6	17	9	17	35	38	31	14
ANO5	0	13	0	178	0	11	2	101	1	12	1	6	0	4	0	0	1	99	6	133	0	10	2	6	7	9	1	1	32	117	0	11	15	9	11	185	26	201	16	1	6	4	0
ANO6	2195	2499	1177	1630	3553	2673	2450	2390	2005	2100	4942	3986	3833	5679	2900	2981	3785	5139	5738	5599	3893	3615	6182	4394	4396	4778	4938	1853	3867	3228	4900	3575	3057	2781	4828	4486	3632	3683	4662	4071	5918	3155	3444
ANO7	299	128	15	85	133	118	33	67	42	69	91	114	74	96	102	63	98	70	93	62	42	90	48	9	67	42	46	27	51	24	31	20	55	10	52	54	64	37	51	72	76	34	59
ANO8	13	20	8	12	316	780	366	644	195	390	849	1116	402	974	654	940	667	1045	812	912	464	902	138	318	240	648	37	152	60	359	124	407	282	112	872	891	791	661	841	305	516	400	300
ANO9	1126	975	232	836	898	900	476	575	452	698	942	803	1213	956	1705	1176	1361	764	1000	595	881	869	939	606	678	1316	520	310	75	495	65	856	984	146	1233	1201	716	742	1096	1099	557	800	1016
ANOS1	228	61	49	57	170	62	75	60	88	18	1135	691	192	276	157	207	324	158	842	407	88	26	46	38	73	106	60	23	36	26	73	20	13	25	18	11	33	20	18	273	86	120	344
ANP32A	3271	2829	1892	2840	3895	2835	3538	3186	3356	3129	1846	1949	1521	1740	1776	2195	1517	1724	1666	1742	2093	2538	1300	1337	604	1023	687	877	1535	1438	681	1191	1211	1968	2415	2308	2006	1446	2067	2212	2475	1795	2108
ANP32A-IT1	0	1	6	0	9	3	6	5	2	1	14	5	8	7	8	4	12	3	2	8	12	12	11	11	14	23	4	10	0	8	1	2	3	18	NA	NA	NA	NA	NA	NA	NA	NA	NA
ANP32AP1	329	249	203	307	262	293	360	335	327	303	138	169	163	183	193	204	140	156	120	145	211	235	114	121	66	103	75	96	154	136	83	104	119	157	NA	NA	NA	NA	NA	NA	NA	NA	NA
ANP32B	2726	2179	2359	3741	4905	3043	5488	5026	5448	4774	1375	1381	1521	1509	1284	1847	1346	1719	1559	1784	1771	1645	2841	2244	2030	2001	3937	2776	5873	2813	2832	2555	2439	3511	3156	3037	2377	2043	3027	1814	2150	1687	1749
ANP32C	223	160	121	171	195	113	145	117	158	141	63	78	62	81	79	96	73	73	80	73	83	117	49	62	45	58	31	50	89	58	48	49	65	76	NA	NA	NA	NA	NA	NA	NA	NA	NA
ANP32D	44	31	20	41	16	13	19	16	24	18	6	10	8	9	9	9	12	4	3	5	10	13	7	12	5	4	5	4	3	8	2	6	11	7	0	0	0	0	0	10	17	6	10
ANP32E	2890	2768	2567	5126	2577	1448	2451	2861	2131	2281	825	738	538	666	543	885	649	736	766	725	719	753	962	506	1342	736	1470	697	1923	860	1171	660	777	449	1122	1482	1157	765	985	1341	1608	1111	1162
ANPEP	8248	36415	3625	46392	6811	29829	4991	38110	8394	24850	1033	27865	770	35419	1028	24310	888	52734	433	30549	418	3765	734	1275	773	2320	397	2634	61	2569	2247	1623	1392	3511	71300	36019	43270	38687	49339	1663	91234	10205	722
ANTXR1	945	503	539	448	2858	1384	2409	855	2182	1016	6414	8217	3070	2824	2975	2673	2874	2438	6809	4857	2570	2730	2437	271	3231	1308	1717	508	1802	1156	1675	630	359	445	1746	1628	2442	1597	2290	4301	2495	3704	4952
ANTXR2	3007	608	2268	501	2883	445	2677	280	4057	358	1626	453	2027	677	1445	517	1268	517	1645	548	2977	441	310	159	820	487	216	73	511	686	1223	627	163	422	647	390	322	300	543	1418	593	640	1606
ANXA1	43163	97718	22697	78904	19390	44067	18762	35922	23066	52397	12173	67368	21653	62230	15955	100657	15928	64789	13636	44249	23300	101365	15037	78601	30877	46285	37439	75011	53259	98553	24388	80735	50862	40947	34367	31546	25137	19635	29417	49260	109284	94675	29363
ANXA10	19	10	18	0	10	0	14	0	18	2	1	6	3	0	1	1	2	0	0	2	9	1	0	0	0	0	0	0	0	0	0	0	0	0	0	0	0	0	0	6	0	1	12
ANXA11	5755	14963	2758	10281	3358	8357	3291	5685	3643	6309	2276	10528	2699	9639	2582	9550	2605	10338	3328	8715	2249	6484	2277	7339	3000	8454	1535	4055	4197	13129	1963	10092	7667	7861	7391	5498	5485	4064	5767	2396	6771	3610	1797
ANXA13	0	0	1	0	0	0	0	1	0	1	4	1	3	6	2	3	2	0	6	0	0	2	2	2	7	3	5	6	14	8	0	6	2	1	3	1	1	1	1	4	6	3	3
ANXA2	123678	94477	47624	78271	59091	46803	44255	39307	63382	48274	38773	30216	73538	39569	62029	45306	61271	38754	47872	32005	72481	46707	8521	12567	12102	16614	12855	18473	11937	21922	7088	26090	15749	18671	18310	19982	16707	12183	14344	44353	24028	28162	45756
ANXA2P1	7271	5642	2713	4670	788	1338	1152	1097	1564	1350	994	838	2207	1114	1726	1236	1646	1052	1481	869	1544	1083	242	346	419	466	325	468	333	651	190	781	387	469	NA	NA	NA	NA	NA	NA	NA	NA	NA
ANXA2P2	89494	67904	34120	56642	31102	25988	24447	22043	34814	27118	21430	17311	42107	23041	34794	25730	33731	22002	28871	18663	41350	27994	4484	6937	7053	9500	7424	10227	6622	12003	3944	15041	8375	10016	NA	NA	NA	NA	NA	NA	NA	NA	NA
ANXA2P3	13085	10444	5007	8374	9175	5646	4953	4340	7579	5314	4852	3541	8066	4355	6821	5011	6935	4629	5179	4008	8798	5354	899	1325	1414	1842	1487	2213	1392	2294	854	2819	1801	2127	NA	NA	NA	NA	NA	NA	NA	NA	NA
ANXA2R	0	12	0	0	1	2	0	0	4	2	2	4	0	1	0	7	5	2	2	3	0	0	32	3	27	0	13	9	9	4	44	9	4	4	13	5	9	2	8	6	5	4	2
ANXA3	17922	27901	12159	32405	7769	10390	8250	12285	10417	13684	3954	10275	4452	11577	2945	7483	3981	12562	5859	13434	5414	5683	2079	3526	1543	3902	2330	2284	955	4090	60	5836	6415	3496	6344	5746	5537	3690	5057	5403	7142	5331	4777
ANXA4	6622	4955	3032	4487	3046	2118	2308	1926	2484	2103	2853	4532	2547	2541	2686	3040	2962	2644	3172	2687	3437	2701	552	509	638	1028	251	405	967	1782	161	761	693	1083	1568	1435	1233	965	1227	3453	2820	2956	3065
ANXA5	23790	11016	12312	13311	10749	4356	8712	5086	11276	5447	10767	4383	7448	5580	5712	3832	7424	5528	9252	6452	11637	4276	20857	7926	35048	19476	41103	16983	43526	13173	39480	17605	17817	17397	4196	4068	3740	2622	3827	6651	5253	4533	6879
ANXA6	2383	467	364	303	1856	554	701	260	1388	207	599	972	387	511	388	1545	329	1930	865	1722	40	245	1366	4040	2770	3404	1243	2401	1233	3940	1425	3157	4013	5116	627	409	510	349	217	156	627	205	243
ANXA7	10066	9235	5619	9210	4208	3519	4544	3950	4785	3857	2746	3249	3110	3717	2869	3831	2768	3719	3394	3374	3485	3231	3110	3469	3157	4335	1870	2187	4864	6398	3069	4601	4261	4250	2895	1954	1928	1505	2175	3338	3372	2845	3184
ANXA8	496	150	209	156	123	45	110	68	88	34	211	75	323	192	822	379	206	65	23	7	56	49	2	1	32	10	0	0	8	9	0	8	5	2	NA	NA	NA	NA	NA	NA	NA	NA	NA
ANXA9	30	220	5	141	15	70	4	50	5	58	9	388	6	78	10	209	10	193	17	130	12	125	4	5	0	14	1	22	5	20	0	5	6	5	97	41	62	51	64	29	122	76	18
AOAH	0	0	0	2	0	0	0	0	1	0	1	1	1	0	0	0	3	1	0	1	0	0	1	0	4	1	0	1	1	0	2	50	2	0	1	2	4	0	2	2	1	0	0
AOAH-IT1	0	0	0	0	0	0	0	0	0	0	0	0	0	0	0	0	0	0	0	0	0	0	0	0	0	0	0	0	0	0	0	0	0	0	0	0	0	0	0	0	0	0	0
AOC1	0	0	1	0	0	1	0	1	0	0	6	189	2	5	0	32	10	13	8	99	0	131	0	0	0	0	0	1	0	0	0	4	0	1	1	0	0	0	0	11	3	6	2
AOC2	0	3	16	32	9	31	22	21	24	19	26	28	52	62	30	45	15	30	25	29	55	88	205	137	409	342	182	115	256	213	250	271	336	174	62	106	61	31	67	41	37	34	22
AOC3	0	0	0	7	5	1	9	4	5	2	8	5	7	9	2	9	1	15	3	6	13	15	180	86	359	236	120	69	168	158	645	184	202	84	22	55	26	12	34	5	2	7	6
AOC4P	0	0	0	0	0	0	0	0	0	0	0	0	0	0	0	0	0	0	0	0	2	0	0	2	2	4	1	0	0	1	13	1	0	2	NA	NA	NA	NA	NA	NA	NA	NA	NA
AOX1	716	202	588	297	824	291	1155	363	1747	506	746	128	3632	702	1157	234	840	204	774	357	1031	150	41	22	105	149	64	44	145	102	82	90	43	39	398	267	412	535	918	2523	495	1206	4344
AOX2P	0	0	0	0	0	1	0	0	1	0	0	1	0	0	0	0	0	0	0	0	1	0	0	1	2	26	0	3	0	0	0	1	12	20	NA	NA	NA	NA	NA	NA	NA	NA	NA
AP1AR	1603	2048	1316	3127	641	587	599	624	598	698	410	1014	339	929	221	749	229	701	362	895	319	745	515	498	773	880	771	716	1742	1843	691	968	1002	563	1010	920	738	533	662	864	1594	993	664
AP1B1	5725	5427	2948	6064	4714	5720	6193	6543	5707	5354	2655	4412	4256	5658	3580	5557	3562	5668	3621	4287	3635	5331	1413	1364	2029	3280	1268	1663	1874	3201	798	2860	2661	2309	3948	2744	2453	2240	3552	2940	4768	3001	2728
AP1B1P1	0	0	0	0	0	0	0	0	0	0	0	0	0	0	1	0	0	0	0	0	0	0	0	4	0	7	0	1	0	15	1	4	2	5	NA	NA	NA	NA	NA	NA	NA	NA	NA
AP1G1	1906	1856	1359	2350	5313	3942	3833	3826	3871	3785	4090	4829	4141	4837	3058	3466	2719	3818	3423	4274	3512	4842	3099	4243	6707	8004	5009	5737	3194	3896	4547	5510	4851	1388	5334	4386	3662	2960	4400	4277	5090	3380	3919
AP1G2	4102	4880	1938	4582	1672	2132	1614	1971	1607	1938	1576	2296	972	1945	1453	2092	1824	2048	1866	2035	1687	1589	873	1486	1048	2750	136	375	431	1946	85	1620	1407	1202	3539	2313	2014	1779	3200	1078	1886	1126	905
AP1M1	6660	3321	3086	3481	1924	1265	2363	1460	1950	1239	1259	961	1993	1187	1440	1031	1486	1326	1865	972	1410	1058	1054	479	1040	714	828	222	1213	991	929	722	701	393	595	519	486	447	522	835	604	505	987
AP1M2	4918	9089	2293	7038	2030	4308	2093	3626	2235	3349	1306	3379	1893	3494	1667	3495	1545	3916	1503	3097	1611	3064	165	1009	269	1939	69	569	318	1908	13	1783	1663	1333	2927	2212	2103	1635	2515	1902	3580	2287	1775
AP1S1	2686	2724	1833	2684	3201	2825	3842	3079	3728	2981	1639	1861	2732	2463	2187	2621	2292	2414	1986	1790	2218	2015	310	422	364	672	111	282	793	1426	177	946	759	786	1305	1245	1064	883	1097	1832	1841	1590	1944
AP1S2	403	330	379	395	220	102	183	130	158	176	298	105	235	114	248	149	206	158	223	160	192	73	160	28	359	102	184	44	290	95	740	144	58	92	186	208	193	103	105	366	214	205	408
AP1S3	3103	4479	2577	5159	2671	2739	3039	3522	2744	3622	890	2230	1851	3258	1840	3299	1948	2441	672	2286	1760	4057	105	260	198	1022	192	609	247	585	133	730	643	214	1972	1389	1048	872	1038	3068	2838	2193	1866
AP2A1	1924	1195	707	979	4229	3503	4174	3174	4042	2915	2956	2948	4358	3487	4077	3423	4132	3122	4115	2818	4430	3730	2257	1321	2127	1612	1110	710	1309	1481	2378	1110	1978	1749	2182	1927	1563	1258	1770	2658	2156	1920	2626
AP2A2	1192	668	426	538	2703	1510	2568	1626	2540	1496	1700	1763	2292	2225	1803	1805	2098	1756	2630	2017	1971	1821	1686	2052	1793	2335	754	614	951	1515	1618	1602	1414	1626	1645	1472	1013	982	1996	1436	1507	1162	1413
AP2B1	8125	7164	3791	6453	15354	11350	13511	11015	12948	9882	10688	10439	9850	10397	9713	9160	10339	10724	10850	11352	12945	7998	5220	3871	5130	5678	6981	4200	5982	2975	3573	3747	4000	5623	10830	8577	9060	6808	8550	10063	9319	6712	10727
AP2M1	35952	23658	16817	27032	12972	9658	12670	10655	13196	10783	11640	9619	16087	12361	15029	13522	14191	10778	13528	9380	11102	10600	2932	2360	5119	4122	2521	2525	4843	4266	3404	4222	3585	3243	5177	3701	3449	2736	4103	10502	7220	7961	11144
AP2S1	5661	4906	3151	5587	3019	3153	3972	3878	4429	3856	1759	1763	2624	2320	2255	2516	2444	2198	2385	1611	2662	3103	575	610	774	791	346	715	1232	1386	1182	1110	1047	728	1155	1126	830	713	1123	2146	1623	1824	2093
AP3B1	3146	2501	1541	2301	3132	1651	2143	1656	2013	1757	2101	2159	1734	1926	1617	1823	1432	1601	1529	1920	1961	1945	856	591	1154	1233	478	422	1015	757	941	666	885	1128	3091	2119	1947	1384	2192	2714	3270	1972	2457
AP3B2	167	152	27	57	106	140	59	38	12	52	635	536	332	349	353	541	354	548	874	717	149	298	166	39	224	93	144	42	178	278	36	134	132	67	147	146	163	87	77	272	169	276	293
AP3D1	4212	5133	2130	3425	7205	7010	6824	5926	7071	5744	5066	7205	7213	7955	5715	6533	5394	6029	6244	5980	5142	6585	6244	5060	7141	7799	5814	2365	7473	7301	4339	5711	5030	4214	5327	4329	4053	3044	4944	4067	5335	3723	3907
AP3M1	2837	2652	1320	2873	2220	1599	1500	1618	1717	1705	1505	1480	1549	1685	1125	1366	1184	1636	1310	1711	1388	1694	821	761	1021	1309	773	653	1906	1009	707	918	941	718	1928	1626	1448	1137	1581	2147	2057	1627	1949
AP3M2	919	1206	409	598	533	509	430	466	531	521	524	515	477	539	533	619	577	555	794	695	557	543	461	257	521	392	217	113	675	499	623	246	300	230	698	765	545	497	661	667	767	575	709
AP3S1	3783	2617	2142	2541	1981	825	1222	864	1371	980	929	785	911	799	812	894	916	842	906	764	1325	888	229	215	396	377	293	291	479	376	389	315	361	305	1314	1301	1165	741	884	1680	1536	1295	1626
AP3S2	11	24	10	14	8	18	11	19	14	17	17	22	17	20	10	22	16	26	27	28	16	12	16	10	5	17	9	12	32	24	10	21	15	9	715	556	467	492	659	689	895	641	583
AP4B1	391	445	278	682	317	345	558	479	496	498	212	316	189	318	182	324	209	320	301	284	256	262	194	322	274	410	203	371	377	529	327	593	486	264	571	391	285	254	503	194	376	214	208
AP4B1-AS1	1	0	0	15	0	0	0	1	1	0	1	0	0	0	1	1	0	1	0	0	0	0	0	0	0	0	0	0	1	0	0	1	0	1	1	0	0	0	1	0	0	0	1
AP4E1	828	381	241	250	1044	608	713	617	730	631	728	1143	645	1107	468	568	463	659	786	1176	494	702	234	213	404	411	164	201	550	462	243	294	259	101	1193	901	965	559	928	787	894	537	705
AP4M1	806	768	380	580	323	406	376	375	400	446	421	457	397	344	496	555	579	556	587	547	512	532	233	325	352	365	214	129	394	491	199	283	684	254	344	306	273	243	268	220	173	172	233
AP4S1	195	146	116	196	204	141	225	186	197	164	159	89	118	81	144	112	98	88	165	87	129	82	125	98	182	164	248	101	213	292	94	179	59	66	62	36	48	25	28	88	54	52	69
AP5B1	1298	1205	620	868	864	965	741	824	607	826	840	993	971	1102	1135	1017	826	1013	1006	1183	1222	862	1855	1445	2246	1978	1629	1249	1106	1758	2376	2197	1258	906	590	446	399	322	550	280	376	257	307
AP5M1	2565	2444	1798	2927	1295	707	952	826	962	914	1053	1032	706	1011	493	739	491	896	872	1133	535	706	368	362	503	670	474	562	867	575	487	497	391	199	1199	963	863	651	864	1344	1482	1209	1142
AP5S1	637	834	438	931	300	345	402	390	421	393	335	323	320	369	293	367	265	311	368	313	254	308	67	165	91	208	40	89	100	200	89	306	130	87	242	156	157	131	235	240	245	171	203
AP5Z1	1348	1704	821	1352	482	675	696	619	748	531	947	1147	1072	1125	956	1005	1003	1065	1113	984	448	532	1170	889	2245	1648	1087	458	2492	1615	1642	1498	1562	619	464	307	283	287	465	403	377	368	445
APAF1	202	291	167	420	896	436	784	633	619	413	599	463	352	315	295	241	509	341	520	374	446	320	202	852	236	378	207	389	210	1031	269	504	297	496	612	867	618	526	583	334	323	185	376
APBA1	38	3	4	1	123	113	41	65	52	111	714	210	955	335	652	296	506	199	542	132	244	255	283	68	141	52	303	52	148	88	495	67	20	23	356	181	216	196	331	539	339	381	618
APBA2	179	193	28	169	72	62	39	140	165	62	134	106	593	383	432	244	164	110	156	68	154	193	16	85	22	72	2	30	1	42	53	250	5	28	56	30	29	39	212	355	347	273	391
APBA3	1017	863	491	1023	252	370	271	370	312	338	298	315	340	410	363	374	308	400	383	337	198	261	638	598	962	902	443	441	1022	977	711	674	840	671	316	230	211	165	277	201	215	163	185
APBB1	626	700	228	702	286	331	184	239	124	123	730	261	411	429	628	444	387	290	698	372	147	160	1141	659	1012	602	976	696	1411	1178	960	1061	534	487	193	133	130	118	248	351	321	338	473
APBB1IP	0	0	0	0	0	0	0	0	0	0	0	0	0	0	0	0	0	0	0	0	0	0	3	0	9	0	6	1	3	0	13	0	0	0	0	0	0	0	1	0	0	0	0
APBB2	1346	1347	987	1998	2034	1656	2558	2445	2272	1763	1728	2245	1187	2902	964	1831	1369	4103	3485	4233	1607	969	371	387	552	611	266	112	382	533	1333	571	379	135	2747	2677	1763	2495	2054	651	1290	638	576
APBB3	139	399	32	144	82	193	71	101	83	153	152	396	85	262	162	472	162	365	215	370	302	479	428	500	283	382	162	208	309	539	451	353	454	304	1168	747	527	508	823	157	325	198	137
APC	594	603	421	454	2156	921	1571	943	1312	845	1776	1740	1229	1667	1182	956	1178	976	1529	1203	1014	1567	679	721	1409	1316	832	628	833	807	822	833	730	326	1967	1370	1467	1097	1747	1513	1793	1054	1278
APC2	14	10	2	11	9	3	14	12	12	10	23	9	26	8	25	11	26	2	31	12	4	13	10	7	39	26	13	8	86	29	32	17	17	37	0	1	3	2	7	16	9	5	9
APCDD1	0	539	72	696	7	302	54	392	9	101	295	1925	87	607	153	763	451	1793	1993	2931	90	319	61	324	122	70	27	50	92	299	57	269	37	224	448	327	217	301	190	21	283	81	39
APCDD1L	148	78	65	19	55	38	90	35	83	16	145	84	146	39	44	33	85	48	180	19	15	20	32	312	51	305	3	157	0	284	81	629	128	291	2	13	24	13	5	29	48	19	27
APCDD1L-AS1	0	32	3	26	4	19	0	5	2	1	7	30	1	8	0	4	2	18	5	8	0	4	2	160	4	94	2	100	5	156	8	177	24	410	NA	NA	NA	NA	NA	NA	NA	NA	NA
APCS	0	0	0	0	0	0	0	0	0	0	0	0	0	0	0	0	0	0	0	0	0	0	0	0	0	0	0	0	1	0	0	0	0	0	0	0	0	0	0	0	0	0	0
APEH	9412	9068	5672	10165	4601	4902	5901	5599	6013	5488	2059	2638	2676	3630	2432	3863	2587	3530	2909	2648	2882	3724	704	625	1185	1688	376	379	1723	1998	582	1368	1847	1222	2296	1914	1696	1275	2141	2014	2975	2304	1972
APELA	0	0	0	0	0	0	0	0	0	0	0	0	0	0	0	0	2	0	0	0	0	0	1	0	2	0	1	0	0	0	1	0	0	0	0	0	0	0	0	0	0	0	0
APEX1	6455	5938	4058	6601	4281	4069	5535	5135	5314	4969	3477	2716	3370	3483	3051	3674	3334	3230	3584	2519	2374	3171	1316	1388	2223	2058	1535	1969	3307	2538	1590	2106	1641	1052	3122	3180	2494	2128	3724	2876	3463	2738	3171
APEX2	1591	1658	1215	2713	717	899	1227	1250	1058	1059	372	568	465	546	346	591	520	614	525	590	433	535	247	278	387	371	184	83	632	529	161	270	345	389	416	356	345	284	388	322	386	295	310
APH1A	3604	4817	2200	5251	3684	4693	4632	5162	4665	5128	3791	3813	3520	3936	3642	4507	4098	4240	4559	3599	3987	3838	2030	2709	2719	3193	2207	3092	3620	4860	2072	3326	5160	3486	2380	1970	1723	1430	2139	2671	2443	2385	2946
APH1B	451	718	412	619	321	361	296	316	283	345	392	582	304	478	290	478	303	499	368	610	189	392	147	264	145	341	86	87	195	455	134	224	286	137	817	628	492	369	621	708	761	672	689
API5	5770	4532	4068	5912	3288	1928	3181	2502	2896	2256	1919	1533	1804	2056	1245	1385	1349	1681	1887	1836	2024	2002	1553	1121	1746	1853	2099	1142	2776	1666	1386	1469	1586	1258	3524	3292	2662	2086	2938	2446	2729	1835	2332
APIP	261	265	330	722	151	122	286	320	223	226	72	151	77	189	85	259	114	250	87	211	80	254	130	156	90	139	82	136	291	381	138	217	134	329	547	737	209	358	495	150	454	202	137
APITD1-CORT	152	230	152	303	56	87	107	123	108	110	78	86	59	83	71	111	61	66	117	89	62	67	5	8	21	25	3	6	22	25	5	27	29	15	NA	NA	NA	NA	NA	NA	NA	NA	NA
APLF	222	210	135	182	144	84	89	80	109	60	123	166	76	108	81	134	99	151	156	125	78	163	84	67	43	37	82	35	57	94	64	65	61	95	168	99	122	74	126	190	154	137	157
APLN	304	0	150	42	222	22	215	49	319	10	639	26	134	21	263	40	273	14	295	9	354	99	25	4	52	13	19	8	18	4	126	8	13	8	22	23	17	36	31	95	29	47	139
APLNR	0	0	0	0	0	0	0	0	0	0	0	1	0	0	1	0	1	0	0	0	2	0	15	3	155	7	3	0	18	9	329	5	2	0	0	0	0	0	0	0	0	0	0
APLP1	89	57	25	83	28	30	16	40	11	20	489	117	587	119	800	213	567	96	731	134	112	110	13	21	28	17	15	0	16	34	15	40	7	17	40	31	23	16	14	527	101	238	784
APLP2	24439	22691	9283	16298	24661	22273	18156	16922	19977	17378	40397	30200	34897	28663	43340	34686	39589	28983	41054	27602	22027	24960	9880	7439	15270	14009	9579	6576	7698	9288	11679	12167	10258	9204	28216	17445	18096	13759	22932	31680	29958	24177	36104
APMAP	11709	7468	5306	7717	4037	3325	4188	3129	4522	3644	3625	2858	6289	4613	4321	4308	4334	3376	4652	2807	4181	4029	1552	2250	2201	2693	1345	1063	3534	3445	1310	2782	2212	2272	3992	2143	2010	1602	3081	6626	5374	5757	7484
APOA1	4	0	2	0	0	2	0	0	0	0	0	0	1	0	3	0	0	0	0	0	0	0	18	0	2	2	50	9	50	16	24	11	8	7	0	0	0	0	0	0	0	0	0
APOA2	5	4	0	0	0	1	0	1	0	0	0	0	0	0	0	0	1	0	0	0	0	0	0	0	0	1	0	0	0	0	1	0	0	2	0	0	0	0	0	4	0	0	2
APOA4	0	0	0	0	0	0	0	0	0	0	0	0	0	0	0	0	0	0	0	0	0	0	1	0	1	0	0	0	2	0	2	2	2	0	0	0	0	0	0	0	0	0	0
APOA5	0	0	0	0	0	0	0	0	0	0	0	0	0	0	0	0	0	0	0	0	0	0	0	1	0	0	0	0	1	2	2	0	0	0	0	1	0	0	0	0	0	1	0
APOB	0	0	1	0	0	0	0	0	0	0	16	74	5	16	9	11	7	6	2	9	0	14	0	0	0	0	0	0	0	0	0	0	0	0	3	1	0	0	0	13	5	14	6
APOBEC1	0	0	0	0	0	0	0	0	0	0	0	0	1	0	0	1	0	0	0	4	0	0	0	2	0	4	0	0	0	0	0	0	0	0	0	0	0	0	0	0	0	0	0
APOBEC2	1	5	0	1	0	0	0	0	0	0	0	0	0	0	0	0	0	0	0	0	0	0	0	0	0	0	0	0	2	0	2	0	0	0	0	0	1	0	0	0	0	1	0
APOBEC3A	0	6	0	0	0	2	0	1	0	1	2	49	0	0	0	0	0	3	1	5	0	9	1	55	0	19	0	8	1	9	0	11	5	20	1	3	1	1	1	1	0	3	0
APOBEC3A_B	0	0	0	0	0	0	0	0	0	0	0	0	0	0	0	0	0	0	0	0	0	0	0	0	0	0	0	0	0	0	0	0	0	0	NA	NA	NA	NA	NA	NA	NA	NA	NA
APOBEC3B	183	331	46	289	54	172	24	127	29	88	65	43	33	33	36	23	57	48	76	49	14	18	59	840	124	397	9	106	98	756	12	662	177	458	16	52	48	45	78	13	7	15	18
APOBEC3C	8533	3586	3100	2380	2525	1096	2128	873	2278	778	1285	1263	1682	1081	1780	1409	2115	1439	1791	1071	1633	1233	178	222	320	359	27	82	526	700	22	347	207	392	1446	1809	1304	1310	1413	3671	2750	2838	3909
APOBEC3D	12	3	4	2	23	26	28	21	64	14	25	47	64	55	25	65	28	84	28	29	14	38	115	186	131	222	26	18	146	359	55	79	78	218	42	57	26	43	141	78	78	89	83
APOBEC3F	834	398	165	166	397	171	190	101	358	113	256	318	150	161	278	336	270	294	232	262	319	318	443	451	255	240	108	86	523	713	73	236	196	425	170	134	143	104	106	162	172	141	170
APOBEC3G	1937	130	537	65	905	68	449	38	986	86	250	246	197	128	418	343	269	229	315	201	222	238	412	88	421	398	119	42	637	658	87	171	196	400	160	144	96	82	142	358	214	287	480
APOBEC3H	5	8	0	13	5	8	5	8	8	7	3	24	10	9	5	19	6	12	4	15	7	25	0	0	1	1	0	0	0	5	0	0	1	2	9	36	10	9	6	20	24	25	12
APOBEC4	0	0	0	0	0	0	0	0	0	0	0	0	0	0	0	0	0	0	0	1	0	0	0	0	0	0	0	0	0	0	0	0	0	0	0	0	0	0	0	0	1	0	0
APOBR	0	0	2	0	2	19	1	11	3	3	9	59	9	43	13	27	13	41	9	45	2	19	6	44	1	9	0	20	6	11	1	8	21	5	45	29	31	23	49	20	29	29	13
APOC1	87	34	54	62	68	42	86	35	53	20	127	12	17	12	37	22	70	40	129	8	94	17	90	30	24	19	16	34	36	25	144	13	10	65	22	32	8	42	26	30	15	24	31
APOC1P1	0	0	0	0	0	0	0	0	0	0	1	0	1	0	0	0	0	0	0	0	0	0	9	1	0	0	1	1	0	0	5	0	2	0	NA	NA	NA	NA	NA	NA	NA	NA	NA
APOC2	0	0	0	0	0	0	0	0	0	0	0	0	0	0	0	0	0	0	0	0	0	0	0	0	0	0	0	0	0	0	0	0	0	1	0	0	0	0	0	0	0	0	0
APOC3	0	0	0	0	0	0	0	0	0	0	0	0	0	0	0	0	0	0	0	0	0	0	0	0	0	0	0	0	0	0	0	0	0	0	0	0	0	0	0	0	0	0	0
APOC4-APOC2	0	0	0	0	0	0	0	0	0	0	0	0	0	0	0	1	0	0	0	2	0	0	4	0	3	0	5	2	2	2	3	0	0	4	0	0	0	0	0	0	0	0	0
APOD	138	159	16	133	46	72	16	61	4	58	1769	499	4336	2426	1579	913	2504	762	1775	572	267	256	5080	80	2255	71	3881	91	2153	32	11564	48	16	0	76	277	38	107	309	3272	1538	3751	3922
APOE	2394	590	392	285	738	191	316	108	285	140	32486	2577	19760	5164	17728	6359	24442	5630	32868	2276	2953	1264	4162	237	2168	254	2001	199	3859	800	6392	177	191	265	1000	520	224	898	441	5353	1662	3428	7537
APOF	0	1	0	0	0	0	0	0	0	0	0	0	0	0	0	0	0	0	0	0	0	0	2	0	0	2	9	9	3	0	0	1	2	9	0	0	0	0	0	0	0	0	0
APOH	0	0	0	0	1	0	0	0	3	0	1	0	1	0	0	3	1	0	1	0	2	0	0	0	0	0	0	0	0	0	0	0	0	0	0	0	1	0	2	4	3	1	3
APOL1	94	607	19	491	112	489	67	426	377	639	264	1517	218	1101	310	1124	712	3025	656	1757	162	626	2814	2661	1833	3674	957	918	1556	3330	2734	1461	1172	2029	1613	676	721	1111	803	669	2265	852	631
APOL2	280	628	260	942	666	1184	700	1362	1220	1404	828	1620	946	1473	945	1289	1011	2308	949	1425	328	641	3666	2727	1511	3115	1641	1333	2709	4109	1413	1680	1314	1138	1182	835	986	1225	1095	1005	1404	978	1086
APOL3	104	351	34	431	44	311	31	177	133	306	50	941	39	429	73	508	89	890	76	557	14	301	1992	1976	1080	1046	654	631	1291	3273	1584	1232	534	2442	452	236	337	324	418	210	872	376	132
APOL4	0	0	0	0	0	5	0	4	0	2	10	36	1	20	1	10	3	14	0	6	0	49	265	15	50	57	133	8	30	32	386	57	16	22	7	6	19	33	46	8	17	33	11
APOL5	0	0	0	0	0	0	0	0	0	0	0	0	0	0	0	0	0	0	0	0	0	0	0	0	1	0	0	0	2	3	1	0	1	0	1	0	0	0	0	1	0	0	0
APOL6	603	1450	429	2053	1016	2350	676	2381	962	2602	1143	5912	623	4534	1012	2936	1155	6368	1839	6213	613	2195	4876	6092	2644	6471	2447	4542	2649	7667	2189	6051	2061	3292	4409	2785	4339	3158	3233	2219	4537	2099	2013
APOLD1	177	130	32	161	47	112	40	78	35	75	101	224	52	206	49	113	50	117	97	236	53	116	74	34	3471	101	45	64	140	48	4388	293	72	54	126	94	124	59	100	116	100	90	94
APOM	29	53	16	77	16	15	16	47	22	31	11	22	19	16	27	18	18	22	27	17	15	12	16	13	14	16	14	43	35	54	14	30	31	21	27	33	16	24	37	24	20	24	27
APOO	520	1195	382	877	211	485	279	339	257	460	77	211	85	393	90	691	69	362	98	255	111	568	71	56	139	223	54	49	251	246	63	138	144	182	779	488	445	223	798	342	1260	659	220
APOOL	287	319	148	253	912	640	599	611	616	596	743	1000	599	995	376	633	523	931	685	820	708	999	236	366	295	576	218	203	369	529	129	412	349	404	239	245	217	196	248	239	319	198	196
APOOP5	66	180	58	127	24	60	31	28	28	38	7	22	17	44	12	112	9	34	13	20	10	38	9	6	11	32	4	6	21	29	4	18	10	16	2	2	2	0	1	0	1	0	1
APOPT1	1148	1064	666	1253	399	373	417	400	453	430	355	281	353	434	332	412	311	400	371	338	301	376	126	126	279	296	163	198	429	384	156	288	264	256	NA	NA	NA	NA	NA	NA	NA	NA	NA
APP	20472	31036	9607	18420	43359	54895	33385	31680	36955	36371	74094	86530	111009	93788	96168	105708	102033	95082	110179	86537	67746	69512	25245	35710	30604	34597	19642	42595	50378	49958	23606	56508	25224	29095	98356	63213	68747	56571	104425	103132	121841	78709	110659
APPBP2	1174	1196	576	997	1179	702	680	610	675	799	1175	998	706	890	653	816	608	806	787	1143	761	988	660	635	1011	993	709	633	1375	872	1080	708	807	345	1528	1248	1160	837	1048	1437	1636	1161	1269
APPL1	2237	1383	1162	1588	2783	1225	1823	1552	1825	1344	1528	1418	1405	1577	996	1011	877	1103	1214	1320	1101	1455	899	534	1250	1220	682	423	1032	1149	492	788	811	449	2216	2155	1800	1438	2030	1942	2429	1384	1589
APPL2	2257	986	924	906	1509	651	1252	662	730	534	1788	603	1003	549	1909	643	1335	605	2085	685	1790	864	1182	1025	1481	1877	650	340	1376	1911	1367	1426	1337	809	812	613	491	471	650	821	453	438	913
APRT	9079	9366	4536	9560	2126	2860	2591	3088	2600	3176	1469	1536	2135	2066	1997	2357	1904	1795	1809	1280	1788	2106	1014	828	1322	1165	848	1230	1081	1591	598	1382	1297	1454	968	879	698	580	997	1253	1466	1244	1195
APTR	158	217	109	264	91	107	106	92	92	92	88	117	51	77	80	161	73	149	174	99	113	130	138	162	176	160	189	298	223	223	118	101	296	226	160	170	109	127	176	71	129	101	66
APTX	3255	2162	2235	2825	1339	972	1870	1178	1782	1173	666	654	803	808	564	784	646	773	959	742	757	786	492	413	453	774	573	561	1074	749	457	638	806	532	718	846	579	492	794	713	781	641	732
AQP1	0	0	2	22	7	17	10	17	19	18	2	27	22	39	18	20	4	26	11	39	5	18	831	44	927	53	408	32	2703	95	448	46	53	16	17	49	23	33	45	7	14	17	6
AQP10	7	0	2	0	0	0	4	1	0	0	1	0	1	0	3	1	8	0	0	0	12	5	0	0	0	1	0	0	1	3	0	0	0	1	0	0	0	0	0	0	0	0	4
AQP11	6	30	47	20	7	7	7	9	10	6	26	12	13	7	4	6	13	7	21	10	12	5	3	2	6	9	2	1	3	8	9	5	5	0	2	7	2	1	1	7	8	7	5
AQP12A	0	0	0	0	0	0	0	0	0	0	0	0	0	0	0	0	0	0	0	0	0	0	0	0	0	0	0	0	0	0	0	0	0	0	0	0	0	0	0	0	0	0	0
AQP12B	0	0	0	0	0	0	0	0	0	0	0	0	0	0	0	0	0	0	0	0	0	0	0	0	0	0	0	0	0	0	0	0	0	0	0	0	0	0	0	0	0	0	0
AQP2	0	0	0	0	0	0	0	1	0	0	0	0	0	0	0	0	1	0	0	0	0	0	0	0	0	0	0	0	0	0	0	0	0	0	0	0	0	0	0	0	0	0	0
AQP3	3045	820	4678	831	1674	437	5659	508	4564	657	1030	1095	3219	528	3089	1094	2063	568	2446	557	8332	3889	169	1734	260	2770	228	3894	1276	5778	210	1394	798	3006	662	493	186	98	183	1583	566	1351	1529
AQP4	0	0	0	0	0	3	0	2	0	0	1	24	2	12	0	21	0	55	3	38	0	3	2	20	1	3	2	12	5	5	0	2	11	17	88	40	94	65	48	3	75	14	3
AQP4-AS1	0	0	3	2	0	0	0	0	0	0	0	1	1	0	1	4	0	0	0	1	0	0	0	0	0	0	1	0	0	3	1	1	0	0	0	1	1	2	1	1	1	0	1
AQP5	11	284	0	110	3	229	0	145	2	167	7	19	2	9	4	38	2	4	9	29	0	17	7	94	1	88	34	216	12	112	5	328	93	207	111	37	25	9	36	3	14	7	3
AQP6	0	0	0	2	2	2	0	0	0	2	0	0	2	0	0	0	1	0	0	0	1	4	1	2	0	2	1	27	1	3	0	3	1	3	9	4	1	3	4	0	2	2	0
AQP7	0	0	0	0	0	0	0	0	0	0	0	0	0	1	0	1	0	0	0	0	1	0	0	1	1	1	0	3	0	1	2	0	0	0	1	3	1	0	0	0	0	0	0
AQP7P1	3	4	0	0	3	1	1	1	0	1	6	8	8	2	2	1	3	8	3	3	3	2	4	4	8	12	3	1	3	4	9	2	6	0	NA	NA	NA	NA	NA	NA	NA	NA	NA
AQP7P3	0	0	0	0	0	0	0	0	0	0	0	1	0	0	0	0	0	0	0	0	0	0	0	0	0	0	0	0	0	0	0	0	0	0	NA	NA	NA	NA	NA	NA	NA	NA	NA
AQP8	0	0	0	0	1	0	0	0	0	0	0	0	0	0	0	1	0	1	0	0	0	0	0	0	4	3	1	2	2	2	0	1	5	2	0	0	0	0	0	0	0	0	0
AQP9	0	26	6	0	0	0	0	0	3	3	0	5	1	11	4	39	1	14	3	7	11	7	110	323	74	386	104	160	80	1672	49	166	193	243	2	1	1	0	0	2	1	0	0
AQR	1582	894	943	1394	1751	1023	1587	1496	1655	1366	1004	1157	928	1114	582	663	620	879	978	1068	867	1057	1130	807	1578	1469	1361	626	2197	1332	1250	1101	1039	731	1388	1278	1149	1003	1393	817	1080	636	753
AR	1	1	1	2	0	3	1	0	0	1	2	0	3	0	14	1	4	0	10	3	0	0	83	483	158	1877	42	93	165	1115	462	349	517	46	3	1	1	0	0	10	5	4	12
ARAF	3353	3881	1819	4259	1221	1543	1488	1569	1337	1524	1342	1676	1283	1824	1259	1616	1340	1662	1812	1642	1106	1604	1036	1087	1394	1650	947	761	1638	1532	1036	1521	1154	877	1376	970	848	787	1255	911	1173	910	895
ARAP1	3705	3218	1439	1753	3174	2158	2825	1741	2915	1667	4843	3438	3542	2711	4972	3957	4941	3298	4500	2731	3739	3020	1200	1758	1516	1788	345	575	923	1675	1284	1469	1334	1522	2381	2080	1757	1587	2178	2547	2045	1909	2687
ARAP2	274	302	195	690	468	534	342	524	330	524	731	1103	605	1132	234	513	390	771	620	1049	462	949	333	1024	1033	1875	631	1247	668	939	91	1056	603	496	1081	999	967	747	935	468	734	391	330
ARAP3	368	194	194	229	1185	814	1311	823	1050	621	1050	949	330	543	553	621	752	697	1139	892	302	521	1390	109	2535	281	652	72	838	359	1886	512	152	119	580	731	563	467	771	311	281	276	252
ARC	417	12	3	28	69	1	2	7	5	3	113	10	8	7	7	3	11	9	29	7	1	6	10026	554	7443	340	10071	999	7164	968	11357	1128	517	367	6	2	5	2	4	7	7	9	2
ARCN1	10383	7978	6445	8407	8402	5117	8307	5628	8667	5354	5754	5468	6569	6159	4732	5123	4401	4988	6264	5304	5148	5490	6679	5391	9884	8891	12311	6716	10631	5951	9058	5968	6069	6144	5742	4431	3786	3067	4737	5845	6559	4809	5732
AREG	2302	251	1226	243	622	73	701	72	757	115	43	32	658	61	149	48	227	30	61	25	316	138	6	24	36	158	54	57	29	30	6	81	91	21	39	28	11	17	31	140	32	44	94
AREL1	1649	1509	1202	1860	2620	3034	3103	2685	2971	2495	2216	3481	2362	3408	1788	2377	2071	3580	2981	3582	2346	2698	1956	1434	1835	2420	2260	1556	2246	2398	1260	1944	1717	771	2208	1866	1677	1417	1913	2158	2413	1680	1940
ARF1	31588	29941	17836	35197	11201	11611	13521	13869	14063	13415	7366	11115	10849	12905	8510	12910	8598	12152	9077	10583	7626	10329	13973	14173	14450	16180	19513	13491	17155	18542	18919	17673	15242	15739	7626	6199	5346	4586	6750	8815	10703	8772	8703
ARF3	5435	4854	2549	5375	10918	10453	9894	10650	10678	11305	7995	9364	10760	10463	8662	11197	9058	9671	9600	8629	8787	10385	4899	3393	5325	5667	4321	3517	5745	6298	3504	5415	5298	3495	4410	3494	3275	2398	3705	6309	6756	5952	6234
ARF4	17010	15687	8762	15912	6802	5050	5160	5005	6065	5704	4984	4525	6162	5674	3478	4036	3761	4885	5800	5338	3029	3730	6108	6456	10793	8641	13548	11285	10385	6397	11099	8455	11687	6132	3772	4386	3457	2566	3298	8065	6608	5613	8259
ARF5	6846	6725	2875	6232	2479	2704	2324	2720	2246	2503	2280	1690	2420	2016	2438	2415	2550	2200	2556	1712	2640	2273	1006	1033	1249	1245	884	863	1457	1845	826	1586	1835	1658	996	913	804	634	870	1511	1274	1309	1607
ARF6	12365	11753	6983	14728	6802	5729	5942	6159	5908	5920	4197	5324	4906	4878	3633	4569	3885	4727	3837	4351	5306	5300	3093	4116	4550	6283	3997	4613	4698	6168	3171	6114	4321	3600	2490	2518	1971	1854	2327	2639	2578	2184	2393
ARFGAP1	2671	2480	1369	2333	1902	1666	2350	1909	2416	1723	1808	1673	2568	2160	1794	1725	2121	1810	2450	1532	1612	1661	4848	2761	4064	3814	4936	2400	2743	2257	4267	2417	4612	1691	1725	1551	1224	1072	1777	1385	1181	1157	1382
ARFGAP2	4159	4282	2396	4987	1734	2172	2436	2472	2299	2219	1491	2090	1653	2057	1430	2190	1499	2256	1908	1854	1661	1851	1724	1898	2125	2507	1923	1371	3032	3178	1252	2702	2411	1493	1832	1455	1175	1078	1769	1132	1499	1201	1152
ARFGAP3	2870	3040	934	2238	1875	1516	1076	1137	1417	1379	1628	1876	1768	2275	1464	2096	1409	1916	1813	2318	1474	1543	2648	3137	3565	4650	5119	3880	2654	3003	4289	2798	2905	2431	2120	1750	1395	1112	1732	2107	2440	1821	2009
ARFGEF1	648	666	505	940	2987	2228	1909	2142	1983	2032	2914	3682	3502	3177	2304	2538	2163	2602	2592	3130	2177	3470	739	1586	1601	2445	730	986	804	1672	1200	1594	1176	1115	5186	4212	3613	2964	4140	3883	4017	2732	3269
ARFGEF2	490	734	500	1331	1985	2058	2292	2205	2034	2091	1776	3281	1945	3470	1400	2335	1533	3084	2116	3384	1502	2988	1892	2833	3053	4940	3074	2476	2398	3816	2637	3759	3425	2253	4571	3612	3096	2724	3757	1975	3628	1710	1636
ARFGEF3	233	761	68	847	608	1701	252	1455	224	1321	935	4039	932	3328	895	2050	738	2751	751	3250	772	3245	337	1332	875	4279	536	614	500	2428	108	2080	1636	833	4302	3586	3257	2582	3624	1577	3427	1551	1036
ARFIP1	1914	2482	1580	2850	1389	1163	1100	1037	1119	1197	1076	1225	1135	1197	938	1373	817	1205	1068	1278	1288	1346	659	1129	765	1125	630	587	1350	1815	462	812	970	967	1497	1360	1049	773	1069	1951	1975	1522	1683
ARFIP2	3469	3265	2279	3912	1704	1800	2255	2044	2283	1912	1337	1397	1833	2236	1283	1951	1440	1616	1549	1396	1129	1686	1968	1625	2296	2039	2565	2505	2882	1816	1776	1578	2734	1476	1541	1174	911	837	1510	1249	1508	1301	1212
ARFRP1	2761	2708	1861	2985	805	890	1044	974	900	861	899	681	916	736	999	907	1019	892	1201	698	770	672	797	431	764	658	592	310	941	993	572	619	484	614	606	472	474	403	579	621	485	487	635
ARG1	0	0	0	0	0	0	0	0	0	0	0	0	0	0	0	0	0	0	0	0	0	0	0	0	0	0	0	0	0	0	0	0	0	0	0	0	0	0	0	0	0	0	0
ARG2	613	435	549	649	201	224	584	269	510	203	22	56	41	41	22	44	26	46	43	98	99	89	477	759	1396	373	542	678	872	687	925	823	1013	223	54	71	34	29	59	149	67	95	102
ARGFX	0	0	0	0	0	0	0	0	0	0	0	0	0	0	0	0	1	0	0	0	0	0	1	0	0	1	0	1	0	0	1	0	0	0	0	0	0	0	0	0	0	0	0
ARGFXP2	0	0	0	0	0	0	0	0	0	0	0	0	0	0	0	0	0	0	0	0	0	0	0	0	0	0	0	0	0	0	0	0	0	0	NA	NA	NA	NA	NA	NA	NA	NA	NA
ARGLU1	3997	3457	2456	4250	3101	2182	2339	2353	2183	2222	2400	2512	1887	2621	1572	1786	2002	2132	1994	2270	1912	2157	5741	5289	4224	4960	4050	3491	5550	4212	4223	4362	4156	1824	2962	2861	2095	1917	2902	1902	2033	1535	1504
ARHGAP1	7861	5449	3831	4840	3830	3023	4319	2839	3816	2544	4158	3841	4211	3374	4334	3484	4445	3241	4731	2642	3772	3150	1621	1346	1585	1182	1045	487	2180	2294	970	1264	1311	1099	1939	1352	1339	1144	1609	2390	1840	1951	2366
ARHGAP10	1097	600	535	831	684	445	804	614	744	499	665	729	458	568	401	524	674	657	859	591	522	371	1250	504	539	425	1170	425	1050	932	1808	664	194	366	498	349	339	370	439	447	315	348	469
ARHGAP11A	1200	611	1158	2207	1714	551	1669	1512	1498	1141	140	57	69	75	83	49	160	117	118	76	98	44	24	24	31	16	11	25	45	15	19	18	13	7	532	701	442	580	575	116	109	69	115
ARHGAP11B	59	32	23	53	42	15	35	53	28	15	4	10	4	4	1	3	3	9	4	6	11	14	3	0	1	4	0	0	1	1	3	2	2	3	NA	NA	NA	NA	NA	NA	NA	NA	NA
ARHGAP12	1479	2313	856	2099	1570	1394	1078	1198	977	1241	904	1538	909	1872	671	1364	654	1365	614	1506	808	1417	259	2041	1198	4923	906	1713	943	2133	529	2611	1835	1136	3719	2579	2245	1675	3328	1445	3497	1368	1109
ARHGAP15	0	0	0	0	0	0	0	0	0	0	0	0	1	0	0	0	0	1	0	0	0	1	5	0	0	4	1	1	2	2	20	1	0	0	0	0	1	0	0	0	1	0	0
ARHGAP17	1805	2130	770	2213	1158	1610	1186	1654	999	1340	1087	1307	1323	2273	911	1427	1094	2333	1273	1764	716	1363	1977	3246	2216	4057	1651	2638	1748	2896	3357	3752	2603	2351	1382	1066	967	848	1186	876	1256	722	772
ARHGAP18	2879	3725	1726	4264	2356	2398	1999	2966	1939	3302	1337	2628	2588	2579	1784	3015	1395	2238	908	2562	1013	2608	54	262	122	496	51	140	116	606	411	297	147	296	3074	2554	1937	1318	2561	3793	5773	3941	3560
ARHGAP19	651	482	258	463	727	624	704	725	589	621	906	298	857	359	630	265	663	362	875	414	373	425	836	177	540	184	1934	71	597	248	309	239	178	135	234	734	396	422	441	912	363	525	1201
ARHGAP19-SLIT1	0	0	0	0	0	0	0	1	0	0	0	0	0	0	0	0	0	0	0	0	0	0	0	0	0	0	0	0	0	0	0	0	0	0	0	0	1	0	0	1	1	2	0
ARHGAP20	23	0	4	0	32	2	0	0	2	0	113	8	7	1	4	0	6	0	20	0	3	3	246	2	477	9	257	3	166	7	131	8	1	1	0	0	0	0	0	20	3	10	21
ARHGAP21	597	472	325	465	3793	2116	3137	2260	2687	1727	3963	2970	5747	4748	4356	2120	3974	3448	4640	3911	3722	3346	3001	1961	4274	2688	2585	1499	2378	1814	4004	2499	1592	854	6878	4871	4374	4861	6247	4398	2729	1871	3985
ARHGAP22	1375	342	832	468	744	142	804	249	700	151	1569	141	1214	151	1340	214	1321	140	2319	113	295	59	40	23	46	40	38	18	52	94	74	134	100	80	106	81	79	88	115	416	107	184	612
ARHGAP23	1655	251	591	181	2317	662	2381	426	2599	487	3708	1701	1881	1219	2056	796	2348	877	3912	940	823	824	2299	245	4608	887	4950	308	1497	547	2406	1064	628	244	NA	NA	NA	NA	NA	NA	NA	NA	NA
ARHGAP24	301	141	158	195	252	79	226	138	227	145	904	198	259	116	545	181	635	156	636	101	530	264	992	75	1301	84	462	11	2416	582	870	177	165	169	184	225	116	152	183	268	77	121	334
ARHGAP25	1903	90	1179	48	1103	27	1310	27	1225	50	172	22	543	47	343	82	305	36	407	19	1160	128	1410	15	558	14	1110	6	918	48	235	64	4	6	21	16	10	8	26	554	109	238	632
ARHGAP26	160	331	138	296	189	433	294	311	249	312	373	998	419	635	168	654	366	1009	777	832	82	529	3008	3635	2302	3886	2113	1230	1042	1686	1069	1857	1426	2498	1825	691	992	695	1382	258	880	229	184
ARHGAP26-AS1	0	0	0	0	0	0	0	0	0	0	0	0	0	1	0	0	0	2	0	0	0	0	0	1	0	3	0	0	0	1	0	2	0	4	0	0	0	2	1	0	2	0	0
ARHGAP27	1390	3339	477	2194	847	1971	807	1869	968	1643	723	2368	876	1950	1288	2219	1339	1795	1187	2051	1316	2437	279	1528	820	1409	131	681	251	2320	805	1735	1361	1298	1290	1091	915	579	914	673	839	701	546
ARHGAP27P1	110	217	25	160	117	331	100	259	89	268	212	448	241	398	200	330	223	379	316	504	514	349	357	554	675	574	112	168	125	533	487	591	457	494	NA	NA	NA	NA	NA	NA	NA	NA	NA
ARHGAP28	11	51	0	27	13	34	7	22	8	23	250	238	80	120	84	174	150	186	204	569	82	165	33	19	10	11	22	15	8	5	99	5	13	2	145	372	92	77	146	268	358	210	160
ARHGAP29	5284	4116	2654	7821	5986	2871	3183	4955	3085	3378	1573	1424	4261	4998	1079	1300	1610	4016	1273	1829	1007	1054	1774	5766	2503	6505	4167	8715	2880	3917	2413	5378	7403	3339	6406	6366	7892	7190	5764	2528	5877	1711	2316
ARHGAP30	13	5	2	35	3	71	1	42	3	46	10	78	3	64	7	47	9	62	12	89	12	120	4	203	13	357	8	96	34	287	5	111	360	95	125	153	93	121	193	21	22	24	6
ARHGAP31	618	162	225	170	965	583	782	429	769	541	703	914	620	560	829	710	710	549	706	818	602	796	1579	333	3517	277	800	164	1914	898	3447	1043	128	602	230	202	295	183	274	466	279	329	471
ARHGAP32	624	947	223	1112	1567	2884	937	2018	1242	2572	1982	3993	1488	3081	2103	3337	1765	2752	1488	3166	1957	5102	854	2272	653	2275	574	1730	343	1476	1042	1548	1304	1063	6490	5251	3963	2948	5559	2102	3600	2021	1413
ARHGAP33	8	3	12	5	68	51	64	94	42	37	67	18	26	24	39	15	64	16	42	16	27	16	53	33	74	47	30	38	11	33	34	12	35	44	74	94	78	88	104	17	16	5	21
ARHGAP35	628	864	450	1079	3937	3486	4374	4230	3601	3181	4703	5754	3309	5797	3405	4268	4280	5040	5413	5040	3063	4917	2619	1707	2738	3068	2039	817	4959	3133	2754	2206	1836	1133	6773	4716	4350	4201	6294	4118	5124	3495	3483
ARHGAP36	0	0	0	0	0	0	0	0	0	0	0	0	0	0	0	0	0	0	0	0	0	0	0	21	0	24	1	2	0	0	1	4	147	1	0	0	0	0	0	0	0	1	1
ARHGAP39	286	235	68	247	264	492	222	452	227	371	246	337	432	521	263	293	243	251	333	268	126	189	213	145	689	644	238	159	212	257	151	257	311	108	236	204	189	137	250	144	194	153	124
ARHGAP4	231	0	45	72	27	29	49	35	37	28	48	20	9	17	19	23	21	15	30	22	11	15	46	20	82	35	36	15	27	51	22	39	65	17	28	24	15	22	24	12	3	5	17
ARHGAP40	81	28	11	55	51	93	30	43	36	61	49	88	199	154	52	76	59	97	59	68	130	125	28	72	9	336	2	9	5	79	0	46	128	11	105	38	71	70	198	87	55	59	83
ARHGAP42	85	79	7	127	74	226	37	178	22	154	153	215	82	252	92	123	70	199	176	290	35	92	172	93	284	321	152	81	252	199	882	210	166	35	440	358	361	235	341	148	236	127	169
ARHGAP44	23	185	11	469	5	258	14	409	28	324	18	118	61	492	22	169	13	602	28	563	8	130	85	1115	130	1258	42	247	150	1502	562	1333	630	2361	425	480	228	382	511	89	311	143	101
ARHGAP45	201	636	122	981	71	279	84	515	74	263	55	171	86	293	100	215	70	379	107	278	68	129	134	143	179	196	177	143	101	182	51	159	208	154	89	84	53	70	136	59	86	110	72
ARHGAP5	863	1351	665	1570	2981	1511	1392	1450	1228	1427	3552	3632	2990	3336	2103	2209	2351	3069	3332	3531	2678	3738	2224	3007	2225	2717	3732	3103	2646	2366	1970	2286	1878	1860	8350	7659	6395	5314	6944	7832	7490	4746	6346
ARHGAP5-AS1	138	251	93	131	121	123	102	114	109	121	174	146	286	123	252	225	313	230	316	157	217	231	55	89	42	50	72	106	89	79	42	80	65	120	185	186	122	115	204	505	273	343	612
ARHGAP6	0	0	0	0	4	3	1	0	0	2	7	19	1	0	2	0	5	8	11	1	1	5	202	13	103	3	55	4	137	13	1139	23	1	2	0	0	1	0	2	4	1	6	2
ARHGAP8	291	435	70	330	128	147	87	102	96	117	130	251	99	116	130	121	169	159	123	250	169	189	268	405	82	171	92	152	17	77	14	70	139	85	536	536	379	345	395	55	72	70	46
ARHGAP9	0	0	0	6	0	0	0	1	2	1	0	2	1	3	1	0	0	1	4	8	0	0	8	4	8	2	8	8	11	4	2	0	11	19	2	6	1	1	4	0	0	0	2
ARHGDIA	11602	9375	6005	10350	13050	11921	15656	13874	15230	12435	6080	7060	10728	9378	7920	8010	7733	7365	7920	6223	9283	8420	8773	7053	10689	10985	10352	5770	13981	11193	10283	10838	10261	6462	4083	3232	3138	2284	3491	4741	4404	3723	4758
ARHGDIB	1980	6888	1514	6228	1086	3493	1517	3280	1045	3521	483	7426	1949	6227	1175	10064	862	6413	1170	5085	1259	8943	24	264	182	959	72	831	118	1015	196	496	435	343	5975	3300	2929	2325	4692	3752	11330	6996	2607
ARHGDIG	0	0	0	0	0	0	0	0	0	0	0	0	0	0	0	0	0	0	0	0	0	0	0	0	0	0	0	0	0	0	0	0	0	0	1	0	0	0	1	1	1	2	0
ARHGEF1	7614	6261	3518	7121	2920	2584	3108	3063	3067	2421	1948	1395	2815	1639	2501	1510	2403	1385	2804	1447	3323	1422	1392	1312	1875	1377	294	415	685	1561	1415	1535	1565	884	1552	1381	1150	949	1453	846	692	663	891
ARHGEF10	380	215	193	232	1438	864	1387	948	1343	850	1516	1168	929	1030	1001	938	1392	1097	1798	1264	1302	1099	2174	2156	1342	936	1767	1044	581	1014	1432	1261	847	698	1531	1573	1336	1112	1190	544	579	342	539
ARHGEF10L	145	2294	55	1546	44	1390	35	715	46	691	675	4229	284	1846	735	4732	629	4698	499	3325	387	2176	1430	5387	706	2735	1245	1215	558	3698	1232	3495	2135	2913	2979	1658	1916	1503	1931	772	2243	1538	517
ARHGEF11	709	248	382	446	1222	1144	1391	1186	1363	1122	1393	1780	1293	1639	1176	1384	1378	1419	1642	1808	1039	1225	1464	1301	2258	2145	632	256	1352	2113	1427	1519	998	684	1439	1063	1025	852	1424	852	937	698	868
ARHGEF12	296	304	248	449	2593	1935	2665	1914	2103	1568	2704	3246	2651	4029	2015	2162	2077	2768	3020	3495	3717	3642	6788	5099	8511	9242	5531	2774	5187	5076	7625	5313	5249	2843	4496	3854	3226	2895	3852	3420	2689	2065	2562
ARHGEF15	0	0	0	0	0	0	0	3	0	0	1	3	0	4	0	2	0	3	0	9	0	0	2	3	130	2	3	3	8	1	274	52	0	0	8	1	1	1	10	1	8	2	1
ARHGEF16	1262	774	649	1497	584	660	687	781	537	619	175	684	60	435	128	609	203	669	212	616	23	546	91	136	208	506	24	69	169	364	143	348	310	141	721	586	457	358	511	191	371	238	135
ARHGEF17	303	1114	328	983	869	2192	823	1454	714	1372	1590	2179	1354	2977	1242	1844	1194	2145	1869	2278	518	1455	1103	571	1265	942	679	316	797	1047	996	1092	758	490	2307	1866	1523	1252	1873	759	1182	872	792
ARHGEF18	1232	996	708	877	1671	1420	1875	1318	1984	1219	2528	2442	2311	2336	2166	1987	2394	2054	3637	2460	2106	1854	1179	885	1573	2517	969	429	2226	1917	861	1354	1649	834	461	319	288	268	358	480	407	388	484
ARHGEF19	464	806	295	530	258	385	268	295	206	291	848	458	247	230	890	546	621	245	701	206	240	545	205	87	316	152	155	94	374	258	73	106	145	72	294	279	228	248	316	408	268	373	386
ARHGEF2	538	773	287	454	2282	2662	2184	2120	2168	2043	1193	1503	1071	1780	1633	2579	1588	1991	1412	1884	1667	2256	8107	3668	5878	2817	6748	1774	3699	2979	8100	1522	2330	2359	2899	2535	1670	1321	2358	1347	1991	1433	1114
ARHGEF25	6	0	1	2	126	59	52	25	32	10	614	153	146	155	364	243	385	142	646	143	162	95	704	65	596	105	358	25	281	75	359	86	78	41	165	124	156	115	198	194	185	172	249
ARHGEF26	196	113	135	71	161	45	144	139	138	100	238	81	101	20	133	40	144	55	252	61	141	127	555	118	200	79	304	197	312	111	172	103	59	28	110	154	78	128	110	129	37	53	113
ARHGEF26-AS1	0	0	0	0	0	0	1	0	0	0	1	6	0	0	0	1	0	3	2	4	0	1	15	2	0	2	3	1	19	7	0	7	0	2	4	6	3	4	1	0	1	0	1
ARHGEF28	1313	948	405	510	787	967	726	621	879	717	1262	1804	742	1411	546	1220	917	1933	1574	2291	549	1007	2584	1068	1283	814	3536	1027	1292	1253	376	1182	1721	782	1797	1359	1438	1069	1931	892	1129	830	994
ARHGEF3	2806	716	1363	875	1633	546	1460	563	1413	513	1105	861	2452	764	1060	970	1214	866	1283	834	968	898	400	869	929	1115	300	510	734	1103	252	1202	841	636	746	610	448	471	767	1140	803	781	1075
ARHGEF3-AS1	0	0	0	0	0	0	0	0	0	0	0	0	0	0	0	0	0	0	0	0	0	0	0	0	0	0	0	0	0	0	0	0	0	0	0	0	0	0	0	0	0	0	0
ARHGEF33	20	28	7	4	11	5	10	4	9	7	11	13	7	10	13	6	5	13	10	9	13	10	23	8	22	6	13	4	12	7	6	3	8	2	12	7	6	7	13	20	14	14	7
ARHGEF34P	60	29	11	13	171	114	88	50	108	51	120	161	103	174	78	84	88	89	70	90	138	254	243	81	218	270	497	59	102	89	19	96	106	40	NA	NA	NA	NA	NA	NA	NA	NA	NA
ARHGEF35	169	138	16	28	123	116	68	40	88	60	88	152	80	120	130	207	38	43	151	180	104	134	277	73	91	140	833	76	50	99	3	38	216	67	203	162	120	53	134	83	78	93	96
ARHGEF37	804	2118	226	1561	780	2467	463	1738	421	1641	1913	4685	1765	3172	2212	3822	2114	3655	2380	4505	1748	4102	88	348	137	618	95	217	295	1229	16	1213	337	669	2385	1752	1425	1355	2029	1561	1962	1512	1451
ARHGEF38	42	196	20	247	0	110	0	99	0	139	0	133	1	68	5	114	5	191	6	136	1	128	6	1204	2	258	4	1061	14	201	3	384	503	200	718	434	414	412	576	42	385	71	11
ARHGEF38-IT1	0	13	0	19	0	3	0	4	0	4	0	0	0	0	0	0	0	2	0	0	0	0	0	67	0	10	0	178	0	11	0	12	20	4	3	2	0	0	0	0	0	1	0
ARHGEF39	177	332	332	654	126	138	286	261	191	215	36	34	25	28	47	65	49	48	29	22	27	53	20	10	41	8	28	15	18	28	33	6	24	25	49	102	65	50	107	35	68	29	22
ARHGEF4	1481	121	1110	358	1617	199	1862	494	1457	366	2006	317	2049	647	2200	514	2914	523	3500	306	4464	2079	65	51	68	132	70	46	40	30	24	98	13	8	398	568	162	356	371	1658	433	798	1742
ARHGEF40	200	240	54	64	287	205	157	76	179	86	1967	1228	810	620	1229	1130	1402	891	2616	1218	729	487	4035	1246	3282	808	4002	530	4777	2364	1984	1760	927	1203	714	262	340	239	373	436	401	313	499
ARHGEF5	456	198	189	152	638	503	577	376	511	317	522	788	368	520	496	613	544	533	589	479	492	665	2176	604	792	949	3914	396	892	882	86	623	871	314	767	542	650	395	609	517	346	446	473
ARHGEF6	0	0	1	0	12	11	6	6	2	1	94	27	30	26	40	21	48	23	93	25	21	16	67	120	105	242	54	182	72	134	205	109	86	64	71	13	66	42	111	80	44	40	83
ARHGEF7	1631	1389	775	1440	1860	1864	1587	1750	1645	1623	1638	2182	1987	2692	1574	1755	1518	2124	1574	2041	1350	2118	2245	1984	3081	2845	1652	1413	1442	1505	3411	1936	1731	788	2622	1948	1866	1719	2677	1630	2233	1435	1460
ARHGEF9	370	1322	238	1039	546	1625	564	1432	441	1366	535	906	524	1145	616	1124	558	967	614	1159	584	1045	94	156	113	157	35	85	158	289	87	211	184	269	2027	1872	1198	934	1955	673	1492	758	645
ARID1A	417	520	368	680	3243	3089	3223	3080	2648	2467	3445	4413	3580	4311	3089	3360	3299	3456	3686	3695	2279	4273	4066	5842	3885	5570	2760	1975	1744	3400	2711	3886	3228	1768	4226	3487	3010	2571	3978	1955	2706	1485	1534
ARID1B	1064	1072	613	1288	2323	2461	2204	2178	1975	1902	2879	3335	2067	2794	1993	2479	2104	2525	2965	3007	1706	2354	1953	2454	3379	3387	1089	1515	1598	2668	2232	2605	1465	1870	3504	2534	2177	1900	2986	1520	2313	1254	1318
ARID2	577	614	330	327	1284	915	994	895	773	772	1146	1418	875	1193	746	887	747	826	1045	1107	717	1122	1369	1095	1676	1197	1245	717	1041	923	1642	975	853	463	1539	1329	1121	899	1445	1002	1182	742	783
ARID3A	259	202	73	177	329	255	296	199	251	174	258	165	281	223	304	212	297	179	208	124	343	232	475	467	251	260	448	391	153	140	417	241	293	146	203	257	171	163	223	324	225	203	293
ARID3B	260	46	44	90	168	56	91	49	104	52	63	59	36	55	98	45	81	59	49	55	97	54	91	86	157	301	51	59	126	116	151	174	236	43	82	90	56	64	84	47	38	41	48
ARID3C	8	0	3	0	1	2	1	1	0	1	2	2	9	4	1	4	3	6	3	2	15	8	8	4	10	6	2	13	9	2	4	1	7	4	3	6	5	5	5	2	5	6	2
ARID4A	414	444	184	376	582	354	277	318	263	297	503	574	257	476	333	517	377	522	408	603	400	575	422	644	745	857	464	752	562	669	873	585	1148	361	1198	890	766	710	1121	551	752	422	514
ARID4B	1171	1115	512	1006	1309	1005	847	857	811	832	1477	1595	1055	1581	923	1308	1021	1252	1199	1395	909	1615	2456	2509	3737	3394	2405	2327	3036	2440	3303	2501	2517	1329	2585	2073	1769	1438	2107	1652	2012	1260	1337
ARID5A	913	1324	320	963	206	426	206	284	179	282	470	512	450	756	510	784	398	862	683	569	319	695	2330	2153	3355	2059	3004	1766	1168	2242	5169	2056	1944	1188	1067	1091	765	901	1458	279	844	305	242
ARID5B	1191	1289	389	1196	1141	1204	604	876	462	883	3087	2002	831	1686	2087	1827	1968	2126	2040	2255	1492	1517	10144	5007	11179	12842	22564	11232	4778	3321	11537	9883	5609	1546	4041	3484	2896	2835	4683	2136	2501	1895	2084
ARIH1	1339	1445	815	1426	3038	2171	2131	1858	2057	1759	2358	2537	2174	2624	2092	2291	1793	2368	2307	2625	2192	2906	3520	2976	5213	5027	5434	3496	3871	2986	5187	3724	4224	2362	3622	3535	2824	2357	3008	3344	3718	2691	3042
ARIH2	3256	3570	2323	3760	2137	2166	2993	2844	2819	2686	2015	2059	2056	2338	1525	1619	1730	2014	2432	2118	1410	1806	3857	1854	4059	3003	4446	1976	4701	2452	3369	2672	2721	1145	2105	1829	1582	1418	2216	1383	1465	1133	1452
ARIH2OS	5	21	5	25	4	11	6	12	4	18	14	20	12	15	10	25	20	24	6	28	12	21	24	17	31	14	25	38	72	47	46	43	56	26	27	22	21	20	41	17	22	22	7
ARL1	4041	3744	2187	4456	2318	1901	1940	2016	2270	2280	1970	2442	2205	2429	1794	2743	1730	2710	2048	2592	1751	2281	1310	2487	1801	2658	1217	2304	2531	3377	1437	2075	3639	3373	3127	2328	2022	1662	2273	3513	4040	3106	3432
ARL10	150	89	115	197	387	305	362	262	246	238	512	326	360	264	507	251	455	223	578	285	307	304	197	40	161	54	94	38	74	54	62	42	26	34	1211	984	1025	764	982	984	732	533	944
ARL11	34	41	23	113	8	31	12	32	6	35	25	66	9	31	4	25	30	38	31	69	7	39	0	2	0	21	0	0	3	20	0	17	7	1	25	23	24	11	40	38	22	53	36
ARL13A	0	0	0	0	0	0	0	0	0	0	0	0	0	0	0	0	0	0	0	0	0	0	0	0	0	0	0	0	0	0	0	0	0	0	0	0	0	0	0	0	0	0	0
ARL13B	389	281	279	519	444	139	356	278	276	232	499	267	317	242	234	195	352	195	444	193	305	297	1435	124	2594	359	3342	321	1622	394	1439	239	256	171	146	113	135	148	111	411	260	292	328
ARL14	18	32	8	17	9	6	6	10	8	15	16	15	7	13	11	3	17	1	5	3	21	1	0	4	0	48	1	23	3	14	3	21	33	20	0	3	0	1	1	12	1	0	6
ARL14EP	891	905	661	1127	432	310	319	318	358	412	337	264	349	381	222	353	233	307	297	345	208	265	313	187	256	271	243	255	506	315	198	231	309	312	534	549	434	380	532	583	733	526	523
ARL14EPL	0	0	0	0	0	0	0	0	0	0	3	0	0	0	0	0	0	0	0	0	0	0	0	0	0	0	1	39	1	0	1	2	1	8	0	0	0	1	0	0	0	0	0
ARL15	1402	915	468	754	624	363	322	254	348	301	1330	1333	613	627	687	617	549	572	1006	919	386	747	108	41	173	122	71	18	105	135	55	113	40	40	414	438	314	209	317	1492	1104	1004	1472
ARL16	975	959	608	1243	342	294	457	490	540	536	277	329	448	587	329	405	388	509	439	478	246	413	343	334	688	718	325	416	484	584	305	592	848	405	457	559	306	379	582	345	425	321	364
ARL17A	18	17	11	8	30	16	18	11	12	8	24	16	6	22	14	6	11	15	14	13	15	18	52	26	19	10	12	10	42	7	13	13	5	13	88	42	56	75	50	2	5	0	3
ARL2	1699	1410	944	1355	394	368	479	452	554	443	314	358	280	417	314	488	356	516	478	408	436	416	219	189	392	331	83	220	395	295	189	325	292	437	151	132	119	100	166	165	251	186	164
ARL2-SNX15	724	649	366	584	452	360	526	452	492	388	367	463	358	478	273	393	380	484	602	455	437	356	302	505	575	644	157	533	495	757	458	583	493	444	0	0	0	0	0	0	0	0	0
ARL2BP	5756	3762	3851	4426	2225	1334	2471	1690	2550	1673	1041	1026	1432	1369	936	1389	1024	1426	1520	1226	1202	1350	451	431	1040	759	592	346	1468	992	973	754	920	533	1239	1257	772	726	958	1672	1416	1299	1462
ARL3	1922	1725	1185	1959	733	566	672	624	613	631	544	405	439	489	509	591	534	486	510	467	567	563	271	224	459	402	140	163	614	567	590	312	380	464	348	372	299	222	277	533	482	411	557
ARL4A	2020	2932	911	2848	728	561	389	674	392	904	1170	1076	599	1231	771	1991	761	809	692	544	717	2286	573	432	895	495	944	884	1079	543	753	819	941	166	3062	3407	2062	1838	2916	3176	4638	3985	2502
ARL4C	22354	16027	9578	15275	11401	7087	7949	7141	8498	5274	11123	5392	11276	9006	6617	4475	8494	9835	11061	10368	7520	4373	1950	2156	4649	3370	2282	6323	5569	2110	958	3871	3080	2793	10404	11646	11659	9366	12207	8694	8122	6372	9133
ARL4D	4973	863	2125	958	1212	223	1203	341	1264	324	2548	474	1485	697	1960	1091	1936	499	1872	250	1746	984	445	120	298	43	519	183	1083	313	568	75	244	160	405	307	233	202	195	1633	537	1167	1638
ARL5A	3554	3185	2311	3735	1105	582	826	773	983	880	701	729	668	706	415	528	447	679	540	691	380	611	360	185	454	539	357	267	640	665	638	382	401	294	1005	1175	937	618	853	2193	2285	1745	1886
ARL5B	646	399	265	731	497	278	349	326	265	274	401	506	249	549	229	342	253	352	304	396	295	464	1277	1608	1541	1798	2748	2931	1639	1585	1907	1456	2426	559	1288	1626	1066	1873	2035	1196	1465	952	864
ARL5C	0	8	0	3	0	0	0	0	0	0	0	0	0	0	0	0	0	0	0	0	0	0	1	1	4	0	1	7	1	0	4	2	2	10	5	1	0	1	0	0	0	0	0
ARL6	258	283	227	376	156	110	141	128	119	95	160	131	140	146	95	129	109	119	139	116	75	151	30	15	62	48	21	10	96	49	27	22	24	14	135	128	119	68	112	193	187	132	191
ARL6IP1	12801	13898	8476	19619	4438	3679	3868	5352	4001	4666	3144	2553	1896	2917	1761	2315	2067	2956	2734	3313	2159	2530	3740	5428	6795	6413	8995	8656	6742	9049	6629	9251	10365	4407	2526	2475	1970	1787	2160	2722	2937	2300	2794
ARL6IP4	6895	6540	3832	6967	2868	3012	3334	3419	3173	3342	1790	1712	2231	2301	1976	2638	2282	2355	2310	1982	1948	2122	1330	1280	1501	1634	1013	1701	1367	2637	1268	2247	2649	2155	4	4	8	10	6	10	2	3	6
ARL6IP5	11167	17902	3996	14706	4897	6691	2629	5350	3151	5494	5206	7311	4512	6893	5023	8374	4546	8840	5464	8357	3996	6332	906	2439	811	2808	536	2043	1715	3347	961	3248	3148	3751	7496	7283	6278	4027	4915	7926	10360	7159	7448
ARL6IP6	1914	1432	1432	1801	633	301	715	500	670	420	450	288	293	236	241	236	311	227	468	268	414	196	221	217	263	165	238	149	295	349	200	309	225	275	226	296	171	167	182	246	174	124	209
ARL8A	1337	1494	516	824	1392	1602	1147	1015	1246	1164	1399	2035	2232	2238	1878	2552	1864	2253	1894	1939	1464	2011	2335	1810	2199	2409	2146	1141	2303	2444	2041	1867	2502	1669	1168	822	772	597	830	1717	1402	1487	1640
ARL8B	3705	2783	1623	3155	2496	1375	1539	1389	1631	1454	2506	2120	2069	2162	1739	1904	1599	2189	2125	2469	2440	2144	3392	2319	3366	3655	4553	3333	6552	3604	3187	2987	3113	2789	2527	2397	1972	1600	1652	4867	3546	3729	4596
ARL9	73	265	110	286	29	158	78	139	81	152	24	44	14	45	23	34	29	92	24	72	3	17	12	7	68	9	26	25	44	38	49	44	16	22	51	84	114	36	48	26	47	23	11
ARMC1	2956	2224	1712	2587	1563	727	1035	931	1195	966	809	728	698	752	461	680	483	633	805	804	589	710	325	303	294	435	388	289	873	683	185	459	516	337	825	950	724	488	664	1091	1141	811	1028
ARMC10	1745	1683	986	1762	815	681	594	726	716	913	637	503	651	770	591	745	418	477	598	522	497	578	288	141	467	345	321	208	578	428	206	321	349	315	1008	872	713	541	855	950	949	828	1038
ARMC12	14	9	0	5	9	5	9	8	4	8	5	6	7	6	8	4	8	13	4	5	0	10	18	1	30	9	6	2	4	4	2	1	3	2	40	30	22	29	34	7	15	15	13
ARMC2	74	54	30	67	31	32	36	33	34	35	38	36	40	26	32	29	32	29	35	45	39	44	27	3	30	23	14	11	29	21	16	5	12	14	40	54	42	35	44	26	26	19	33
ARMC3	0	0	0	0	0	0	0	0	0	1	0	0	1	1	0	0	0	0	0	1	0	0	0	1	0	15	0	2	0	0	0	6	6	0	0	0	1	0	0	0	0	0	0
ARMC4	0	0	0	0	3	0	0	0	0	0	0	0	0	0	1	0	1	0	0	0	0	0	34	0	2	2	1	0	1	0	0	1	0	0	NA	NA	NA	NA	NA	NA	NA	NA	NA
ARMC5	680	596	372	570	299	306	355	338	364	318	339	339	550	495	334	335	364	318	428	297	309	364	988	661	1718	760	810	558	1616	1100	1322	1564	764	276	200	152	145	104	199	234	209	182	171
ARMC6	2831	1719	1971	3124	1059	921	1904	1542	1951	1380	676	604	1163	796	555	723	594	572	899	535	495	565	442	137	596	447	527	172	1155	477	225	441	237	182	268	251	250	168	316	358	410	334	390
ARMC7	95	136	70	155	221	332	388	379	284	339	247	396	234	380	201	389	215	405	259	406	226	408	113	182	181	243	36	72	237	300	63	157	289	119	254	202	150	155	180	152	205	149	138
ARMC8	1948	1403	1070	1598	857	584	928	716	941	665	928	864	832	830	530	607	630	721	981	889	652	789	837	528	979	819	1141	399	1334	761	568	576	535	371	946	734	653	480	774	743	825	621	733
ARMC9	1769	744	545	1086	705	525	492	496	474	382	735	328	456	443	416	358	399	376	576	372	270	227	534	61	937	142	180	43	218	153	722	157	81	48	449	299	337	308	421	350	323	249	345
ARMCX1	769	560	635	662	657	342	525	248	562	264	446	274	265	155	394	406	417	308	482	295	522	212	815	344	1262	575	1157	454	1578	802	1493	424	633	289	366	266	219	163	121	439	217	297	536
ARMCX2	373	213	177	202	874	394	570	239	577	295	930	544	716	361	910	682	922	532	1061	470	767	477	1098	494	1006	363	1437	383	1307	771	612	253	232	554	694	442	409	256	312	1104	821	789	1179
ARMCX3	2295	2423	736	1977	1263	1156	689	834	889	1006	2259	2273	1570	1793	1911	2089	1834	2066	2369	1999	1128	1774	1983	1390	1622	1415	2658	1770	2348	1219	2107	819	772	1061	2262	1899	1673	1292	1460	3272	2789	2532	3351
ARMCX4	15	1	0	10	192	93	238	171	97	75	171	151	62	94	34	60	120	129	123	159	77	120	326	65	333	101	360	49	314	125	1004	94	50	38	192	253	209	171	195	44	77	45	56
ARMCX5	785	751	314	627	343	370	345	359	335	431	268	293	272	265	283	388	246	333	293	294	205	367	319	412	490	472	379	531	880	804	331	628	450	268	368	293	232	206	251	289	395	275	302
ARMCX5-GPRASP2	37	36	12	33	20	20	12	21	13	13	30	17	23	14	20	22	12	16	14	19	15	30	13	8	28	17	17	11	36	27	29	28	9	30	56	56	44	40	59	108	109	102	87
ARMCX6	199	263	98	151	155	217	132	165	143	179	234	272	211	258	237	308	247	315	277	262	167	238	119	117	114	108	80	157	200	190	145	108	143	83	289	206	192	148	180	207	184	204	238
ARMS2	0	0	0	0	0	0	0	0	0	0	0	0	1	0	0	0	0	0	0	0	0	0	0	0	0	0	2	0	1	1	0	2	0	0	0	0	0	0	0	0	0	0	0
ARMT1	2700	2129	2216	3428	1268	642	1151	988	1229	976	429	404	335	451	290	482	360	503	395	469	387	389	222	328	271	358	211	388	633	949	395	353	345	461	694	572	476	393	403	588	647	455	497
ARNT	1777	1559	830	1398	1705	1306	1350	1217	1312	1142	1783	1684	1220	1605	1336	1514	1589	1773	2021	1738	1765	1539	1993	986	1534	1151	1530	696	1147	1102	2145	750	1031	653	1666	1434	1202	1058	1495	1427	1498	1206	1479
ARNT2	97	63	37	122	68	100	52	70	47	70	142	47	161	139	120	61	59	78	155	156	33	47	171	228	317	1289	120	75	402	686	84	545	198	150	35	49	62	59	185	75	84	73	143
ARNTL	1989	1570	1291	1718	1280	1000	1283	1061	874	955	1530	1067	724	639	893	619	775	538	1471	906	1067	815	1150	438	1822	808	1923	606	1367	438	1469	940	812	381	423	329	281	310	456	652	489	477	542
ARNTL2	2282	2734	1406	3491	2422	2191	2111	2584	2686	2660	548	1596	546	1802	503	942	800	2288	1378	2400	1082	1139	428	1166	1263	2803	476	759	242	891	643	2186	1482	1505	756	1165	952	790	627	460	1018	355	279
ARPC1A	11869	8553	5182	8337	5359	4252	5182	4458	5794	4551	3291	3049	4090	3418	3697	3244	4195	3357	3880	2830	5098	3430	1007	1441	1026	2076	937	1035	1527	1857	1052	1904	1850	1452	2485	2124	1816	1542	2223	3048	2650	2248	3055
ARPC1B	26569	24577	12259	22169	5379	5902	5716	5347	6251	5900	3083	2785	3937	3460	3576	3987	4287	3127	4236	2721	3453	1675	487	583	1555	1439	144	539	423	1542	1278	1561	773	1216	2075	1071	1231	836	1525	2975	2827	2869	3187
ARPC2	57091	34477	28397	33005	23075	12828	19193	12327	20893	13337	14196	9789	15750	11544	13898	12407	14638	10321	16373	8776	15405	11873	6311	3789	7141	5202	7803	3962	7671	6849	6721	6659	6054	5827	6543	5376	5228	3747	5313	15579	10424	11473	15940
ARPC3	5945	6476	2822	5811	2964	2629	2142	2378	2493	2643	1725	2115	1874	2324	1685	3138	1989	2516	1688	2213	2091	2338	534	917	820	1352	351	1171	1196	1877	962	1543	1452	1981	2334	1815	1699	1282	1731	2296	2349	2061	2221
ARPC4	4774	5000	2569	4891	4259	4230	4238	4414	4363	4465	2632	2841	3534	3667	3098	3361	3112	3252	3277	3184	3043	2604	1384	1556	1823	2069	1320	1436	3189	3346	1441	2434	2193	2560	1053	789	867	603	925	1981	2051	1721	1984
ARPC4-TTLL3	16	18	6	39	5	6	1	6	4	6	5	5	7	10	5	5	8	8	4	8	1	6	3	1	11	3	2	1	1	5	1	4	9	2	0	0	0	0	0	0	0	0	0
ARPC5	21767	19930	9960	16885	7121	4732	4419	4033	4705	4536	4939	4712	4127	4822	3644	4173	3620	4502	5296	5150	4223	3303	2076	1450	1726	1411	2012	1056	2094	2337	1734	1950	1627	1548	3929	3439	3431	1864	2108	4799	3573	3486	4618
ARPC5L	5466	5267	3543	6608	1833	1742	2074	2122	2203	2050	1015	1075	2177	1612	1221	1242	1299	1314	1357	1306	1604	1381	824	1052	1713	1870	1353	1197	1863	2137	1158	1880	1961	1142	1065	849	765	581	822	1316	1193	1097	1334
ARPIN	183	115	96	348	310	305	358	388	274	251	390	266	213	238	266	262	357	260	494	201	289	321	46	129	56	161	19	50	27	165	48	125	74	129	347	285	283	245	321	301	193	232	351
ARPP19	6160	5816	3878	7712	7164	4399	4964	5078	5067	5167	5079	5329	3870	5245	3109	4129	3572	4546	4816	5821	4260	5079	4185	3466	4071	5544	6464	4393	5657	4034	3626	4567	5335	2323	5246	5544	4476	3123	3855	7864	6451	5866	6906
ARPP21	0	0	0	0	0	0	0	0	0	0	0	0	0	0	0	0	0	0	0	1	0	0	1	0	0	0	0	0	0	0	1	2	0	0	0	0	0	0	1	0	0	1	0
ARR3	6	1	4	1	0	1	0	0	0	0	0	0	0	0	0	0	0	1	0	0	0	0	0	0	0	0	0	0	0	0	0	0	0	0	0	0	0	0	0	0	0	0	0
ARRB1	69	663	93	836	151	774	133	1123	74	806	217	803	154	864	140	718	185	996	250	716	63	466	1348	306	1860	1132	481	245	1378	952	1245	656	283	158	587	286	352	339	621	69	561	184	57
ARRB2	247	484	171	553	293	533	575	744	426	618	124	417	64	387	120	367	124	426	190	540	104	264	395	252	351	370	292	238	432	413	245	430	281	322	301	407	299	268	401	99	381	141	71
ARRDC1	4058	5687	2421	6412	984	1722	1263	1964	1402	1697	478	2053	559	1935	530	1719	617	2268	701	1556	965	1237	237	914	537	1703	83	314	169	1676	189	1298	1545	1496	1279	1041	920	744	1287	471	1213	711	381
ARRDC1-AS1	134	129	86	143	219	154	276	207	232	174	138	109	141	100	169	198	181	209	187	147	198	187	177	221	144	136	98	154	373	405	173	314	285	293	170	163	140	143	125	119	101	123	146
ARRDC2	339	1402	206	697	179	857	148	437	151	483	305	2157	196	1739	483	2799	369	3313	266	2963	185	633	835	2509	1335	3140	791	2829	1747	3556	2117	3241	2354	3532	2015	1047	1409	1839	2230	246	1165	476	292
ARRDC3	1947	4396	847	3445	2048	2343	841	1831	900	1959	2476	3802	938	4201	2155	5574	1899	4587	1260	3085	2328	7011	2911	10308	4140	9260	2855	15051	3804	5909	3617	4009	11486	11130	10273	7175	7715	5608	8749	5288	13801	5435	4118
ARRDC3-AS1	11	10	6	30	10	14	16	11	10	6	17	48	9	21	11	18	15	23	21	35	4	12	7	13	3	7	15	28	28	45	17	40	29	25	NA	NA	NA	NA	NA	NA	NA	NA	NA
ARRDC4	1505	4514	237	2322	1053	2147	247	986	534	1475	476	1496	2114	2348	2638	3522	1717	2556	553	2281	2782	5031	1009	2013	1198	2041	1021	2014	1183	2643	2296	3414	2133	1431	4163	4870	3898	2171	4137	2947	6307	2617	2428
ARRDC5	0	0	0	10	0	3	0	3	0	3	0	5	0	2	0	0	1	1	0	6	0	2	0	0	0	0	0	2	0	1	0	0	0	0	5	0	0	0	0	0	2	0	0
ARSA	1024	1043	188	357	1044	1276	669	604	943	905	1915	2282	2730	2105	3369	3255	2508	1808	2645	1956	1865	2712	316	392	378	780	122	182	143	479	222	641	551	514	1582	1083	872	561	1305	1513	1187	1351	1661
ARSB	611	753	478	828	659	565	894	631	822	719	1074	547	681	618	595	444	744	615	1106	493	268	311	282	238	545	655	100	134	412	509	406	369	222	353	412	231	306	252	385	965	688	596	1078
ARSD	320	1657	179	547	454	1335	322	504	442	680	749	1670	889	1650	882	1534	706	1557	1061	2079	871	1897	420	1005	604	2596	196	358	501	2894	189	1520	1604	1093	1990	1430	1506	800	939	1479	2005	1333	1285
ARSE	0	25	2	6	2	0	3	0	3	2	13	8	19	15	27	15	7	7	17	5	3	11	2	3	6	0	2	4	4	3	9	3	1	4	NA	NA	NA	NA	NA	NA	NA	NA	NA
ARSF	0	0	0	1	2	0	0	0	0	0	15	74	15	23	27	74	20	39	8	6	1	94	0	0	0	1	0	1	0	2	1	0	0	3	17	7	2	4	4	88	85	133	65
ARSG	7	67	10	33	10	30	9	38	25	50	21	78	55	99	11	39	11	72	29	88	20	99	353	28	251	154	18	12	135	101	468	50	69	28	32	83	45	42	52	111	176	82	90
ARSH	0	19	0	0	0	5	0	0	0	3	0	10	0	5	2	18	2	3	0	6	0	18	0	12	0	6	0	13	0	9	0	16	12	7	13	14	13	3	13	1	17	9	0
ARSI	5653	340	2251	156	3349	176	3167	117	2388	76	4394	146	2358	111	1662	125	3009	102	6087	155	1927	122	547	36	1908	52	888	55	576	31	200	67	7	52	29	25	28	18	16	435	69	98	685
ARSJ	1945	707	1479	1529	1706	532	2026	1211	1946	1011	1166	524	2003	1213	1420	805	1391	1093	1352	810	1130	743	1006	344	761	632	1351	694	1234	511	1072	381	474	220	817	767	416	552	940	1492	887	762	1690
ARSK	721	223	327	458	370	133	267	184	276	180	379	228	296	194	285	319	406	242	416	244	427	293	49	24	105	60	37	20	116	59	75	65	38	45	251	251	208	175	198	416	339	309	401
ART1	0	0	0	0	0	0	0	0	0	0	0	0	0	0	0	0	0	0	0	0	0	0	0	0	0	0	0	0	0	0	0	0	0	0	0	0	0	0	0	0	0	0	0
ART3	13	0	0	0	5	0	0	0	1	0	0	0	3	0	0	0	3	0	1	3	1	1	3	23	0	4	2	3	1	6	0	6	0	1	1	5	0	1	0	2	1	4	7
ART4	0	0	0	0	0	0	0	0	0	0	0	0	0	3	0	2	0	2	0	1	0	0	1	0	0	0	0	0	1	1	3	3	0	1	5	0	2	1	1	1	3	3	2
ART5	0	0	1	0	1	1	0	0	0	0	3	8	3	2	1	1	3	9	11	2	0	13	18	4	10	3	21	4	12	3	19	3	5	0	1	1	0	0	1	3	1	6	2
ARTN	3742	438	2237	762	949	254	1561	334	1451	217	148	281	275	142	275	362	178	277	668	222	175	72	115	25	160	155	115	28	183	37	21	52	47	36	70	57	51	30	61	248	83	162	232
ARV1	1384	1225	945	1263	573	423	683	490	630	490	434	445	444	489	300	451	231	468	444	471	307	490	84	101	106	133	62	75	390	228	59	160	186	129	477	441	328	313	504	606	743	607	584
ARVCF	594	1529	325	943	310	597	292	584	390	487	630	1321	288	1326	533	1096	431	1447	781	1387	379	400	713	863	958	1312	872	339	625	1141	142	770	1561	339	774	605	780	695	815	240	341	278	257
ARX	0	0	0	5	0	0	0	1	0	3	1	3	0	8	0	0	0	1	1	3	0	0	0	0	2	0	0	0	0	3	2	1	3	3	0	0	0	0	0	3	4	4	0
AS3MT	0	0	1	0	0	0	0	0	0	1	0	0	0	0	0	0	0	0	0	0	0	0	5	1	6	0	0	0	0	0	8	2	2	1	2	0	0	1	0	0	0	0	0
ASAH1	4437	8991	2145	6290	2211	3788	1917	2880	2431	3925	4596	8666	4251	8701	3844	8250	4184	9712	4589	9543	2820	6902	367	473	614	2371	212	778	1045	2611	1173	1348	1468	968	9141	6088	5489	4595	6061	11291	12953	11715	10337
ASAH2	0	0	0	0	0	0	0	0	0	0	0	0	0	0	0	0	0	0	0	7	0	0	0	0	0	0	0	0	0	0	1	1	0	0	3	14	26	5	6	2	6	0	2
ASAH2B	0	1	8	5	1	4	7	6	2	5	1	2	3	7	3	18	2	1	6	2	2	0	1	0	2	5	1	0	7	1	2	4	2	2	192	81	46	73	90	53	67	46	58
ASAP1	852	707	404	812	1965	1014	1797	1098	1621	696	770	538	1139	897	523	337	827	669	776	796	876	476	4106	920	6684	1937	3534	507	2300	1139	7093	2100	574	397	847	870	901	730	926	792	602	327	657
ASAP1-IT1	0	0	1	0	0	1	0	0	1	0	0	0	0	0	0	0	0	0	0	0	1	0	1	1	0	0	2	2	0	1	9	0	1	2	NA	NA	NA	NA	NA	NA	NA	NA	NA
ASAP1-IT2	2	3	0	6	1	2	1	1	0	0	2	0	1	0	0	0	0	1	2	0	1	0	43	5	20	7	10	4	14	0	13	3	3	2	NA	NA	NA	NA	NA	NA	NA	NA	NA
ASAP2	2693	2243	1532	1589	4790	2772	4054	2619	3666	2438	2904	2681	3050	3473	2398	2141	2798	2140	3527	3378	2266	1212	531	338	723	612	257	69	513	572	1332	679	259	363	2204	2108	1799	1073	1580	1952	1354	1169	1828
ASAP3	331	621	232	234	336	351	557	177	512	189	619	1463	254	972	599	1175	785	2081	748	1546	645	1678	408	503	349	978	126	196	213	1209	186	307	765	441	1143	1267	799	1240	764	476	720	647	410
ASB1	846	603	774	1217	1155	981	1392	880	1358	770	1327	998	1427	1217	1112	940	1310	785	1288	803	992	1312	1143	339	2031	786	1747	242	2312	757	1472	551	741	362	747	724	705	608	1036	998	829	852	1119
ASB10	0	0	0	0	0	0	0	0	0	0	0	0	0	0	0	0	0	0	0	0	0	0	1	0	7	1	4	1	4	2	3	1	0	0	0	0	0	0	0	0	0	0	0
ASB11	0	0	0	0	0	0	0	0	0	0	0	0	0	0	0	0	0	0	0	0	0	0	3	0	3	5	1	2	1	1	6	2	0	3	0	0	0	0	0	0	0	0	0
ASB12	0	0	0	0	0	0	0	0	0	0	0	0	0	0	0	0	0	0	0	1	0	0	0	0	0	0	0	0	0	0	0	0	0	0	0	0	0	0	0	0	0	0	0
ASB13	1297	1022	955	1474	469	536	658	692	732	658	314	633	283	572	337	659	306	706	451	665	320	648	199	214	214	352	55	101	213	532	139	341	228	126	513	463	408	382	586	303	524	327	262
ASB14	5	4	5	4	4	0	1	0	0	1	2	0	0	2	0	1	1	0	2	0	0	2	0	0	1	0	2	0	1	2	0	0	1	0	0	3	2	0	4	1	4	3	1
ASB15	0	0	4	0	0	0	0	0	0	0	0	0	0	0	0	0	0	0	0	0	0	0	0	0	1	0	0	0	0	0	0	0	0	0	0	0	0	0	0	0	0	0	0
ASB16	9	10	2	6	0	2	0	1	1	0	0	0	0	0	1	1	0	3	1	0	1	0	1	2	2	3	1	0	2	2	1	3	3	0	0	0	0	1	1	2	0	0	0
ASB16-AS1	191	217	75	138	83	96	139	107	95	120	157	167	111	96	148	131	140	196	146	138	112	144	64	51	40	49	36	18	98	132	35	84	79	67	147	100	104	72	132	99	77	67	89
ASB17	0	0	0	0	0	0	0	0	0	0	0	0	0	0	0	0	1	0	0	0	0	0	0	0	0	0	0	0	0	0	0	0	0	0	0	0	0	0	0	0	0	0	0
ASB18	0	0	0	0	0	0	0	0	0	0	0	0	0	1	0	0	0	1	1	0	0	0	0	0	0	0	0	0	0	0	0	0	0	0	0	0	0	0	0	0	0	0	0
ASB2	126	58	46	32	47	11	20	8	68	7	66	35	56	12	111	96	65	47	78	6	12	33	22	6	201	12	45	18	127	10	8	8	5	16	4	3	5	2	2	43	14	34	43
ASB3	863	726	584	764	418	250	352	268	337	271	1012	442	312	309	553	387	492	320	719	464	364	416	274	248	510	341	278	315	607	394	425	277	410	435	10	23	11	8	15	27	31	23	39
ASB4	0	0	0	0	0	0	0	0	0	0	0	2	0	3	0	2	0	0	0	5	0	1	3	3	11	5	2	1	5	1	5	5	5	6	9	4	1	2	2	0	2	0	0
ASB5	0	0	0	0	0	0	1	0	0	0	0	0	0	0	0	0	0	0	0	0	0	0	2	0	3	0	1	0	0	4	0	2	2	5	0	0	0	0	1	0	0	1	0
ASB6	2390	3301	1681	2837	1051	1360	1424	1420	1313	1257	740	1049	1617	1476	1119	1181	881	1200	1015	1042	844	1108	1323	1877	1755	2384	1151	1452	3330	3861	1094	2133	1694	2112	563	462	417	354	554	421	412	399	418
ASB7	830	960	348	958	633	647	576	575	548	600	629	646	498	605	599	605	535	537	685	625	458	644	350	445	710	756	255	256	590	712	303	594	658	163	754	686	533	433	654	757	824	640	739
ASB8	1065	1346	429	878	587	729	576	745	625	750	767	897	650	849	657	952	664	852	800	899	527	923	273	334	348	450	170	329	593	544	193	382	635	216	918	600	560	414	689	724	890	684	749
ASB9	120	213	66	237	55	67	48	66	26	38	45	27	39	31	29	48	30	33	35	32	30	45	0	2	3	2	2	3	1	2	2	15	1	1	40	38	22	19	31	45	29	29	27
ASB9P1	6	8	3	11	2	0	2	0	0	3	0	0	4	1	0	1	3	2	0	0	0	1	0	0	0	0	0	1	0	0	0	0	0	0	NA	NA	NA	NA	NA	NA	NA	NA	NA
ASCC1	1951	1635	870	1924	1249	1260	1179	1243	1281	1300	877	1071	792	925	873	1017	739	944	942	1085	792	912	317	467	338	427	172	407	769	514	424	446	488	547	924	686	630	511	740	1132	990	914	1111
ASCC2	4868	4193	2751	4345	2029	1825	2483	1883	2517	1854	1514	1708	1768	2020	1454	1693	1611	1684	2274	1526	1210	1568	891	613	1533	1964	1097	870	1881	1614	876	1352	1768	1377	1245	1041	853	778	1061	1153	1325	1068	1191
ASCC3	2676	1755	1420	1843	5503	2705	4210	2910	4003	2994	4197	3620	4047	3120	2620	2423	2463	2343	3790	2776	2725	3459	1183	858	1081	1020	1487	1341	2186	1798	1428	1847	808	1725	4481	3807	3679	2771	3321	3807	3907	2464	3362
ASCL1	0	0	0	0	0	0	0	0	0	0	0	0	0	2	0	6	0	1	0	1	0	0	5	0	1	0	0	2	0	0	3	0	0	0	0	0	0	0	0	0	1	0	0
ASCL2	14	0	16	0	2	1	8	0	3	1	14	5	45	7	81	19	5	1	29	1	11	2	15	9	23	15	13	11	17	19	5	18	12	17	1	0	0	0	1	5	1	4	6
ASCL3	0	0	0	0	0	0	0	0	0	0	0	2	0	0	0	0	1	0	0	0	0	0	0	0	0	0	0	0	0	0	0	0	0	0	0	1	1	0	0	0	0	0	0
ASCL4	0	0	0	0	0	0	0	0	0	0	0	0	0	0	0	0	0	0	0	0	0	0	0	0	1	0	0	0	1	0	2	0	0	0	0	0	0	0	0	0	0	0	0
ASCL5	0	3	0	0	0	3	0	0	0	1	1	2	5	0	3	2	2	1	1	1	0	0	2	1	0	2	2	2	2	2	1	4	1	3	0	1	0	1	2	3	1	2	1
ASF1A	3413	3049	2075	3966	1188	672	1043	897	1028	877	614	481	354	315	404	512	473	398	572	405	650	582	423	364	274	188	273	335	1044	666	195	331	189	236	613	572	441	321	396	979	742	670	939
ASF1B	1687	1633	1849	4576	476	498	1246	1543	933	1015	9	7	0	14	2	15	61	33	36	11	49	2	40	53	60	69	58	72	23	51	39	121	98	41	68	180	97	114	110	3	6	6	1
ASGR1	0	16	0	0	1	2	2	1	0	2	1	4	3	2	5	10	2	3	3	7	7	13	19	9	35	15	11	6	15	22	42	21	15	10	5	11	7	3	8	5	5	4	5
ASGR2	0	0	0	0	0	0	0	0	0	0	0	0	0	0	1	0	0	0	0	0	0	1	0	0	0	0	0	0	0	0	0	0	0	0	0	0	0	2	1	0	0	0	0
ASH1L	331	283	294	360	2266	1773	1780	1489	1334	1346	3118	3719	2809	3491	2388	2254	2264	2639	2799	3248	2041	3614	4450	3119	5025	5429	4624	1706	2294	2093	3594	2432	2249	1060	6307	4691	3887	3745	5589	2706	3979	2031	2213
ASH1L-AS1	53	65	24	62	31	24	29	20	18	27	18	20	18	14	20	13	5	21	8	15	5	28	51	53	29	48	60	84	51	44	58	46	67	30	53	31	38	22	51	25	30	33	26
ASH2L	2543	2289	1208	2109	1393	1250	1292	1334	1309	1142	1145	1235	1043	1365	895	1279	913	1488	1413	1432	923	1238	507	591	592	887	324	308	937	1497	414	1166	742	660	1267	1024	997	745	968	853	1101	727	808
ASIC1	215	188	41	84	213	273	165	217	116	205	115	43	147	108	107	91	103	89	226	73	118	211	23	20	24	11	27	53	8	11	13	35	12	10	122	247	128	94	219	82	214	87	75
ASIC2	27	0	8	0	8	0	9	1	10	0	15	3	11	4	29	5	12	0	31	0	13	5	7	0	5	0	44	0	16	0	6	4	6	0	0	0	0	0	0	6	1	3	10
ASIC3	0	0	1	0	4	7	6	11	5	8	15	14	17	25	13	14	15	11	25	20	24	37	141	30	158	74	26	27	39	36	32	34	49	26	64	61	30	37	54	11	18	16	14
ASIC4	7	14	0	42	2	21	2	15	3	10	16	7	23	4	20	13	25	10	21	5	15	9	17	2	79	9	11	4	9	13	8	1	11	16	9	7	5	4	7	20	5	11	12
ASIC5	0	0	0	0	0	0	0	0	0	0	0	0	0	0	0	0	0	0	0	0	0	0	0	0	0	0	0	0	0	0	0	0	0	0	0	0	0	0	0	0	0	0	0
ASIP	0	0	0	0	0	0	0	0	0	0	1	0	1	0	0	0	0	3	0	0	0	1	0	1	0	0	1	1	0	0	3	0	1	0	0	0	0	0	0	0	0	0	2
ASL	4046	3724	2013	4194	1263	1440	1671	1625	1511	1541	514	735	794	902	781	1121	875	797	686	626	952	867	533	607	508	558	306	205	254	861	355	643	625	380	283	221	204	164	263	193	333	189	215
ASMT	0	0	0	0	0	0	0	0	0	0	0	0	0	0	0	0	0	0	0	0	0	0	0	0	0	0	0	0	0	0	0	0	0	0	0	0	0	0	0	0	0	0	0
ASMTL	0	0	0	0	0	0	0	0	0	0	0	0	0	0	0	0	0	0	0	0	0	0	0	0	0	0	0	0	0	0	0	0	0	0	0	0	0	0	0	0	0	0	0
ASMTL-AS1	0	0	0	0	0	0	0	0	0	0	0	0	0	0	0	0	0	0	0	0	0	0	0	0	0	0	0	0	0	0	0	0	0	0	0	0	0	0	0	0	0	0	0
ASNA1	4772	5233	2606	5569	1542	1813	1885	2053	2025	2189	1343	1589	1342	1896	1403	2226	1304	1842	1539	1596	1150	1631	1158	732	1952	1609	1478	768	3028	2576	1182	1881	1971	1009	NA	NA	NA	NA	NA	NA	NA	NA	NA
ASNS	917	523	824	1208	581	373	839	795	815	708	740	1032	196	1215	135	424	211	958	1397	2581	481	389	5725	1612	3165	2215	7841	2291	8901	5114	2335	3071	3075	1482	973	946	1165	771	1160	730	628	465	574
ASNSD1	2660	1861	1918	2976	1381	728	1204	1138	1438	1222	827	713	931	966	390	564	373	633	763	806	346	647	623	466	1366	1283	947	1013	1676	1481	1035	884	1262	405	890	768	628	515	773	779	1000	657	713
ASPA	0	0	0	0	1	0	1	1	0	1	27	23	13	6	17	14	11	22	38	17	2	2	13	1	17	2	2	4	20	9	69	0	1	4	29	8	20	22	15	24	59	16	42
ASPDH	0	0	0	0	0	0	0	0	0	0	0	0	0	1	0	0	1	0	0	0	0	0	0	0	2	0	0	0	0	2	0	0	0	0	1	0	0	1	0	0	0	0	0
ASPG	0	5	0	0	0	0	1	0	0	0	1	4	0	0	0	2	2	0	0	1	0	2	1	2	2	0	0	2	0	1	4	1	0	0	2	2	1	1	0	0	0	2	2
ASPH	17442	8511	8166	11124	9804	4017	7173	4873	7344	4308	10169	4328	9325	7224	9760	8279	9392	6077	8435	4469	5576	7157	4719	1301	3591	5273	1469	968	2618	2873	2833	2915	3909	2743	9207	7188	5545	5151	7113	20087	12696	12775	19592
ASPHD1	73	187	63	151	55	145	80	154	96	95	59	53	191	169	82	76	93	121	133	100	28	41	26	89	51	134	31	155	76	206	52	169	213	142	141	115	102	94	139	135	200	172	174
ASPHD2	655	233	349	575	259	166	322	278	328	305	327	126	360	337	277	184	229	207	678	259	138	112	243	27	242	56	103	8	260	105	159	37	27	11	46	34	29	40	71	209	128	130	226
ASPM	458	618	703	819	1720	355	1239	1071	818	635	49	71	53	91	25	35	92	45	59	74	17	20	2	8	3	5	3	9	14	2	4	10	1	3	421	727	444	518	529	120	110	68	103
ASPN	0	0	10	0	1	0	0	0	2	1	0	0	1	1	0	1	2	0	0	0	1	0	9	0	6	1	17	0	16	1	144	0	0	0	0	0	0	0	0	5	0	0	1
ASPRV1	29	20	17	22	3	20	4	14	9	22	8	11	10	10	13	14	10	15	19	20	8	23	55	20	45	24	44	21	66	34	37	23	22	18	5	10	3	4	12	13	3	15	13
ASPSCR1	628	880	439	798	135	205	244	254	219	285	196	314	229	328	179	292	137	257	225	261	136	230	278	189	650	568	115	102	513	794	384	569	419	301	290	229	179	132	286	189	190	140	145
ASRGL1	69	171	14	273	9	88	13	107	16	168	5	18	3	10	2	12	0	28	4	26	1	11	34	161	142	107	25	245	105	229	109	109	138	171	75	67	38	60	88	5	34	1	2
ASS1	1343	4305	567	2802	1716	4687	1056	3903	1433	5071	968	2386	1717	2713	1939	3145	1380	2676	2991	3057	3285	2011	660	5561	2205	7476	320	1984	614	5173	443	7532	3381	10189	4850	4468	4034	2636	4713	2356	2092	2176	2714
ASTE1	252	163	131	277	148	106	155	144	177	119	177	129	114	132	105	127	98	102	153	126	110	108	160	187	227	210	183	168	252	276	175	340	449	36	135	126	109	87	170	132	99	82	121
ASTL	1	0	0	34	0	0	0	2	1	1	3	2	2	2	1	0	2	22	2	0	6	1	23	5	33	9	54	7	40	95	11	9	3	53	0	5	2	14	7	0	0	2	2
ASTN1	6	24	26	0	19	3	15	2	16	3	10	8	70	31	56	16	19	0	25	7	45	46	50	0	27	0	29	1	6	3	200	2	0	2	11	6	0	0	6	112	32	66	103
ASTN2	13	186	5	72	9	81	11	50	10	60	186	105	288	102	118	141	154	133	368	126	60	100	291	5	170	76	252	20	102	43	149	37	8	16	80	111	73	66	95	309	183	154	437
ASTN2-AS1	0	0	1	0	0	0	0	0	0	0	0	0	0	0	0	0	0	0	0	0	0	0	0	0	0	0	0	0	0	0	0	0	0	0	0	0	0	0	0	0	0	0	0
ASXL1	801	722	427	891	2112	2132	2202	2487	2049	1900	2381	2246	1928	2607	1908	1873	2106	2378	2376	2375	1546	1944	5549	3674	6085	3914	6368	3874	3140	2174	7885	4002	3575	1374	3423	3110	2680	2284	3488	1194	1776	1179	1240
ASXL2	87	99	207	197	1696	1440	1634	1508	1397	1260	1636	2428	1773	2419	1302	1613	1370	1850	1802	2086	1353	1906	1026	811	2303	2198	580	321	1026	961	886	816	699	377	3060	2366	2224	1621	2442	1992	2695	1543	1592
ASXL3	0	0	0	1	1	0	0	0	0	0	16	10	0	0	19	6	5	0	20	5	0	3	18	4	45	1	49	2	30	18	5	1	21	1	4	5	1	0	0	9	0	7	9
ASZ1	0	0	0	0	0	0	0	0	0	0	0	0	0	0	0	0	0	0	0	1	0	0	0	0	0	0	0	0	0	0	0	0	0	0	0	0	1	0	0	0	1	1	0
ATAD1	3448	3954	1728	3533	1858	1622	1489	1436	1500	1530	2101	2295	1821	2414	1450	2394	1556	2728	2169	2709	1558	2208	1231	842	1035	1145	1592	1210	2754	1703	865	1174	1799	1161	3584	3444	2864	2433	2911	3552	4149	3158	3100
ATAD2	1436	1005	1452	3380	1546	1026	2273	2426	1881	1827	135	244	98	289	85	235	191	394	231	348	225	224	742	831	811	780	664	568	616	710	996	873	470	390	893	1256	691	759	861	189	349	171	157
ATAD2B	263	329	133	200	348	323	323	338	253	311	414	456	299	488	246	327	275	417	378	462	310	550	439	476	502	633	291	270	497	386	591	528	305	312	976	875	774	622	1036	408	596	293	354
ATAD3A	2723	1927	2488	4066	1030	1003	2003	1811	1794	1336	337	468	530	551	380	481	452	573	529	424	423	461	601	281	936	691	560	413	893	624	454	552	859	504	309	303	273	182	259	183	276	174	166
ATAD3B	1944	1524	1889	3152	867	835	1675	1449	1985	1567	367	383	517	461	378	341	379	339	423	320	514	458	1508	652	1178	1074	1334	645	1260	853	771	796	1027	239	542	531	432	339	444	250	222	198	225
ATAD3C	43	74	33	96	28	133	39	116	56	121	28	129	26	213	32	119	32	198	55	165	10	72	85	58	97	121	99	113	101	108	15	78	70	50	212	230	359	279	362	30	74	56	19
ATAD5	166	47	193	355	258	72	211	208	156	142	21	17	21	13	2	12	14	22	24	19	31	24	37	21	78	57	13	18	32	32	38	23	74	18	119	228	140	134	143	21	29	6	18
ATAT1	106	123	34	134	209	253	165	187	172	200	229	233	159	211	187	202	177	174	216	215	184	290	412	362	447	431	365	170	526	388	148	296	328	170	552	511	360	295	547	187	203	186	209
ATCAY	0	0	0	0	0	0	0	0	1	0	0	0	0	0	0	0	3	1	0	0	0	0	0	0	0	0	0	0	0	0	0	0	1	0	0	0	0	0	0	0	0	0	0
ATE1	678	353	514	727	455	343	604	483	516	457	306	435	341	530	257	397	274	393	401	431	292	440	261	243	459	469	211	201	643	702	337	559	272	294	993	712	672	538	820	907	1085	766	742
ATF1	935	966	852	1125	603	485	662	675	682	646	670	519	379	567	374	485	532	526	714	587	394	408	527	548	1261	1220	979	903	1112	993	1032	1119	1219	539	464	438	338	295	426	447	487	371	427
ATF2	1615	1549	1158	1780	1450	740	992	876	854	698	1428	828	898	953	856	865	965	971	1416	881	925	633	949	723	1803	1259	1633	1459	1538	995	1704	859	1065	999	1296	1039	975	763	973	1248	1530	890	1182
ATF3	13	601	3	165	12	412	17	155	16	120	862	6276	107	2364	466	4265	864	5978	779	3675	71	553	40403	42669	34750	17855	41157	50815	35502	35192	34297	41087	38377	9694	7576	5835	7564	7706	12330	446	2701	858	322
ATF4	3079	3077	2207	4115	4406	4972	6255	6175	6224	5954	4911	5573	4567	7837	3843	6223	4323	6786	7298	6838	1980	3875	24227	16798	20950	16563	30689	17959	28577	18269	22217	24293	21941	9916	7718	6068	5894	5535	9564	2934	3671	2880	2839
ATF5	103	118	60	113	667	743	1021	964	1194	1038	522	579	1088	1166	398	525	416	714	677	578	298	881	657	856	2315	1544	908	999	1060	1858	673	1442	1242	1050	402	336	284	215	401	363	429	367	369
ATF6	2775	2532	1408	2750	2202	2360	1964	2413	2248	2612	2897	3497	2724	3487	2317	3136	2250	3332	3170	3573	2437	3426	2616	1627	3389	3712	3479	2032	4463	2825	1969	2355	2194	1861	3046	2423	2398	1849	2740	4090	4641	3603	3929
ATF6B	652	1050	374	598	1751	2198	1696	1789	1431	1710	1771	2100	1444	2001	1701	2216	2056	2043	1928	1769	1529	1831	692	758	1197	1389	146	387	750	1751	549	1305	1010	1018	1987	1620	1448	1284	1870	1537	1627	1397	1552
ATF7	759	841	398	735	1465	1446	1186	1161	1081	1138	2118	2086	1401	1679	1840	1761	2052	1906	2084	1947	2152	2336	1474	1434	1637	1756	881	658	975	905	1351	891	930	1152	2201	1975	1591	1453	2030	1576	1663	1191	1428
ATF7IP	864	873	471	1156	1136	962	814	741	749	742	1536	1836	713	1072	1189	1248	1171	1567	1454	2023	1545	1478	1125	1740	1631	1507	818	1049	1005	991	1711	1358	778	851	3105	2422	2091	1837	2678	1609	1987	1142	1505
ATF7IP2	146	101	114	46	131	61	74	38	75	47	215	181	105	83	144	132	167	89	238	63	57	131	43	31	216	50	74	112	93	51	292	46	27	21	242	100	146	98	104	245	196	206	228
ATG10	641	655	415	770	284	202	287	287	239	247	255	284	236	266	218	243	320	389	235	249	273	323	26	61	26	63	33	43	87	199	26	133	44	77	244	244	212	252	257	368	345	244	362
ATG101	2271	2035	1260	2803	999	1226	1355	1437	1393	1422	770	933	1543	1450	899	1193	868	1060	1158	935	712	868	1402	1539	3007	2706	2963	1872	2786	3578	2229	2903	3505	1431	587	463	405	370	620	673	731	581	650
ATG12	1875	1867	959	1730	1020	619	724	661	849	785	868	657	808	754	663	778	740	649	871	757	669	659	733	606	1403	1127	1449	908	1455	1080	1090	960	1308	369	963	817	681	486	653	1199	1024	916	1160
ATG13	3505	4303	1921	3706	2241	2899	2248	2481	2461	2574	3272	3907	3210	4126	3130	3899	2994	3668	3389	3344	2013	3468	3235	4155	4287	4376	3835	4314	3391	3954	2637	3740	4183	2483	2713	1728	1607	1462	2125	2969	2935	2823	3019
ATG14	475	388	159	490	499	560	384	471	392	510	818	842	575	866	633	808	495	729	627	860	531	649	693	725	923	996	936	990	760	898	976	894	1483	533	870	780	676	599	797	993	1012	902	833
ATG16L1	2384	1318	1516	2107	1591	1231	1710	1441	1730	1389	673	1038	1722	1535	1045	1193	965	1199	991	1074	1059	1252	682	687	1125	3070	874	596	1702	1616	775	1208	1571	466	1163	872	775	544	812	759	797	626	731
ATG16L2	211	310	87	308	131	185	90	167	78	123	144	226	61	112	168	150	270	155	188	160	518	345	172	129	167	263	51	99	56	126	315	122	179	81	753	782	506	511	830	97	122	117	71
ATG2A	188	211	93	187	827	1026	1027	958	854	831	1031	1369	965	1291	1092	1203	1162	1109	1168	1083	1066	1194	1602	3834	1937	3777	698	1768	1223	5000	1788	2763	2792	1380	919	729	629	510	797	526	592	513	541
ATG2B	301	244	175	239	1283	757	1057	667	857	611	1483	1334	707	1106	695	733	762	845	1227	1139	814	1121	1068	500	1602	1030	791	449	1074	809	1865	831	651	203	1706	1400	1195	1014	1464	934	1122	700	794
ATG3	2850	2772	2451	4057	1495	1145	2089	1888	1968	1721	876	1148	851	1086	740	1137	782	1068	1068	1030	896	1252	1057	712	1839	1172	1284	747	2392	1557	1862	1432	1646	1092	877	768	695	512	810	1183	1235	1033	1062
ATG4A	1134	1926	767	1227	666	596	593	577	622	658	689	811	678	727	541	841	488	758	658	729	453	754	135	130	295	397	189	311	609	453	276	297	312	240	699	554	505	378	534	1116	1047	929	1017
ATG4B	2477	2387	1403	2864	1078	1298	1188	1346	1307	1250	1232	1345	1198	1563	1133	1393	1253	1550	1402	1332	1240	1458	3042	2140	2706	2050	1188	977	2647	1769	1750	1561	1975	916	1746	1306	1070	991	1886	762	889	754	822
ATG4C	662	585	454	877	279	119	174	172	157	158	144	209	111	139	95	138	87	187	137	180	108	141	31	27	46	45	13	20	97	76	34	28	22	35	313	289	254	180	205	260	417	237	239
ATG4D	1000	793	416	953	401	557	524	565	519	519	779	701	568	816	540	756	595	767	1048	662	526	909	599	508	815	966	513	241	1159	1125	499	745	1166	544	386	299	221	202	365	586	479	510	510
ATG5	3660	3837	1951	4164	1523	990	1035	1193	1144	1275	1043	950	874	1012	677	918	634	946	885	1083	934	883	407	530	674	1103	722	856	1068	1239	753	1086	685	725	943	850	775	598	860	1361	1267	1027	1323
ATG7	1682	1240	709	1325	492	493	607	532	575	464	498	591	470	549	309	414	389	532	552	520	409	504	300	428	411	593	270	265	346	854	226	569	561	748	434	374	314	281	444	395	550	440	411
ATG9A	5664	3947	1964	4041	2236	2218	2107	2109	1902	1924	2806	2613	2972	3006	3172	2608	3371	2854	3638	2549	2766	2829	998	1136	1519	1543	668	934	2898	1739	1128	1722	1239	1195	2192	1732	1613	1246	1932	2892	2739	2326	3036
ATG9B	23	37	0	8	6	35	5	9	1	12	87	386	111	391	253	329	90	126	38	159	38	362	15	143	18	236	4	77	8	72	4	79	85	77	174	89	95	56	252	240	126	220	131
ATIC	5661	3363	4188	5134	3431	2059	5273	3048	4753	2658	1361	1506	1828	1562	1538	1775	1402	1819	1716	1639	1866	1825	946	376	988	1137	738	342	1755	1635	753	1204	950	685	1873	1736	1525	1281	1612	1742	2119	1476	1684
ATL1	1500	1685	630	1095	656	670	397	540	467	677	899	2623	705	756	861	1419	657	1420	1010	1439	494	772	134	87	217	127	103	57	270	257	73	129	75	66	773	424	450	316	340	881	1055	788	825
ATL2	3771	4978	1846	3778	2062	2055	1627	1811	1453	1735	901	1718	1154	1641	634	1486	733	2071	1107	2311	2428	2602	1631	3020	2087	3144	1807	2248	1802	2759	1386	2529	2068	1116	2816	3892	2337	1924	2862	1719	2968	1625	1259
ATL3	1756	863	1214	1602	1913	1449	2173	1873	2095	1736	1521	1667	1710	1955	1750	1790	1681	1658	2145	1641	1289	1574	1505	1061	974	1167	1121	810	1522	1396	663	1354	1641	1399	4362	2929	2609	2130	2339	4092	3649	2681	3567
ATM	275	201	80	109	1161	383	641	464	571	460	1149	712	717	655	579	475	603	467	915	532	741	765	463	236	915	459	177	169	410	247	777	218	195	265	3803	3120	2522	2160	2958	1934	2395	1214	1378
ATMIN	3312	3626	1763	3681	2385	2849	2103	2587	2382	2781	2307	3263	3578	3863	1954	2179	2188	2574	2467	2985	1528	2293	1376	1192	2070	2116	2254	980	2263	2234	1798	1822	1886	457	3256	1824	2198	1448	1963	3204	2619	2243	3012
ATN1	407	304	218	304	3984	3785	4092	3754	3658	3152	4170	4061	3168	3700	3769	3952	4364	4623	4644	3696	3010	3555	13255	8394	10341	7744	8992	5713	5811	5805	8585	7132	5639	6250	4968	4488	3570	3530	5210	2370	3597	2080	2391
ATOH1	0	0	0	0	0	0	0	0	0	0	0	0	0	0	0	0	0	0	0	0	0	0	0	0	0	0	0	0	0	0	0	0	0	0	0	0	0	0	0	0	0	0	0
ATOH7	11	0	0	4	0	0	0	0	0	1	0	3	1	0	0	2	1	0	0	0	0	4	3	1	0	1	2	1	2	3	4	0	0	0	3	3	3	0	0	1	3	0	0
ATOH8	0	0	1	0	0	2	0	1	0	0	6	3	8	1	12	5	8	0	2	1	6	2	69	8	432	4	49	4	71	7	373	142	4	1	0	0	0	2	9	10	4	2	29
ATOX1	1924	2510	1311	2269	610	870	990	936	911	980	336	520	560	866	497	911	430	928	501	531	569	847	120	212	291	444	86	272	249	677	284	499	550	587	682	539	364	393	724	693	1270	882	564
ATP10A	0	741	1	864	3	522	2	762	0	266	40	170	4	102	9	202	11	1475	195	1277	1	29	66	55	108	88	62	52	82	123	258	103	23	40	168	339	322	294	127	1	74	14	0
ATP10B	0	0	0	50	3	111	2	81	3	82	23	1761	114	680	110	1704	36	528	56	624	46	2293	0	1	4	7	2	0	2	4	5	6	1	2	223	270	184	42	150	768	227	784	239
ATP10D	2451	1218	1394	853	3801	1103	3574	1046	2826	999	3352	2052	3465	2270	2234	1875	2827	1458	4669	2239	3496	2107	654	276	851	386	438	124	837	559	633	449	123	219	1569	938	901	730	1032	2738	1548	1364	2701
ATP11A	405	597	276	964	1305	2539	1632	2239	1232	1864	1057	3018	1297	3048	1005	1645	1033	2034	1350	2137	1013	2154	586	1592	1685	1798	459	457	413	1634	2140	2205	769	1126	2364	2171	1965	1501	2342	1063	1874	898	905
ATP11AUN	1	0	0	0	0	0	0	0	0	0	0	0	0	0	0	0	0	0	0	0	0	0	0	0	0	0	0	0	0	0	0	0	0	0	0	0	0	0	0	0	0	0	0
ATP11B	2998	2620	1663	3008	3698	2242	2661	2500	2685	2704	1805	2447	1507	2326	1285	1813	1581	2305	1871	2605	2363	3228	2111	1724	2249	1523	2361	1786	2959	1965	2474	1535	1599	910	4147	3571	3039	2469	3133	3423	4743	2689	2586
ATP11C	345	223	487	304	1085	410	586	460	621	465	731	494	452	486	292	251	324	266	374	351	259	463	494	397	792	681	343	182	462	408	510	397	253	156	794	893	688	562	749	841	866	525	704
ATP12A	0	305	0	112	2	583	6	179	3	205	10	492	14	427	99	3082	75	1464	93	467	108	5940	2	6	5	5	2	5	1	8	0	17	10	19	346	2093	357	278	386	176	231	817	63
ATP13A1	4354	5007	2773	5464	1589	2116	1904	2029	1850	1890	2177	2697	3415	3294	3183	3667	2698	2102	2529	2057	2596	3711	1827	1072	2292	1868	1354	719	1472	1609	1187	1733	1414	1166	2134	1594	1235	833	1991	3163	3312	3463	3212
ATP13A2	10087	10151	3184	7821	4304	4961	2929	3934	3242	3743	4315	5332	5796	3791	5487	4441	4778	2798	6558	3708	5348	4204	480	838	789	1479	181	228	599	1966	492	1595	1051	1104	2095	1315	1171	966	1647	1730	2262	1861	1666
ATP13A3	1518	1744	1436	2359	5942	2990	5384	3885	5179	3728	1941	2323	3741	6188	2315	3674	1519	3528	2030	3150	3768	3304	9375	3757	13902	8281	12487	4882	6499	5405	24905	8154	4919	3022	8282	5587	4978	4255	5989	6441	10517	5284	4769
ATP13A4	24	591	0	166	8	985	2	269	1	572	21	2148	8	686	26	848	22	1843	30	1876	17	1995	2	145	0	32	1	49	1	71	2	15	21	62	2547	1751	1589	1009	1567	173	1564	583	66
ATP13A5	1	169	0	13	0	71	0	4	0	53	0	24	0	20	0	15	0	348	3	155	0	44	1	393	0	24	1	70	0	77	0	51	72	362	184	363	292	167	98	0	32	5	2
ATP1A1	12336	10473	4177	9477	49489	43743	36645	42715	36348	38917	44998	36293	65610	49888	68154	49788	56684	55511	54028	44735	92923	88619	35984	51424	52047	49721	57973	32357	59033	70105	57244	58965	34176	31335	81726	65262	42762	47981	77973	67487	72953	52137	67016
ATP1A1-AS1	31	5	15	31	60	55	41	55	62	53	81	67	77	74	102	120	77	115	68	82	92	66	63	80	93	73	74	42	82	93	71	95	64	59	40	28	28	17	39	67	91	49	69
ATP1A2	0	27	2	0	0	0	0	1	0	0	1	6	1	5	0	1	2	1	3	2	1	7	2	4	5	3	0	8	4	8	11	1	1	3	3	1	4	0	2	0	0	0	0
ATP1A3	0	0	0	0	5	6	12	9	7	3	6	14	9	10	16	6	10	4	24	0	4	12	2	1	3	2	0	0	2	3	2	3	1	3	0	1	0	1	0	14	4	11	13
ATP1A4	0	0	0	0	0	0	0	0	0	0	0	1	0	0	0	0	1	1	0	0	0	0	0	2	0	0	1	0	3	13	2	5	1	0	0	0	0	0	0	0	0	0	0
ATP1B1	2226	2800	794	2174	3565	4983	2323	3344	2511	3574	7064	10713	8089	12639	8830	12681	5449	15633	8455	10772	7980	10818	3038	20559	3786	20215	4722	13477	4477	25611	1015	16429	17757	19418	25221	9302	10925	10540	13084	6692	15620	7547	5364
ATP1B2	0	7	0	1	1	0	2	1	1	5	2	2	1	1	2	6	1	1	1	0	3	5	111	17	155	18	65	20	75	22	1040	18	19	11	2	2	0	1	1	0	3	3	2
ATP1B3	20132	17398	10805	14511	7119	5968	6944	5055	7039	6722	5976	4418	7064	5785	6277	7451	4728	3672	6289	3844	7230	17348	3214	2403	6630	5401	3531	2270	9296	5204	6924	5352	2421	3600	8803	7333	5195	3002	7238	11387	9415	9776	9420
ATP1B4	0	0	0	0	0	0	0	0	0	0	0	0	0	0	0	0	0	0	0	0	0	0	2	9	4	5	7	26	3	5	6	4	16	66	0	0	0	0	0	1	0	1	0
ATP23	308	255	255	525	80	71	129	163	169	180	80	49	71	64	61	116	77	69	118	125	40	60	14	11	28	25	10	17	35	42	14	47	31	17	85	134	57	65	90	123	155	108	129
ATP2A1	18	17	0	0	12	10	13	10	11	6	9	10	16	19	17	11	13	12	6	12	12	16	37	33	46	64	11	17	35	41	17	26	66	8	47	47	33	20	43	18	7	13	11
ATP2A1-AS1	21	9	29	40	9	8	30	21	24	21	3	9	3	5	2	5	7	5	3	5	2	14	1	0	10	6	5	0	2	12	0	6	6	5	6	8	8	2	5	1	11	2	1
ATP2A2	3883	2109	2613	2567	19618	9897	20870	11580	18616	9905	29919	14409	24130	17554	19694	11681	22180	12758	32880	11741	16136	16389	27347	13940	35868	21441	35575	14661	15998	12899	17421	18126	13983	6830	12161	10910	8729	8283	11145	19304	11910	11745	20130
ATP2A3	0	84	5	37	2	51	6	18	8	27	11	231	1	406	5	63	10	428	31	359	1	48	268	212	463	371	67	404	116	798	639	290	173	335	107	17	118	110	104	11	72	14	4
ATP2B1	4184	1315	2501	2102	4865	897	3787	1511	3590	1376	2123	1220	2637	1413	1937	1048	1552	519	2012	627	3405	2029	2167	443	4953	3573	2621	913	1729	606	3269	2128	745	182	1337	1206	968	839	1199	3636	2131	2018	3497
ATP2B1-AS1	106	14	68	62	18	5	12	6	18	4	12	16	7	14	13	16	10	4	8	11	12	18	77	24	55	24	58	67	60	11	87	28	14	12	27	14	7	4	9	28	30	30	19
ATP2B2	0	0	0	0	0	1	0	1	0	0	1	1	2	1	1	0	1	0	2	1	0	1	0	4	1	0	0	4	0	1	3	0	0	2	0	1	4	4	1	0	0	2	1
ATP2B3	0	0	0	0	0	0	0	0	0	0	0	0	0	0	0	0	0	0	0	0	0	0	3	1	5	1	1	10	0	1	13	1	0	7	1	0	0	0	0	0	1	0	0
ATP2B4	2037	2196	549	1316	9277	7830	4415	4542	4612	4201	11568	12439	8540	7207	10942	7170	11113	8176	10485	8999	14482	8233	4102	5042	5163	7865	2757	2602	1433	4754	3193	5769	3832	3139	5471	5006	5394	3961	3840	6255	3140	3510	6754
ATP2C1	5578	4955	2535	3843	7714	5338	5826	4165	5994	4659	8109	9296	8063	7861	7454	7439	6583	7754	8536	8906	6685	8212	2405	3024	3338	3955	3705	4694	3010	3435	2279	3367	2068	3558	7440	5012	5322	3477	5195	12137	9742	7937	12478
ATP2C2	25	276	34	319	13	148	26	197	33	185	17	106	25	219	49	493	20	212	80	309	64	282	14	112	9	502	2	26	26	261	0	72	95	99	451	148	86	155	174	105	85	105	89
ATP4A	0	0	0	0	0	0	0	0	0	0	0	0	0	0	0	0	1	0	0	0	0	0	4	0	2	0	1	0	0	0	0	0	0	2	0	0	0	0	0	0	0	0	1
ATP4B	0	0	0	0	0	0	0	0	0	0	0	0	0	0	0	0	0	0	0	0	0	0	0	0	0	0	0	1	0	0	0	0	0	0	0	0	0	0	0	0	0	0	0
ATP5A1	29101	25486	15871	28671	12244	13167	15647	14829	15772	14546	6932	8587	8439	10659	7305	11592	6831	9694	8583	8238	8972	12933	3514	3972	4553	5176	3119	4689	5327	5909	3240	6139	4679	4704	NA	NA	NA	NA	NA	NA	NA	NA	NA
ATP5B	60919	48830	40831	62784	20273	18531	29430	24409	29660	24929	11991	14395	14222	16831	12593	20666	12596	17429	14876	12688	16638	22288	9089	8267	10337	10091	12075	11822	11452	13674	10723	12807	15132	13348	NA	NA	NA	NA	NA	NA	NA	NA	NA
ATP5C1	10423	10434	7103	13165	4725	3655	4733	4488	5215	5103	2123	2101	2148	2825	1870	3213	1750	2611	2014	2291	2492	2993	865	1075	1247	1821	737	1580	1898	2330	1052	1976	2560	1977	NA	NA	NA	NA	NA	NA	NA	NA	NA
ATP5D	6292	5841	3979	8020	1474	1988	2426	2580	2003	2300	876	949	1431	1490	1181	1587	1150	1226	1087	776	1183	1518	543	678	860	800	275	920	923	1022	641	880	1026	1349	NA	NA	NA	NA	NA	NA	NA	NA	NA
ATP5E	245	234	131	235	35	61	54	56	59	83	34	24	67	61	57	93	69	88	44	32	31	26	21	44	26	24	21	70	44	80	29	49	70	69	NA	NA	NA	NA	NA	NA	NA	NA	NA
ATP5EP2	2584	2495	1232	2362	589	765	700	811	773	873	440	561	638	662	567	881	609	778	619	617	602	695	238	375	289	421	248	624	580	712	286	628	565	780	NA	NA	NA	NA	NA	NA	NA	NA	NA
ATP5F1	6117	5193	3940	6413	3323	2605	3618	3023	3916	3560	1628	1727	1924	2059	1585	2263	1523	1969	1826	1734	2104	2150	562	777	1141	1519	911	1328	1733	2081	655	1627	1715	1460	NA	NA	NA	NA	NA	NA	NA	NA	NA
ATP5G1	4689	3908	3297	5190	951	1056	1587	1597	1662	1598	408	540	669	816	533	861	530	689	642	510	654	822	347	170	545	441	335	316	702	791	323	579	517	557	NA	NA	NA	NA	NA	NA	NA	NA	NA
ATP5G2	2456	2750	1440	2737	1414	2155	1902	2214	2146	2533	1271	2117	1495	2315	1621	3156	1799	2687	1503	1935	1458	3118	935	2322	890	2081	865	4007	1204	2137	1052	1684	2355	4434	NA	NA	NA	NA	NA	NA	NA	NA	NA
ATP5G3	16857	13216	10665	16224	5598	4838	7150	6198	7114	6519	2978	2477	3898	3710	3148	3747	3060	3184	3405	2550	3582	3400	1212	1279	1686	2087	970	1625	2421	2585	1160	2179	2147	2295	NA	NA	NA	NA	NA	NA	NA	NA	NA
ATP5H	3048	2531	1682	2288	1832	1327	1868	1460	2014	1625	1007	1146	1259	1336	1058	1369	1019	1329	1220	1152	1599	1722	537	518	707	1015	398	861	833	951	580	912	1379	1291	NA	NA	NA	NA	NA	NA	NA	NA	NA
ATP5I	2565	2132	1517	2639	1744	1765	2357	2236	2448	2361	966	1030	1435	1476	1243	2016	1276	1535	1272	1083	1421	1805	472	622	651	910	503	1109	1319	1690	571	1264	1414	1856	NA	NA	NA	NA	NA	NA	NA	NA	NA
ATP5J	6423	5299	3792	5824	1482	1334	1755	1578	1952	1766	1089	1141	1186	1354	1033	1414	889	1147	1185	1139	1224	1418	384	397	778	899	383	569	864	982	626	845	1116	1024	NA	NA	NA	NA	NA	NA	NA	NA	NA
ATP5J2	3440	3591	2004	4046	1668	1891	2007	2319	2370	2518	1011	1249	1170	1368	1199	1828	1263	1601	1389	1289	1158	1412	591	514	597	758	532	768	1194	1504	338	1061	1221	1236	NA	NA	NA	NA	NA	NA	NA	NA	NA
ATP5J2-PTCD1	0	0	0	0	0	0	0	0	0	0	0	0	0	0	0	0	0	0	0	0	0	0	0	0	0	0	0	0	0	0	0	0	0	0	NA	NA	NA	NA	NA	NA	NA	NA	NA
ATP5L	5196	5574	3511	6445	3231	3747	3883	4394	4299	4876	1917	2205	2349	3039	2161	3693	2372	3198	2195	2389	2317	3077	1154	1541	1565	2041	1136	2787	2793	3067	1224	2701	3436	3469	NA	NA	NA	NA	NA	NA	NA	NA	NA
ATP5L2	2	6	2	3	0	1	0	0	0	1	1	0	1	0	0	0	1	0	0	0	1	0	2	2	4	1	2	0	0	2	3	3	0	5	NA	NA	NA	NA	NA	NA	NA	NA	NA
ATP5O	3377	2835	2025	3254	1026	1064	1362	1271	1374	1337	724	743	846	1022	783	1207	715	928	830	732	916	1239	268	480	393	571	237	731	447	606	376	603	710	849	NA	NA	NA	NA	NA	NA	NA	NA	NA
ATP5S	242	294	197	306	140	158	161	194	159	193	104	165	118	166	93	180	80	176	127	179	70	153	53	80	83	158	45	64	101	297	67	144	138	73	NA	NA	NA	NA	NA	NA	NA	NA	NA
ATP5SL	2807	2230	1792	3225	1364	1309	1796	1655	2039	1634	920	1087	1238	1657	881	1162	1057	1334	1314	1153	850	1038	685	517	1398	1520	585	465	1066	1209	474	1065	912	566	NA	NA	NA	NA	NA	NA	NA	NA	NA
ATP6AP1	8172	13146	3685	8494	2499	4673	2551	3007	2337	3058	4065	6502	3957	5412	5617	8340	4439	5166	4635	4724	4021	7455	1297	2108	2185	3254	845	1387	2087	2031	1684	2079	2752	2761	4910	2777	2407	1671	3835	5315	6920	6131	5373
ATP6AP1L	8	10	38	50	18	17	27	38	23	12	50	64	23	37	58	72	55	91	27	63	93	89	22	43	6	32	6	12	21	37	11	21	49	72	309	267	126	252	240	81	103	56	67
ATP6AP2	9810	8196	3210	6598	3334	2287	1823	1775	2079	2092	4257	3737	4251	3240	4741	4612	4095	3127	4262	3441	3467	3981	1813	1355	1970	1556	1501	1584	2023	1777	2423	1293	2554	2382	5208	3871	3303	2478	3769	9222	8723	7457	9462
ATP6V0A1	1852	2028	912	2044	1364	1348	1255	1366	1116	1341	1354	2116	2234	2579	1646	2366	1185	1617	2047	1843	1697	3469	5477	1323	3285	1579	6761	1037	3963	1554	2581	1440	1277	780	2079	1684	1324	1288	2333	3858	2649	3532	3655
ATP6V0A2	1351	1047	956	2061	587	593	831	927	654	727	572	759	803	810	527	617	511	657	955	824	426	779	1181	342	1212	751	1152	349	2108	1517	1143	577	911	356	792	638	453	406	564	676	680	549	571
ATP6V0A4	50	1417	9	725	19	1123	12	542	40	665	56	221	96	354	34	310	46	197	41	308	3	231	0	42	0	14	0	119	2	16	0	27	10	6	2074	704	665	162	924	256	2586	434	222
ATP6V0B	6419	9264	4763	9738	1349	2245	2415	2718	2413	2922	1663	2475	3025	3475	2060	3698	1899	2581	2400	2325	1711	3190	2256	2121	3198	3538	2482	1826	6729	5854	2332	4044	3956	3588	1335	1038	786	674	1476	2770	2557	3134	2656
ATP6V0C	338	439	166	362	227	432	328	427	310	416	242	428	407	528	340	637	377	540	303	336	253	479	379	362	428	443	447	331	607	519	440	469	472	298	12	5	8	8	15	4	1	5	5
ATP6V0CP3	2	4	0	3	1	2	1	1	1	0	1	2	0	0	1	0	0	1	1	1	0	0	7	0	0	0	4	1	4	3	4	1	5	2	NA	NA	NA	NA	NA	NA	NA	NA	NA
ATP6V0D1	8358	7591	3998	7792	2307	2810	2705	2709	2708	2583	2463	2897	3199	3361	2685	3026	2592	3091	2983	2547	2216	3346	1344	1600	3316	4167	2506	2121	3554	2796	3737	3276	3365	1004	1989	1207	1097	963	1599	2377	2368	2183	2364
ATP6V0D2	1	24	0	64	1	39	0	12	0	5	1	34	6	15	3	9	4	6	3	8	9	12	0	0	0	3	0	0	0	0	0	0	0	3	2	23	14	0	12	13	2	3	4
ATP6V0E1	6536	10477	3418	8495	2621	3671	2245	3204	2882	3957	4194	5000	4713	6196	4210	6049	3605	5246	4299	5039	2808	5544	2296	2628	3236	4606	1930	3187	7160	5676	2921	4702	4658	3686	3544	2190	2106	1850	2824	8506	6464	7641	8143
ATP6V0E2	538	2872	434	3012	173	1098	239	1344	140	1082	185	796	495	2105	729	2371	135	1486	205	827	134	1193	59	79	197	163	43	77	129	206	52	100	104	35	1453	688	658	635	1557	1037	2216	1627	800
ATP6V0E2-AS1	27	73	9	97	17	46	22	38	20	32	30	73	14	49	31	81	25	89	71	85	4	19	21	28	68	43	19	18	43	32	29	17	33	31	95	43	55	38	65	37	77	51	37
ATP6V1A	4784	6671	2432	8143	3498	4181	2795	4116	2591	3897	4148	5319	4018	5815	3734	4927	3135	5911	3872	5349	3862	7193	3761	1364	1924	2261	2475	2677	4500	2102	2523	1985	1698	1331	10241	7168	6441	5376	6648	8093	9764	7423	7525
ATP6V1B1	14	971	2	358	0	638	0	244	2	166	6	458	1	144	5	380	8	479	14	398	11	788	5	263	7	50	5	481	4	37	17	17	36	155	2765	2773	1610	1335	1667	15	594	120	3
ATP6V1B2	5963	5945	3455	6073	2806	2946	3306	2921	3290	2853	3169	3768	2839	4668	1982	3383	2445	4176	3193	4177	2391	3024	4569	12919	5741	7041	4751	8786	7969	10801	6708	9921	6438	7461	3380	2395	2452	1914	2658	3101	3065	2618	3042
ATP6V1C1	3007	3556	1687	3767	1885	1198	1504	1332	1537	1440	1942	1684	1519	1836	857	1208	934	1307	1223	1368	1148	1302	1804	513	1905	1438	2019	596	3794	1240	2059	949	1068	616	1688	1107	1221	1023	1392	2144	2112	1687	2018
ATP6V1C2	10	19	17	50	8	25	5	21	5	24	7	75	5	29	5	81	5	130	8	140	6	298	18	206	25	110	15	46	11	167	3	145	72	299	119	113	98	35	29	22	36	17	20
ATP6V1D	5030	4705	2676	4663	2377	1903	1848	1705	2385	1958	2161	2425	2373	2657	1714	2270	1623	2434	2223	2662	1851	2297	862	990	1511	2435	1415	1303	3091	2335	1173	2041	2318	1344	1582	1102	1100	819	1208	2787	2318	2091	2462
ATP6V1E1	3836	3971	2169	3963	2130	2232	2510	2336	2548	2307	2477	3022	2809	3474	2391	3433	2474	3429	2774	3071	2534	3267	1557	1442	1611	2280	1057	1144	4175	4236	2050	2524	3888	3277	2283	1694	1563	1381	1695	3051	2520	2696	2955
ATP6V1E2	5	24	6	46	37	44	63	49	25	33	39	66	44	37	24	22	51	50	52	53	66	51	36	27	41	55	115	106	112	104	42	98	50	110	233	188	169	182	228	210	283	164	178
ATP6V1F	3698	4726	2000	4573	1696	2383	1805	2404	1909	2456	1732	2032	2364	2504	2165	3498	2190	2849	1953	1949	1666	2477	914	730	988	882	982	1115	1741	1481	1493	1137	1766	1575	1308	1002	776	737	1105	1977	1791	1833	1880
ATP6V1G1	6051	9736	2946	6692	1863	2617	1440	1994	1974	2371	2995	3672	3407	3865	3163	4478	2762	3882	3081	3725	2608	3857	2149	3106	2624	4488	2536	2956	4987	5829	2229	4007	6146	4791	2246	1866	1574	1181	1636	4545	3865	3608	4157
ATP6V1G2	16	12	3	0	9	8	3	2	4	8	10	7	12	7	8	12	5	9	9	2	11	16	24	3	6	0	3	6	24	7	4	6	8	9	9	9	7	5	4	21	16	33	27
ATP6V1G2-DDX39B	0	0	0	0	0	0	0	0	0	0	0	0	0	0	0	0	0	0	0	0	0	0	0	0	0	0	0	0	0	0	0	0	0	0	0	0	0	0	0	0	0	0	0
ATP6V1G3	0	0	0	0	0	0	0	0	0	0	0	0	0	0	0	0	0	0	0	0	0	0	0	0	0	0	0	0	0	0	0	0	0	0	0	0	0	0	0	0	0	0	0
ATP6V1H	2649	3296	1883	2793	1556	1531	1776	1582	1836	1559	1757	1914	1457	1966	1255	1859	1356	2012	1648	2097	1722	2064	761	728	820	1356	748	855	2200	1324	706	1140	1155	1537	2079	1427	1291	1164	1508	2128	2352	1790	2051
ATP7A	93	286	81	179	392	411	277	265	245	297	685	1162	401	760	417	587	393	673	478	761	394	951	173	167	394	389	225	147	275	280	331	167	222	72	1140	903	825	653	885	762	1351	668	567
ATP7B	322	218	50	166	482	392	310	307	243	230	488	487	585	456	409	318	622	458	579	372	384	344	105	168	122	141	33	43	59	153	100	116	106	83	515	343	390	299	483	392	390	271	452
ATP8A1	0	53	0	29	10	75	10	61	6	78	20	52	8	62	14	40	8	37	33	87	8	65	28	33	97	46	6	35	25	38	110	34	29	29	448	399	166	136	201	79	290	70	43
ATP8A2	80	1	78	15	97	6	108	14	70	6	26	3	43	13	21	7	19	2	22	1	22	3	0	0	4	0	0	3	12	2	3	4	0	5	12	8	2	5	8	68	14	17	107
ATP8B1	534	1948	309	1448	941	2692	910	2084	1020	1880	650	3067	753	3745	676	2315	692	3286	766	3290	948	2779	74	2569	374	3750	129	1703	264	4676	560	3453	2339	1662	3652	2920	2891	2010	2655	1053	3302	1390	730
ATP8B2	550	9	201	7	1287	59	1141	60	648	62	1499	116	759	68	1487	134	1807	42	1488	64	2277	91	2786	234	3421	438	1956	92	1879	263	3094	199	277	93	39	18	13	12	6	663	119	196	816
ATP8B3	193	0	75	17	143	5	97	6	67	4	203	47	163	32	185	46	261	37	92	20	220	116	20	9	65	37	10	22	28	14	18	21	19	11	56	49	18	25	55	137	60	68	146
ATP8B4	0	7	0	1	2	0	1	1	0	0	14	4	16	5	16	4	16	8	21	4	0	3	9	1	10	3	8	2	10	1	16	3	0	0	4	3	1	0	1	19	5	5	23
ATP8B5P	214	402	106	341	112	207	85	146	86	175	115	164	79	162	95	202	118	203	100	203	108	171	98	172	149	305	113	213	187	293	168	262	205	226	NA	NA	NA	NA	NA	NA	NA	NA	NA
ATP9A	614	1285	111	782	1017	2346	446	1593	440	1774	3900	4634	3243	3451	3829	3603	3916	3499	4523	4185	1595	2660	963	2214	1404	3236	721	822	1088	2331	597	1784	1661	1167	2546	1657	1676	1468	1370	3570	2931	2576	3771
ATP9B	622	840	165	417	422	463	358	450	389	438	622	785	515	707	566	771	468	513	726	680	383	700	334	236	355	401	216	132	420	401	343	258	271	285	648	452	427	323	548	562	817	563	524
ATPAF1	1840	1941	1320	2711	658	639	860	900	867	848	568	679	341	713	349	745	408	736	580	804	430	733	177	251	175	394	171	144	450	585	168	348	340	434	929	848	633	575	725	755	1172	824	684
ATPAF2	924	1325	603	1136	381	544	483	431	469	486	341	439	395	527	398	586	358	498	403	437	392	540	368	196	336	375	270	119	333	527	183	366	516	176	337	256	235	204	310	356	422	358	329
ATPIF1	7143	7294	4369	7883	2395	2407	2503	2661	2492	2756	1764	1663	2286	2109	1892	2253	2276	2034	1930	1466	1918	2222	415	373	469	725	323	565	1295	1202	297	711	961	880	NA	NA	NA	NA	NA	NA	NA	NA	NA
ATR	609	625	623	1258	1489	964	1229	1037	1120	1194	1180	1260	997	1070	678	761	637	768	980	1129	666	1094	642	505	381	669	630	397	1089	796	611	697	582	396	2659	2211	1802	1528	2361	1320	1708	875	1110
ATRAID	4754	5670	3191	5289	1639	1796	2005	2030	1884	1863	2051	2090	1937	2405	2507	3607	2508	2405	2084	1877	2168	3068	456	679	914	1351	238	656	950	1814	476	1346	1550	1518	2506	1572	1317	1097	2149	2958	3041	3045	3062
ATRIP	213	163	173	161	171	92	242	150	257	137	82	55	78	86	66	77	65	59	110	66	83	68	104	50	132	114	40	24	98	83	83	73	79	45	172	184	132	120	211	86	137	96	95
ATRN	1914	1281	893	1129	5204	3129	4293	2346	4121	2234	9172	5440	11192	5896	8352	5108	7969	4269	8716	4158	7090	5690	3015	652	2125	1152	2893	357	2391	1098	810	785	759	487	5166	3422	3192	2574	4421	10075	5929	5806	10752
ATRNL1	0	0	0	8	1	8	2	0	0	5	23	182	37	213	39	223	24	257	18	117	1	118	6	33	11	52	13	15	31	83	21	72	21	43	48	13	47	26	39	266	318	449	122
ATRX	599	646	431	881	1823	1130	903	834	787	835	2571	2561	1730	2485	1260	1372	1427	1622	1899	2332	1328	2389	2245	1720	2049	2475	2353	1363	1874	1312	2807	1432	2113	1506	5160	4277	3987	3046	4097	3041	3721	2032	2256
ATXN1	327	224	133	212	1119	727	727	572	774	692	1409	1543	1330	1784	1375	1264	1404	1334	1756	1617	2192	1747	1378	1211	1202	1705	459	664	1006	1106	896	1164	1037	717	1244	1055	933	643	977	1662	1173	940	1454
ATXN10	10010	8229	5308	8323	3659	3058	3534	3179	3690	3503	2820	2460	3209	3515	2466	2738	2559	2689	2749	2755	2367	2436	1259	1011	1319	1598	1434	1232	1510	2279	1250	1802	1610	1961	2496	2026	2068	1504	2167	3478	3229	2730	3584
ATXN1L	261	174	257	249	1847	1930	2004	2041	1866	1820	2123	2159	2057	2484	1633	1838	1667	1977	2248	2274	1351	2015	3326	3061	5843	5274	5743	3197	3873	3854	3249	3797	4399	1521	1797	1379	1169	1118	1711	1306	1317	976	1318
ATXN2	1442	1277	532	1195	1299	1345	1074	1105	933	839	1284	2156	1312	2348	1196	1578	1369	2117	1364	1868	1253	1832	2172	1637	2272	1917	1569	717	1234	1211	1706	1046	1406	1032	2650	2034	1848	1644	2191	1436	2217	1221	1297
ATXN2L	1188	896	499	711	2930	2754	3671	3004	3177	2373	2887	3305	2992	3422	2616	2567	3236	3468	3673	3447	3541	3365	12742	7553	9820	7406	10607	5087	7975	5125	6173	6621	7449	6738	4322	4188	3477	3125	4563	1971	2251	1550	1858
ATXN3	1253	1003	400	925	647	473	336	396	418	478	677	546	506	575	558	528	529	513	602	609	717	735	435	441	708	596	387	243	520	836	613	581	402	304	622	751	531	369	538	839	677	606	838
ATXN3L	0	1	1	3	1	0	0	0	0	0	0	0	0	0	1	0	0	0	1	1	2	1	0	0	1	0	0	0	1	1	2	1	0	0	0	0	0	0	0	1	1	0	1
ATXN7	470	476	284	379	1120	851	1001	879	899	683	1316	1525	1064	1513	825	1027	950	1390	1245	1377	943	1196	2671	1857	3755	3384	2758	1453	1636	2193	2236	2576	1900	1035	1874	1593	1494	1311	1898	1082	1415	888	924
ATXN7L1	55	117	52	56	93	130	134	103	109	107	194	243	113	181	171	166	161	204	189	209	200	186	126	163	147	223	49	36	128	222	94	140	66	100	281	215	142	167	277	187	219	163	176
ATXN7L2	210	174	157	297	64	88	111	122	125	102	113	93	87	107	57	70	66	72	89	85	62	113	564	378	605	339	310	199	455	392	547	548	322	68	130	151	121	113	169	33	66	43	36
ATXN7L3	572	404	309	513	2630	2532	2972	2784	2803	2700	2595	2589	2436	2613	2038	2579	2453	2201	2980	2198	2381	2771	2299	2712	3485	3649	1662	1262	3762	4234	2262	3569	2833	1409	1905	1575	1323	999	1665	1653	1779	1533	1655
ATXN7L3B	3400	4152	1747	4503	2917	3456	2744	3188	2889	3278	3832	3932	3583	3554	3164	3489	3124	3790	3583	3561	2981	3543	3320	3363	2747	3761	3988	3424	4730	3663	1693	3106	2344	1438	3601	2721	2332	2241	2911	3600	3455	3091	3657
ATXN8OS	0	0	0	0	0	0	0	0	0	0	0	0	0	0	0	0	0	0	0	0	0	0	0	0	0	0	0	0	0	0	0	0	0	0	0	0	0	0	0	0	0	0	0
AUH	481	873	172	677	162	296	167	263	145	247	280	411	145	277	264	386	231	393	233	337	256	346	161	298	125	304	137	309	82	195	136	191	203	254	485	463	309	293	358	341	544	306	276
AUNIP	574	463	446	939	320	274	470	567	462	464	33	31	140	119	47	65	39	65	64	61	30	54	3	3	16	8	1	6	6	14	0	14	7	1	87	106	56	74	159	56	85	71	56
AUP1	5833	6017	3683	7243	2748	3090	3959	3933	4149	4145	2519	3473	2918	3337	2416	3761	2968	3017	3393	2907	2630	3860	3154	3262	5404	5764	2476	2460	7054	7518	3975	5641	4792	3549	2123	1692	1341	1107	1908	2147	2707	2294	2044
AURKA	2739	1241	2466	3584	1176	630	2347	1829	1946	1369	78	56	72	90	36	54	135	126	100	62	70	57	12	27	64	49	13	19	60	67	50	49	57	20	163	254	189	215	241	72	76	51	61
AURKAIP1	7426	7693	5305	10491	2009	2228	3052	3421	3080	3035	1017	1304	1552	1888	1171	1950	1207	1656	1363	1239	1228	1450	742	813	1224	1609	516	775	2590	2563	881	1913	1956	1379	780	718	538	431	779	904	1085	894	920
AURKAPS1	285	131	193	306	103	56	160	138	131	107	14	11	13	7	6	5	21	14	24	9	5	19	91	40	99	68	125	38	179	65	66	29	69	12	NA	NA	NA	NA	NA	NA	NA	NA	NA
AURKB	2015	937	1938	3237	655	397	1364	1210	1105	891	1	2	0	4	2	0	70	27	17	6	20	1	5	21	1	6	4	27	8	3	14	8	8	40	62	92	49	88	88	3	1	0	1
AURKC	53	30	41	57	14	16	33	50	23	16	23	33	13	52	33	35	74	88	28	34	16	24	140	42	135	61	72	13	260	149	74	51	79	10	20	38	33	78	81	18	21	29	18
AUTS2	218	151	168	235	798	531	850	499	469	274	616	793	1007	803	573	434	869	580	1007	751	611	518	1451	2864	1072	1453	1112	1415	594	1671	654	1433	988	1024	1115	950	832	772	1046	529	761	297	478
AVEN	1352	709	654	1200	644	540	756	564	982	637	334	328	536	574	385	451	359	410	606	473	382	343	122	105	190	210	152	119	187	173	177	272	181	235	296	198	163	134	198	535	393	364	566
AVIL	9	14	6	62	12	6	6	6	3	10	20	15	3	10	8	12	17	11	16	11	5	10	414	222	462	438	116	63	288	520	232	279	189	86	39	41	20	12	36	8	15	20	12
AVL9	739	626	366	901	636	779	817	841	649	730	433	645	421	802	355	486	402	707	525	634	510	640	596	770	762	1316	457	526	1342	1311	575	1148	950	702	2394	2091	1805	1515	2102	1071	1647	901	880
AVP	0	0	0	0	0	0	0	0	0	0	0	0	0	0	0	0	0	0	0	0	0	0	0	0	0	0	1	0	0	0	2	0	0	0	0	0	0	0	0	0	0	0	0
AVPI1	1535	1411	2485	3146	508	524	1539	1158	1554	1076	441	425	1006	1239	1042	775	1148	625	658	414	2287	880	192	334	447	577	238	321	1348	859	258	594	600	165	849	545	327	501	817	1017	426	668	1112
AVPR1A	0	0	0	0	0	0	0	0	0	0	0	0	1	0	0	0	0	0	0	0	0	0	49	8	14	7	10	9	50	14	1102	8	1	1	0	0	0	0	0	0	0	0	0
AVPR1B	0	0	0	0	0	0	0	0	0	0	0	0	0	0	0	0	0	0	0	0	0	0	0	0	0	0	0	0	0	0	1	0	0	0	0	0	0	0	0	0	0	0	0
AVPR2	0	0	0	0	0	0	0	0	0	0	0	0	0	0	0	0	0	0	0	0	0	0	0	1	2	0	0	0	1	0	2	0	0	0	0	0	0	0	0	0	1	0	0
AWAT1	0	0	0	0	0	0	0	0	0	0	0	0	0	0	0	0	0	0	0	0	0	0	0	0	0	0	0	0	0	0	0	0	0	0	0	0	0	0	0	0	0	0	0
AWAT2	0	44	0	17	1	5	0	6	0	6	2	1	8	1	1	2	1	3	1	0	1	1	0	29	0	0	0	7	0	22	0	14	7	51	5	4	8	3	2	6	3	7	3
AXDND1	2	3	7	8	2	5	1	0	2	1	3	1	0	0	2	1	3	1	1	0	0	3	7	2	7	2	2	3	8	3	8	2	7	1	0	7	1	5	0	1	2	1	2
AXIN1	335	416	245	524	1158	1151	1489	1376	1340	1142	829	885	1473	1404	900	973	1057	1064	1206	917	980	1063	1936	1181	2516	1807	2868	889	2086	2049	1844	1852	1722	1194	618	608	561	463	623	539	448	439	595
AXIN2	0	0	0	0	7	7	2	3	2	2	4	19	3	7	4	4	3	11	25	24	11	6	389	242	433	144	287	402	607	175	1002	230	152	50	4	3	9	2	6	2	1	3	2
AXL	4057	576	1624	1410	4396	743	6599	3016	5062	1032	2758	136	2729	472	1926	312	2650	285	3853	189	1774	348	5484	88	7487	284	7644	102	6704	232	7588	443	94	57	123	99	62	106	77	1485	232	692	2128
AZGP1	79	10409	13	7973	17	6308	10	4787	23	4004	49	2804	25	9633	94	7416	62	8716	190	15878	54	5517	105	8668	104	13162	79	6771	919	23101	105	23282	16794	13081	71961	20650	17084	20522	58898	247	15169	1481	108
AZGP1P1	0	1	0	1	0	0	0	0	0	0	0	1	0	0	0	0	0	0	0	0	0	0	0	1	0	1	0	4	1	8	0	1	3	0	NA	NA	NA	NA	NA	NA	NA	NA	NA
AZI2	2314	1826	1494	1875	1708	825	1148	904	1136	887	1216	888	1123	1048	943	931	824	788	1098	890	1106	978	884	765	1098	1033	1517	1669	1242	906	1280	1090	1100	557	1311	1134	974	813	1200	2267	1739	1597	2038
AZIN1	5256	6801	3143	6857	4922	3533	3667	3637	3562	3346	2967	2201	2984	3554	2354	2936	1877	2779	2715	2276	3169	3081	4329	4118	7637	10667	5975	6273	7114	4639	6207	5829	6201	3607	4989	4187	4434	3749	5423	5446	7645	5436	5001
AZIN2	252	63	74	2	77	42	28	11	32	13	325	118	159	53	319	184	320	76	526	111	200	126	503	263	265	95	379	208	137	100	201	227	152	207	118	90	63	55	47	147	53	77	155
AZU1	0	0	0	0	0	0	0	0	0	1	0	0	0	0	0	0	0	0	0	0	0	0	8	0	9	4	4	8	5	3	22	5	8	4	2	0	1	4	0	1	1	0	0
B2M	36392	96400	16862	75844	9476	20337	6508	16880	10756	23397	12071	34089	10276	28951	13874	44541	13178	52989	20058	53996	9699	24656	32320	57828	37294	58484	25225	50677	25832	55655	73714	48054	78462	95474	45117	32593	22422	20394	27598	22769	53928	28038	20967
B3GALNT1	1229	810	957	1461	535	332	579	451	679	408	283	342	95	249	77	216	121	239	342	495	54	185	24	32	54	162	38	24	48	156	64	108	62	38	302	299	319	166	135	151	285	132	150
B3GALNT2	2495	1406	1403	2240	2177	1220	1961	1347	2137	1502	2095	1161	1725	1201	1502	1088	1398	967	2367	1377	1198	991	1144	364	1023	725	1249	403	1371	726	1038	784	647	309	874	709	598	482	691	848	651	573	925
B3GALT1	0	0	0	0	0	0	0	1	0	0	0	0	0	0	0	0	2	0	1	1	1	0	50	1	14	0	19	0	52	1	6	4	0	3	2	0	0	0	1	1	1	2	1
B3GALT2	0	0	0	0	4	0	0	1	0	0	1	1	1	11	2	1	2	26	0	1	0	0	0	0	0	0	0	0	0	0	1	0	0	0	4	0	2	1	1	1	10	0	1
B3GALT4	58	545	42	248	18	220	24	112	23	103	41	484	21	247	64	410	96	408	54	389	65	286	5	55	9	61	3	14	26	134	11	67	111	107	229	122	103	58	109	36	91	58	24
B3GALT5	0	47	0	1	0	30	0	3	0	3	1	204	2	107	4	123	1	84	2	330	2	20	0	139	0	70	0	75	3	81	0	58	19	38	186	36	298	52	98	29	194	64	4
B3GALT5-AS1	0	11	0	7	1	10	0	1	0	0	0	122	0	36	0	101	0	47	4	304	0	6	0	51	1	10	0	31	3	31	0	22	7	17	11	1	25	3	2	0	9	13	0
B3GALT6	1569	1655	889	2418	470	615	768	876	566	658	1029	770	1094	1159	662	700	778	781	1328	816	631	842	588	266	862	946	855	298	1655	1123	444	739	868	292	353	283	269	213	314	377	424	332	412
B3GAT1	0	0	0	0	1	13	2	8	2	4	7	6	26	4	18	3	7	6	20	10	1	8	19	91	57	82	13	56	19	127	134	207	51	149	25	19	20	6	23	29	39	20	43
B3GAT2	0	0	0	0	0	0	0	1	0	0	0	0	0	0	0	0	0	0	0	1	0	0	6	1	2	0	6	0	5	0	4	2	0	0	1	0	0	1	0	2	2	3	2
B3GAT3	1376	1044	507	917	375	453	459	401	460	439	499	517	577	570	411	530	578	567	696	555	518	481	590	265	524	435	393	226	758	918	387	629	495	614	551	526	410	414	517	535	444	458	522
B3GLCT	563	478	463	496	285	175	365	222	402	201	472	241	255	293	187	150	250	213	667	347	241	93	120	182	311	232	143	144	218	223	182	280	126	76	181	116	183	103	137	166	113	104	195
B3GNT2	6007	4307	3005	2920	2140	1233	1625	859	1999	1059	788	1347	1757	1514	779	1245	905	1402	1117	1348	1847	1885	624	962	1323	1454	657	729	1067	1534	1636	1181	1325	123	947	1061	988	696	1057	1535	1453	1212	1293
B3GNT3	799	1254	253	1181	940	1712	888	2206	962	1806	74	1251	76	732	254	1406	166	1592	51	641	387	1606	6	733	3	634	0	236	6	950	5	814	220	995	1417	505	584	581	622	173	470	370	104
B3GNT4	161	289	28	227	84	150	60	120	59	108	62	104	161	197	133	162	129	147	66	84	133	214	6	2	9	7	2	5	12	2	1	9	10	8	82	66	48	47	75	141	148	141	125
B3GNT5	5568	2281	2263	3231	4792	1347	2886	1785	2682	1539	1174	1278	773	698	701	834	1122	718	836	806	2471	1247	314	1028	908	1438	761	1814	782	1638	836	2263	1333	327	1792	1718	1345	1370	1930	1143	1114	646	803
B3GNT6	0	0	0	0	0	0	0	0	0	0	0	0	0	0	0	0	0	0	0	0	0	0	1	0	7	0	1	2	2	0	8	1	0	1	0	0	0	0	0	0	0	0	0
B3GNT7	39	92	1	44	123	441	20	236	13	228	677	607	227	293	611	389	480	277	560	227	73	175	210	2680	96	275	93	680	77	387	60	528	276	290	408	107	158	81	133	158	203	105	169
B3GNT8	693	164	158	60	205	36	130	35	86	31	422	143	142	45	441	205	581	146	417	59	603	211	16	12	31	46	12	15	22	59	9	44	48	9	39	11	8	8	6	126	30	78	134
B3GNT9	510	671	219	443	403	372	344	368	284	287	894	919	420	413	725	804	777	719	1290	769	639	600	111	112	214	147	42	28	311	245	226	115	120	176	416	315	253	189	235	433	345	358	455
B3GNTL1	236	203	75	243	33	35	51	86	70	73	21	43	21	18	21	37	24	55	18	39	22	46	24	3	32	18	9	4	37	51	24	15	13	23	77	90	49	60	79	28	38	21	27
B4GALNT1	535	45	261	88	359	26	289	56	165	35	125	14	76	4	78	3	90	7	203	9	30	5	850	22	817	28	188	15	834	39	243	132	20	45	8	2	5	5	3	212	25	58	252
B4GALNT2	75	6	4	2	59	7	6	1	2	1	334	6	63	7	231	40	169	32	671	7	3	23	0	5	0	1	0	1	0	2	0	0	1	0	2	0	0	0	1	33	6	11	46
B4GALNT3	135	533	24	476	178	1834	249	1386	66	1220	274	1453	235	1301	170	919	314	1456	362	1866	140	1308	128	228	136	264	130	169	161	427	35	349	490	399	1088	1552	1039	722	1280	445	1062	534	306
B4GALNT4	44	464	3	130	160	1520	52	764	40	565	922	997	701	1403	1695	1916	1080	1043	601	874	433	1211	836	424	478	718	1301	779	218	368	121	498	391	509	1467	1024	1196	812	1266	815	1018	803	780
B4GALT1	2796	3107	360	643	10236	12302	9863	11880	9083	12775	8105	10594	8877	14760	8271	9684	9123	12201	10500	12826	9793	8812	8884	9680	9792	16680	12258	8263	5919	8419	8907	10648	7680	3488	13422	8188	8728	7707	10891	10991	10198	7834	11344
B4GALT2	4631	2653	2738	3538	2198	1547	3264	2154	3227	1857	1872	1288	2243	1623	2155	1941	1924	1489	2587	1259	1772	1354	1023	535	1443	822	1519	744	1049	869	978	1214	1051	719	693	715	612	478	692	1083	877	705	1183
B4GALT3	2476	2838	946	2253	1225	1492	1286	1396	1492	1414	1197	1339	1516	1581	1281	1596	1309	1383	1377	1233	981	1675	2557	1587	2560	1950	3687	1361	2453	2223	3120	1460	2099	1554	1064	830	683	605	864	1235	1236	1166	1288
B4GALT4	1233	1403	839	1353	582	691	664	563	657	503	579	1913	747	755	693	1102	750	915	741	1044	651	1788	629	615	532	565	729	762	670	791	529	600	551	447	802	553	562	409	550	836	522	551	801
B4GALT5	356	1870	322	731	2759	8250	2367	4075	2707	4111	2288	12299	2566	7890	1855	10719	1978	11411	2342	10591	1372	6453	6152	5558	4157	6443	6570	4357	3445	4931	4344	4854	3264	2094	10112	6240	6879	5637	7015	3972	14970	7997	3049
B4GALT6	172	44	106	77	424	173	344	141	316	178	153	163	208	120	112	81	137	123	164	216	221	207	77	176	81	70	92	39	125	137	53	97	61	183	242	311	264	137	236	316	252	134	272
B4GALT7	2305	1900	970	1671	659	638	676	630	703	607	953	626	1454	799	1250	851	1343	744	1269	640	1049	741	283	222	377	353	263	144	478	648	230	319	354	437	417	318	280	252	372	929	555	599	1090
B4GAT1	835	995	679	1070	365	256	417	310	381	302	572	246	228	161	373	353	516	278	750	224	432	370	137	32	157	34	14	16	110	44	87	29	69	23	219	238	150	143	153	296	248	254	273
B9D1	724	457	366	618	188	125	276	215	254	166	221	79	213	115	200	178	180	95	233	90	137	124	126	25	107	47	83	32	146	101	20	139	66	56	100	92	79	71	103	109	95	85	143
B9D2	211	206	132	194	58	49	68	71	84	90	103	81	100	87	63	79	75	46	102	48	79	38	66	86	257	205	80	63	199	254	149	262	187	18	54	29	29	35	59	76	64	64	62
BAALC	24	8	1	0	5	0	1	0	0	0	25	4	6	0	6	1	8	0	34	2	4	8	7	3	28	1	6	0	10	5	141	89	0	0	0	0	0	0	0	11	1	0	7
BAALC-AS1	22	18	9	28	14	9	5	10	13	9	20	34	23	24	20	14	22	17	40	24	28	16	21	1	17	5	4	1	39	15	40	15	7	6	33	26	35	14	26	25	18	16	26
BAALC-AS2	1	0	0	0	0	0	0	0	0	0	0	0	0	2	0	0	0	1	0	1	0	0	0	0	0	0	0	0	1	0	3	5	0	0	1	0	0	0	0	0	0	0	0
BAAT	0	7	0	44	1	0	0	1	2	1	1	0	3	0	0	2	1	0	2	0	0	2	3	3	21	1	11	14	39	15	18	7	17	3	0	1	0	0	0	0	1	0	0
BABAM1	5198	5460	3046	6290	1930	2261	2491	2638	2487	2662	1048	1273	1359	1646	1318	1775	1157	1751	1445	1382	1296	1525	791	727	826	1270	393	657	1016	1435	478	1220	1364	1124	309	205	204	159	224	367	381	323	411
BACE1	404	221	283	342	1343	750	1307	753	1000	666	2290	1104	1257	989	1685	1226	1784	1023	2345	1041	1691	1565	271	199	510	380	206	253	289	214	543	207	258	262	1430	1024	950	829	1311	1188	1291	967	1310
BACE1-AS	0	0	0	0	14	16	16	10	14	12	34	31	19	39	24	32	16	39	34	30	29	48	20	20	19	17	9	7	4	12	7	5	4	8	NA	NA	NA	NA	NA	NA	NA	NA	NA
BACE2	5205	8102	2028	6875	3705	5527	3049	5519	3006	4671	5287	4272	6065	7332	5964	5930	5870	7927	5892	5380	3480	3280	2922	3981	4826	4595	3260	3492	2829	3824	2681	4829	3226	5220	5483	3242	4312	2811	4873	6691	7755	5607	7519
BACH1	742	584	438	475	1023	560	715	421	783	393	1004	874	824	887	564	616	752	764	834	856	1159	969	2780	3467	3573	3582	4025	4673	1700	2747	4967	5172	2202	1460	972	1006	997	641	921	803	818	503	672
BACH2	15	4	12	0	80	24	30	12	19	9	146	80	38	120	67	57	148	113	207	132	106	6	1189	959	817	661	1130	754	548	689	574	904	217	368	31	38	65	27	70	37	27	7	51
BAD	3427	3317	2216	3274	828	1001	1164	1054	1066	927	792	885	922	1119	935	1356	978	1129	1054	851	784	1023	282	236	635	440	191	247	726	639	348	411	724	471	367	338	261	212	335	568	547	559	620
BAG1	3296	5806	2283	6375	1366	3213	2564	3848	1918	3932	1638	4634	1839	4359	1651	3962	1437	2802	2172	3903	1333	3764	1402	1396	2209	2757	2075	1671	3702	3804	2652	2573	3595	1462	2920	1950	1470	1165	2077	1856	1953	2429	1526
BAG2	1828	665	1922	2091	661	212	984	633	934	576	161	59	103	83	62	56	82	79	156	67	51	41	64	27	114	45	127	129	101	22	301	35	47	40	101	117	128	64	79	153	146	85	146
BAG3	7914	5207	4910	4908	4359	2847	5137	2787	4634	1985	2868	2188	4920	3230	2926	2493	3234	2877	3752	2186	2755	2453	13600	15141	27095	7659	23009	23187	11936	5699	30584	15005	11874	7593	1675	1372	1273	1146	1463	2005	1566	1258	1930
BAG4	1077	1056	767	1153	770	493	652	500	618	403	467	592	475	569	317	526	390	599	526	644	489	553	330	207	755	490	292	216	501	368	378	292	504	210	787	695	617	432	456	811	895	617	624
BAG5	3097	3158	1761	3309	2294	1797	2036	2000	1987	1893	1949	1645	2173	2402	1373	1420	1401	1606	1890	1748	1324	1605	1204	1600	3932	4112	1990	2529	3561	2939	1531	3193	3025	667	1626	1283	1173	1004	1445	1361	1567	1177	1373
BAG6	758	807	429	701	4998	6022	5888	5602	5391	4837	5578	7069	6002	7545	6673	8009	6284	7063	6216	6490	6168	7864	6799	6180	10746	8826	4663	3743	6952	7590	7835	7388	7823	7786	5446	4453	3785	3276	4949	4014	4561	3777	3964
BAGE	0	0	1	0	0	0	0	0	0	0	0	0	0	0	0	0	0	0	0	0	0	0	0	0	0	0	0	0	0	0	0	0	0	0	NA	NA	NA	NA	NA	NA	NA	NA	NA
BAGE3	0	0	0	0	0	0	0	0	0	0	0	0	0	0	0	0	0	0	0	0	0	0	0	0	0	1	0	0	0	0	0	0	0	0	NA	NA	NA	NA	NA	NA	NA	NA	NA
BAHCC1	25	42	25	61	365	579	344	557	323	420	390	497	250	532	350	416	364	434	393	487	305	351	875	426	513	578	198	239	378	919	636	1051	174	405	NA	NA	NA	NA	NA	NA	NA	NA	NA
BAHD1	480	601	229	698	843	1292	934	1322	896	1010	769	1228	772	1716	891	1373	926	1544	946	1300	856	1154	1782	1990	2081	2573	1481	1712	1149	2057	1542	2540	2449	1204	1269	1002	879	763	1067	569	880	580	515
BAIAP2	2840	6240	1678	4922	1238	2928	1959	2351	1776	2453	679	2801	1471	3076	901	2000	853	2007	852	2900	1036	2022	808	1194	2750	4349	1178	956	764	2540	1167	3791	2411	1043	1296	1063	834	587	1795	712	1352	743	564
BAIAP2-AS1	189	161	47	171	462	676	239	406	270	366	722	907	470	654	664	901	746	756	779	784	637	850	145	105	204	286	59	57	103	256	51	159	173	67	NA	NA	NA	NA	NA	NA	NA	NA	NA
BAIAP2L1	2489	2426	1135	2069	2335	2328	2150	1811	2139	1774	2086	2264	3126	2553	2584	2158	2994	2838	2946	2499	3263	2784	3014	5142	1550	5055	3620	2919	1766	2987	214	3074	3937	3256	2908	2533	2093	1952	2340	2237	2406	1536	2061
BAIAP2L2	539	121	520	400	221	57	429	170	400	173	14	10	61	13	47	30	36	13	22	8	76	30	17	13	26	8	6	2	29	33	8	14	18	7	19	17	15	5	15	34	8	14	41
BAIAP3	169	59	2	85	81	40	19	57	30	42	356	106	243	149	553	189	309	108	266	57	128	212	495	823	732	948	223	226	84	409	266	250	354	422	86	44	46	44	96	258	67	133	248
BAK1	4196	2395	2241	2427	1210	848	1501	821	1521	821	753	696	1120	638	747	656	1051	778	997	462	1168	725	396	323	522	405	294	129	1055	787	243	393	284	291	439	295	338	247	331	547	366	353	599
BAMBI	257	1967	122	1385	71	539	73	472	108	763	198	690	401	1040	345	883	132	841	195	1075	23	296	404	1497	206	833	302	1260	579	1184	305	1543	1262	517	692	446	399	401	789	346	687	477	290
BANCR	0	0	0	0	0	0	0	0	0	0	0	0	1	0	0	0	1	0	2	0	0	0	0	7	1	0	1	0	1	2	4	0	0	4	NA	NA	NA	NA	NA	NA	NA	NA	NA
BANF1	3155	2666	2168	3864	906	1107	1532	1525	1580	1615	676	800	789	833	644	1009	671	819	996	831	750	830	558	484	1007	897	622	748	2360	1674	582	1204	872	961	887	746	646	527	762	654	664	586	613
BANF2	0	0	0	0	0	0	0	0	0	0	0	0	0	0	2	0	0	0	0	0	0	0	1	0	0	0	0	0	0	1	0	0	0	0	0	0	0	0	0	0	0	0	0
BANK1	37	39	4	18	23	27	9	12	4	15	22	82	18	30	11	32	6	22	10	20	3	25	0	0	2	2	0	1	2	1	3	0	0	4	13	12	32	2	25	54	36	46	58
BANP	509	597	362	803	252	294	311	338	251	228	319	287	392	408	229	301	278	353	328	322	197	212	733	522	477	283	312	196	488	351	981	321	387	433	265	198	160	172	246	164	182	144	152
BAP1	1273	1381	1055	1572	1897	1997	3339	2310	3245	2257	1491	1667	1507	1781	1430	1864	1354	1696	1734	1751	1544	1546	2100	1238	2821	2415	1905	1077	3766	2911	2085	1857	2316	1124	1347	1059	926	797	1249	948	1100	769	977
BARD1	596	512	341	959	189	150	271	275	212	221	83	127	16	30	30	74	78	108	93	69	42	49	119	70	135	143	102	75	91	153	53	140	89	53	154	208	176	212	166	18	32	24	15
BARHL1	0	0	0	0	0	0	0	0	0	0	0	0	0	0	0	0	0	0	0	0	0	0	0	0	0	0	0	0	0	0	0	0	0	0	0	0	0	0	0	0	0	0	0
BARHL2	0	0	0	0	0	0	0	0	0	0	0	0	0	0	0	0	0	0	0	0	0	0	0	1	0	0	0	0	0	0	1	0	0	0	0	0	0	0	0	0	0	0	0
BARX1	16	19	0	0	3	3	1	1	1	1	12	2	39	6	40	9	37	5	7	0	8	10	41	4	62	3	22	3	12	0	65	0	0	0	0	0	1	0	0	33	0	12	25
BARX2	22	254	12	170	133	581	35	402	44	497	193	1914	540	856	725	2596	579	1666	304	1296	593	1697	41	3663	70	1921	100	4246	55	2551	17	2260	1662	1839	605	584	501	232	309	686	977	842	315
BASP1	8614	2375	4102	1481	3952	921	3245	556	3362	751	4471	1539	3802	1654	3966	1528	5341	1055	5488	842	4069	814	1664	75	2322	627	649	36	1004	79	4519	282	75	32	216	159	319	198	146	4167	983	2355	4380
BASP1P1	0	0	0	0	0	0	0	0	0	0	1	0	2	0	0	0	0	0	0	0	0	0	0	0	0	0	0	0	0	0	0	0	0	0	NA	NA	NA	NA	NA	NA	NA	NA	NA
BATF	0	114	0	86	0	27	0	32	0	4	0	13	0	21	0	22	0	58	0	15	0	2	13	276	19	843	5	164	86	955	3	241	255	502	46	9	25	23	30	1	35	2	0
BATF2	20	48	18	41	13	8	17	21	28	11	18	67	23	33	21	61	18	109	36	61	6	33	218	443	80	104	43	83	78	389	10	136	150	381	34	25	29	32	31	17	32	21	14
BATF3	0	33	3	21	1	9	1	12	3	11	5	6	2	6	0	8	4	17	2	7	1	0	185	288	231	352	156	105	201	249	118	229	205	280	7	10	8	10	11	2	6	1	4
BAX	4119	7520	2568	6809	1296	2584	1727	2492	1514	2339	1108	2239	1223	2015	1160	2017	1261	2498	1557	2436	1285	1325	1060	866	967	985	780	655	1130	1856	759	1330	1046	1488	1536	1650	1269	1050	1374	778	1187	735	818
BAZ1A	1948	1996	1126	1884	3699	2540	3092	2509	3147	2516	2349	2783	2353	2742	1511	1977	1618	2142	2336	2606	1796	2837	4041	4709	5835	6918	7129	4892	5386	5758	5615	5737	5107	3773	2954	3092	2585	1933	2940	2035	2730	1609	1638
BAZ1B	781	988	1086	1696	4065	2850	5000	3945	4245	3313	3082	3013	2697	3196	2345	2607	2523	2609	3323	2934	1975	2578	2841	2159	4119	3775	2700	1401	3274	2194	3487	2199	2456	1864	3462	2879	2780	2222	3279	2295	2686	1611	2151
BAZ2A	1804	2199	756	1364	5018	5034	4861	4559	4067	3534	3955	6228	3802	5410	4410	5412	5074	5585	4576	5220	4777	6107	8907	7871	6426	8556	6700	5586	5837	8109	8021	5998	6858	5469	7346	6427	5319	4788	7056	3974	5448	3510	3495
BAZ2B	701	1001	258	746	988	1002	716	739	645	710	1626	2282	654	1219	886	1380	860	1423	1577	2046	948	1488	850	2112	779	1395	758	1289	720	1462	1437	1468	1141	704	2750	2198	1912	1410	2130	1602	1922	1246	1305
BBC3	170	661	51	319	39	348	41	208	45	188	105	455	36	249	102	476	67	444	174	438	94	165	1219	4486	463	2494	1401	5136	1559	5884	533	2252	5188	2974	229	349	203	184	361	38	175	74	53
BBIP1	455	344	284	427	379	225	402	353	438	364	260	266	180	200	120	204	163	241	261	345	167	147	195	144	313	355	155	143	219	376	329	324	225	253	256	277	225	175	274	387	280	277	383
BBOF1	58	166	46	166	80	108	74	86	60	103	190	182	109	157	108	179	114	219	204	158	98	95	48	90	119	204	43	67	76	158	65	82	209	38	118	79	79	53	76	80	123	74	111
BBOX1	127	1615	14	254	76	820	8	97	12	297	1056	2983	282	1083	665	3112	559	3100	618	4279	345	4965	35	255	78	589	10	314	19	592	2	622	119	645	2154	2119	2497	985	1211	1474	2049	2032	1015
BBS1	554	947	217	747	331	538	297	349	261	343	899	993	816	934	970	957	822	899	958	883	577	930	534	221	679	580	340	165	288	547	171	279	490	178	36	43	39	35	33	27	16	16	16
BBS10	677	455	357	652	522	177	235	182	318	202	257	278	161	252	167	231	196	247	247	295	277	333	191	148	137	148	121	192	332	176	103	107	123	91	492	487	345	265	326	714	741	600	660
BBS12	484	450	127	406	262	287	140	180	151	245	334	264	330	323	265	382	237	341	322	371	337	240	54	92	272	349	104	180	174	217	42	257	247	161	632	410	381	346	410	471	584	402	421
BBS2	3386	1805	1232	1769	1425	882	1184	816	1143	768	1582	1354	1506	1420	1187	1266	1476	1375	1369	978	1867	1501	231	308	299	472	88	128	316	509	184	247	193	592	1819	1123	1153	1122	1522	1698	1606	1243	1772
BBS4	700	506	407	478	326	225	297	241	280	242	294	377	250	296	298	472	362	409	398	380	326	429	247	143	272	225	89	64	278	343	250	199	379	105	346	368	291	243	310	342	349	271	291
BBS5	142	126	60	124	86	107	95	90	99	91	126	124	152	123	114	111	126	113	173	101	97	142	158	41	157	135	259	77	437	142	166	62	105	25	112	99	81	75	107	112	94	82	97
BBS7	1670	1082	806	1191	1014	447	887	574	829	579	561	533	490	492	244	207	420	444	608	534	464	371	243	63	235	165	145	82	384	223	229	145	110	132	305	443	390	276	337	483	488	354	393
BBS9	621	382	243	378	331	247	199	169	218	187	535	436	299	325	334	267	317	318	436	371	268	267	42	28	182	167	29	64	84	59	36	80	42	75	414	284	296	232	360	366	315	273	387
BBX	1990	2273	1092	1998	3032	2222	1932	1960	1897	1949	3156	3191	2231	2782	2385	2867	2487	2854	2693	2649	2680	3754	2262	1726	2209	2441	1470	703	2545	2321	1186	1565	1416	1707	6126	4482	4581	3220	4794	5711	7166	4087	4728
BCAM	1353	96	462	135	9392	799	6528	785	4378	430	11823	1343	9976	2550	10491	2365	7538	2340	12514	1375	1954	937	1145	732	568	3359	599	314	703	566	622	1226	1051	363	2215	1852	1175	1903	1186	2387	849	1307	3613
BCAN	7	34	0	20	0	2	1	2	0	2	18	7	3	2	2	7	2	4	8	2	1	1	45	10	40	3	35	7	27	3	15	6	3	0	0	1	0	0	2	4	1	3	5
BCAP29	6102	4882	3521	5126	2520	962	1381	1079	1649	1306	1176	751	1280	880	762	731	884	869	1293	1208	1047	650	314	479	616	814	415	374	457	434	659	562	656	849	1321	1293	941	720	1071	2243	2204	1459	2260
BCAP31	14296	14356	7255	11887	4369	4784	5138	4338	5464	4586	3863	3890	6377	5497	5555	6291	4815	4348	5152	3921	5617	5481	2625	1835	3583	3141	1836	2053	4090	4207	2457	3927	3526	3550	4150	2889	2187	1847	3467	7059	6590	6583	7238
BCAR1	5594	2657	3812	4249	2169	1515	3340	1952	3799	1508	2156	1486	2863	1986	2632	1961	2476	1644	2812	1524	1810	1388	3098	2439	6676	4484	5741	1769	4568	3753	3717	3547	2902	2454	1091	804	609	595	844	991	796	722	1104
BCAR3	5841	3138	3972	4363	3077	1930	4579	2531	4725	1945	1559	2145	3257	4299	1568	1886	2320	2529	2839	2866	2425	2037	1657	474	4537	5804	5152	491	4631	1043	921	1386	2136	1016	1379	1416	1029	1027	1768	1441	1142	1224	1511
BCAR4	0	0	0	0	1	0	0	0	0	0	0	0	2	0	0	0	0	0	0	0	0	0	4	2	4	2	10	3	11	4	1	3	4	7	0	0	0	0	0	1	1	0	0
BCAS1	0	0	1	0	0	9	0	0	0	3	0	39	0	18	1	51	1	44	1	39	0	23	5	7	5	26	3	4	13	54	13	9	12	12	60	9	12	5	5	2	20	4	0
BCAS2	1114	1192	814	1363	253	123	168	123	162	159	160	142	94	120	79	102	61	97	105	156	77	99	147	105	201	172	326	232	273	202	251	143	217	68	670	519	504	346	481	725	784	629	775
BCAS3	222	382	155	241	168	312	114	143	163	202	602	831	576	819	547	656	677	889	844	920	589	853	30	140	122	301	19	48	56	182	78	135	181	246	677	481	430	385	562	604	606	501	583
BCAS4	897	949	466	411	331	243	251	146	339	195	451	423	331	297	422	529	397	340	421	306	215	374	32	69	49	224	36	26	121	209	4	107	195	69	156	103	115	63	90	287	197	246	289
BCAT1	2175	129	756	137	1984	62	1043	129	1010	94	376	2049	221	201	214	495	92	421	376	612	476	661	20	2	9	2	9	2	32	6	203	70	2	3	228	54	102	49	27	484	175	248	312
BCAT2	2606	2462	1529	3037	887	906	981	984	916	971	475	464	336	504	466	677	474	681	483	467	430	593	271	217	322	273	149	134	497	468	110	337	294	330	444	470	377	362	505	369	482	396	304
BCCIP	5827	4114	4952	7061	2729	1336	3125	2273	3304	2411	665	765	967	951	524	936	578	873	737	857	698	974	1520	688	2109	1970	2895	1536	5092	3008	1434	2022	2021	1261	947	954	756	603	828	935	1269	845	919
BCDIN3D	155	188	148	162	163	165	211	190	201	203	196	183	189	207	115	206	137	211	206	212	193	218	52	108	94	185	58	80	57	110	55	124	244	59	140	124	89	94	119	121	153	106	133
BCDIN3D-AS1	2	11	5	0	5	9	5	2	6	1	8	18	3	9	4	6	3	15	3	10	21	6	2	3	4	3	3	2	13	16	5	4	5	6	17	16	17	11	16	13	22	10	17
BCHE	0	0	0	0	0	0	0	0	0	0	0	0	0	1	1	1	0	0	0	0	1	2	1	0	1	0	2	0	4	0	8	4	0	0	1	0	1	0	0	0	0	1	1
BCKDHA	3984	5549	1273	3627	996	1642	754	1124	689	1172	1327	1610	1098	1658	1200	1766	1386	1583	1428	1388	1212	1583	264	314	686	873	292	348	963	1368	272	655	1357	862	2	1	1	3	5	5	12	1	8
BCKDHB	1444	1730	678	1770	611	707	448	582	433	601	489	1046	349	686	388	812	300	735	337	736	431	926	44	23	79	122	41	52	61	186	20	84	47	44	885	699	705	446	879	766	1528	888	645
BCKDK	6635	6650	2673	5685	2287	2310	1802	1895	1686	1776	1458	1842	2221	2045	2541	2710	2242	2055	1515	1656	2133	2582	744	1293	1006	1290	377	951	429	1103	663	927	1526	951	1338	1062	1034	779	1367	1426	1888	1327	1475
BCL10	3319	2629	1098	1774	2151	1109	1390	929	1362	926	1089	880	892	935	1108	944	1075	869	928	795	1614	776	827	2808	1877	3441	1363	2851	1504	2811	1841	3753	2872	1008	932	734	743	668	861	1148	950	729	1059
BCL11A	289	276	99	156	229	161	126	79	128	83	476	227	154	141	320	266	298	174	542	128	171	180	109	262	113	108	40	67	66	154	23	71	40	363	225	177	180	115	186	276	263	224	287
BCL11B	374	209	285	335	1262	642	1172	525	944	722	590	509	767	632	805	525	710	159	890	354	1348	1248	27	9	61	9	21	3	164	50	10	25	5	15	329	420	234	205	527	1027	587	739	793
BCL2	0	0	12	0	16	16	44	21	42	21	10	60	3	15	4	18	5	49	13	84	8	8	517	949	243	466	304	522	429	787	1251	200	994	431	170	65	113	26	66	7	95	13	2
BCL2A1	0	103	0	17	6	27	0	8	3	25	1	4	2	10	4	18	2	40	0	7	0	7	9	1056	3	582	13	2753	17	1144	37	640	495	1657	15	12	32	26	48	4	9	4	5
BCL2L1	2903	5287	1550	4825	2915	6524	3250	5660	3294	5027	2559	7100	3653	6572	2432	6388	3063	8906	3164	8315	2374	5552	1235	1856	2160	2650	1625	834	2178	3345	1483	2797	2006	1700	3159	2889	2429	2171	2597	2346	3270	2444	2239
BCL2L10	73	12	80	84	41	14	44	21	44	30	46	25	24	14	29	44	31	21	72	22	20	10	9	11	17	10	12	27	38	33	7	27	6	18	23	21	12	7	12	49	54	45	45
BCL2L11	154	387	59	236	268	483	212	411	228	381	1502	1596	284	788	775	748	792	863	812	1166	484	1159	3382	2243	3990	2285	3632	1550	1723	1790	3845	2658	1561	517	1028	1076	623	710	1206	598	414	380	641
BCL2L12	1194	1061	1040	2038	381	311	599	718	577	613	125	125	112	199	120	128	128	148	154	147	98	111	266	232	437	448	228	198	386	449	244	338	475	167	87	118	93	76	129	60	71	44	52
BCL2L13	2944	2592	1665	3167	2773	2428	3022	2462	2971	2362	2478	2229	2920	2834	2331	2341	2424	2600	2784	2317	2228	2480	1354	1378	1229	1811	1785	1706	2136	2265	853	1792	1735	1715	2606	2249	1805	1760	2459	2678	2775	2131	2946
BCL2L14	6	16	0	9	0	19	0	11	0	4	1	23	0	11	0	29	5	47	2	33	0	10	0	88	0	20	0	30	0	52	1	23	28	49	89	46	56	27	63	2	72	9	0
BCL2L15	1	10	0	0	4	7	2	1	4	2	2	22	1	2	0	5	0	10	0	8	0	11	6	4	10	4	7	18	9	10	10	9	3	5	5	4	4	2	2	1	4	2	3
BCL2L2	310	306	219	184	2095	1633	2038	1552	1932	1346	1560	1507	2334	2230	1342	1652	2040	2069	1977	1736	2220	1838	2338	1373	2507	2232	2337	1016	3357	2279	1721	1804	1601	2115	1909	1361	1288	1293	1633	1744	1758	1339	1625
BCL2L2-PABPN1	0	0	0	0	0	0	0	0	0	0	0	0	0	0	0	0	0	0	0	0	0	0	0	0	0	0	0	0	0	0	0	0	0	0	9	14	9	4	5	9	8	9	14
BCL3	3474	3209	1292	3154	1005	1273	933	1184	1075	1310	617	1427	479	2013	963	1824	859	1418	615	881	657	1384	2190	4228	1353	3500	1041	3532	1804	3627	1505	2412	2161	4464	1586	1043	973	838	1264	667	1214	759	518
BCL6	282	565	61	314	547	736	265	408	285	410	1057	1345	763	1446	1222	1859	1154	1857	1258	1436	857	2088	8029	8667	2947	3543	4105	5270	2812	2589	4579	2196	3481	3815	6504	4574	2811	4898	6337	1379	2887	1493	1091
BCL6B	0	0	0	0	0	0	0	1	0	1	0	1	0	0	0	0	0	1	0	0	0	1	44	7	1557	20	43	21	41	14	2127	253	6	9	4	3	0	1	4	0	1	0	1
BCL7A	917	532	529	500	1603	822	1663	833	1895	773	873	962	992	770	695	947	902	947	1259	915	1466	1352	1046	1168	877	501	907	570	1781	905	934	705	565	1026	892	913	742	683	801	753	751	616	634
BCL7B	2634	2797	1770	3496	1012	1065	1391	1421	1304	1365	944	1167	1135	1386	764	1092	882	1224	1171	1234	695	954	734	961	2132	2081	1199	1074	1913	1845	1944	1872	1500	506	559	421	386	301	535	565	606	515	499
BCL7C	3400	2529	2117	3281	1059	959	1542	1311	1328	1167	617	379	1142	606	983	712	886	440	866	400	1241	757	276	304	438	272	298	202	709	871	355	476	583	611	443	338	259	195	307	741	385	403	758
BCL9	87	109	112	157	517	404	453	341	414	332	476	405	378	346	363	274	469	316	460	341	322	365	1715	1133	2058	2260	3007	629	1220	1375	2517	1377	1440	170	450	375	295	316	440	297	331	234	328
BCL9L	226	393	161	262	4255	5321	4842	4742	4255	4075	5753	7713	6129	7517	6485	6735	7739	6522	5481	5572	6089	7934	6825	11359	6653	19648	4801	4619	6400	13708	3099	10516	10919	8282	7458	5788	5399	4608	6201	3924	4410	3205	3837
BCLAF1	2875	3242	2389	3965	5012	3076	4274	3511	4152	3487	3009	2988	3532	4278	2161	2472	1945	2557	2515	2762	2054	3073	7092	4919	5849	3835	7438	4881	9005	3281	7184	4587	4701	1358	6006	5486	4777	3757	5998	4310	4954	3107	3917
BCO1	0	35	4	41	0	10	0	22	0	11	3	35	0	26	3	48	0	49	1	29	0	8	4	1	3	2	2	4	13	34	0	4	4	0	68	7	20	13	15	4	19	14	5
BCO2	28	68	117	164	49	18	94	79	96	71	155	224	346	151	213	152	355	124	294	160	201	294	32	15	87	38	106	44	88	37	19	27	21	14	69	57	30	40	29	377	62	162	366
BCOR	109	156	48	65	401	225	479	184	335	167	760	420	578	369	979	620	896	403	885	365	673	678	1568	1266	1310	750	1073	967	1336	1323	1477	1629	831	767	669	508	404	355	559	413	369	277	419
BCORL1	55	59	26	61	595	594	382	357	305	290	593	722	222	585	690	731	845	763	754	590	692	591	1118	1715	1892	1210	819	679	413	808	1098	874	793	621	808	587	580	479	666	394	539	365	382
BCORP1	0	0	0	0	0	0	0	0	0	0	0	0	0	0	0	0	0	0	0	0	0	0	0	0	0	0	0	0	0	0	0	0	0	0	NA	NA	NA	NA	NA	NA	NA	NA	NA
BCR	3903	3881	2721	3595	3878	4037	4917	3887	4182	3375	3325	3514	3518	3848	2949	2792	3387	3648	4088	3396	3832	3374	1492	1665	2345	2651	1448	1166	1760	1933	973	2920	1640	1062	2498	2231	2085	1794	2547	1820	1984	1537	1891
BCRP2	0	1	1	0	0	2	0	1	0	1	0	0	0	1	1	0	1	2	1	1	0	0	0	0	0	0	0	0	0	0	0	0	1	0	NA	NA	NA	NA	NA	NA	NA	NA	NA
BCRP3	0	0	0	0	2	0	0	0	0	0	0	0	0	0	0	0	0	0	0	0	1	2	1	0	3	6	1	0	5	11	3	5	3	1	NA	NA	NA	NA	NA	NA	NA	NA	NA
BCS1L	1850	1207	1463	1721	638	473	1128	752	1144	775	231	336	332	400	309	399	301	413	367	327	411	409	325	194	473	541	152	161	615	650	167	425	426	476	487	485	446	366	504	270	426	290	289
BCYRN1	0	0	0	0	0	0	0	0	0	0	0	0	0	0	0	0	0	0	0	0	0	0	0	0	0	0	0	0	0	0	0	0	0	0	25	25	13	22	11	44	22	29	42
BDH1	538	1251	795	1906	250	628	710	921	483	664	31	422	22	271	27	533	38	325	105	315	86	450	43	166	62	267	16	47	85	267	25	154	136	148	406	424	217	155	414	105	299	195	56
BDH2	664	1141	256	610	216	385	235	270	218	333	492	615	296	502	432	710	353	477	438	540	308	447	63	161	75	266	62	278	103	208	92	175	244	259	621	428	326	213	419	657	447	549	589
BDKRB1	131	0	177	0	55	1	135	6	87	0	9	11	5	2	14	9	12	9	32	2	25	7	260	23	421	15	114	91	139	8	322	50	7	2	0	0	0	1	0	4	0	0	5
BDKRB2	1566	27	1004	28	1337	23	2044	29	1684	27	688	99	290	14	591	118	577	42	912	51	495	198	934	86	1318	184	432	124	164	89	882	132	133	3	12	3	1	4	3	164	17	70	236
BDNF	47	28	24	0	33	14	30	9	38	1	88	17	43	85	86	23	78	36	125	34	33	1	28	3	25	15	28	5	41	5	40	16	0	17	1	2	5	1	1	75	11	36	83
BDNF-AS	0	9	1	4	6	30	6	12	2	11	56	118	28	45	27	90	44	80	50	94	59	107	7	4	1	9	2	4	24	57	2	16	14	43	104	110	77	78	103	61	84	67	69
BDP1	332	692	335	700	1675	1108	1398	1249	1231	1186	1147	1617	1676	1865	902	1024	751	962	1307	1445	1028	1848	1111	972	3164	3359	2237	1255	1254	1218	1463	1931	1165	472	2684	2762	2152	1647	2629	1437	1770	1042	1130
BEAN1	0	270	2	2	14	136	2	27	6	47	113	328	46	242	51	128	71	121	45	155	266	74	24	23	20	27	56	17	2	16	2	42	0	10	11	5	23	8	21	18	19	19	16
BECN1	3103	4572	2120	4118	2330	2440	2254	2391	2372	2282	2304	2771	2158	2702	1998	2781	2200	2749	2555	2653	1989	2846	1226	1269	1673	2077	899	883	2286	3050	1427	2241	2599	1000	2404	1861	1646	1235	2021	2386	2597	2090	2321
BEGAIN	213	46	54	142	124	55	100	149	54	55	284	30	206	40	232	46	301	126	296	50	142	83	278	32	485	59	343	16	406	265	235	65	191	134	18	95	23	139	46	119	32	70	144
BEND2	0	0	0	0	0	0	0	0	0	0	0	0	0	0	0	0	0	0	0	0	0	0	0	0	0	0	0	0	1	0	0	0	0	0	0	0	0	0	0	1	0	0	1
BEND3	238	108	231	162	443	390	679	571	545	484	211	192	494	314	217	149	200	161	312	169	165	259	214	104	1052	888	387	203	663	458	429	596	271	67	183	183	162	124	185	142	140	113	141
BEND3P3	6	13	0	71	0	0	0	0	0	0	0	0	1	1	0	0	0	0	1	0	1	0	2	0	0	0	2	0	0	0	0	0	2	0	NA	NA	NA	NA	NA	NA	NA	NA	NA
BEND4	0	0	0	1	0	0	0	0	0	0	0	0	0	0	0	0	1	0	0	0	0	0	1	1	4	1	0	10	1	1	3	0	0	2	0	0	0	0	0	0	1	0	0
BEND5	92	13	4	0	42	2	6	1	1	2	224	41	132	45	331	123	151	15	131	5	50	69	38	12	28	8	45	23	41	16	25	20	8	6	15	3	3	1	5	137	78	65	119
BEND6	68	70	34	30	198	82	26	18	60	55	178	45	65	71	39	31	16	6	102	57	63	23	21	2	98	28	36	13	38	4	44	26	9	14	18	35	40	2	31	84	45	49	78
BEND7	89	139	34	108	160	303	67	148	40	98	252	403	102	483	97	216	101	310	354	618	26	143	388	691	475	847	535	621	365	635	238	479	593	459	329	421	443	148	421	125	278	142	144
BEST1	6	21	3	13	6	16	2	10	4	14	9	26	6	15	11	27	2	26	4	25	4	15	137	120	255	205	34	44	201	388	209	205	76	193	238	108	134	117	162	484	214	329	536
BEST2	25	14	3	0	0	2	1	4	0	1	0	4	0	0	0	0	2	1	0	0	0	0	3	0	9	1	7	2	2	2	4	8	4	5	0	0	0	0	0	0	0	2	0
BEST3	2	4	0	15	1	0	1	5	5	1	6	2	2	4	3	1	1	2	2	7	0	1	3	0	5	13	3	1	5	18	1	6	8	10	0	0	0	0	2	1	1	0	0
BEST4	23	59	21	40	12	16	22	19	15	22	60	33	79	24	101	36	137	66	92	27	54	28	36	7	40	47	48	6	128	19	11	13	43	17	31	54	22	51	64	65	40	56	87
BET1	1549	1324	849	1580	372	245	284	275	340	268	290	282	258	322	245	296	227	299	347	308	251	184	277	330	275	282	243	486	367	456	284	314	419	560	441	448	323	261	346	470	613	441	476
BET1L	2738	3178	1143	3030	1225	1812	1642	1900	1662	1865	1249	1731	1596	2129	1418	2124	1373	2101	1523	1620	1012	1730	1885	1785	1789	2182	2205	1656	2333	2612	1555	1870	2734	2009	1541	1338	1010	921	1545	1306	1729	1258	1317
BEX1	13	526	18	819	8	242	20	432	13	205	2	5	0	10	1	11	3	8	9	11	0	1	87	8	45	19	244	17	634	58	7	5	18	0	4	8	3	1	3	5	5	4	2
BEX2	139	197	66	141	61	78	58	48	60	49	223	239	102	163	119	258	88	116	245	255	47	134	898	384	591	394	1539	426	2674	1018	199	412	529	469	72	87	45	50	59	309	178	281	294
BEX3	4522	2477	2587	2373	1998	908	1781	865	1707	671	2070	957	1885	1110	2059	1680	2141	1149	1853	775	1723	1645	440	250	211	171	393	449	674	374	430	204	113	239	752	739	657	444	500	2964	1642	2245	3248
BEX4	1070	1208	278	572	349	343	116	195	232	220	661	548	436	469	544	718	350	397	610	554	180	401	946	558	977	656	1075	635	2746	1315	910	600	561	619	424	292	303	139	311	822	720	732	780
BEX5	8	6	6	16	2	5	7	9	0	2	0	5	4	13	1	10	12	20	18	29	0	8	109	38	151	75	162	143	698	196	11	68	133	59	12	22	17	22	7	17	25	9	14
BFAR	2674	2336	1418	2370	2453	2600	2623	2425	2906	2736	2046	1968	2766	2256	1961	2263	2107	2211	2632	2006	1676	1904	1299	979	2085	1839	1322	820	2168	1475	1415	1298	1440	965	1928	1639	1546	1127	1820	2208	2253	1927	2324
BFSP1	116	156	55	87	49	199	83	117	96	149	89	123	168	132	113	136	89	167	80	129	123	153	8	39	24	70	8	53	30	51	15	88	45	34	253	246	177	98	276	203	404	159	169
BFSP2	0	0	0	0	0	0	0	0	0	0	0	0	0	2	0	0	0	0	0	0	0	0	0	0	0	0	0	1	0	0	0	0	0	0	0	0	0	0	0	0	0	0	0
BGLAP	0	0	0	0	0	0	1	0	0	0	0	0	0	0	1	1	0	1	0	1	0	0	4	9	2	5	3	2	0	4	2	1	3	2	2	3	0	0	4	0	0	0	0
BGN	24	12	14	76	51	90	37	122	18	120	562	63	200	98	368	95	233	120	658	176	85	49	1426	22	785	18	1125	45	859	36	6611	33	2	1	191	169	130	600	861	123	66	91	184
BHLHA15	5	20	0	52	3	15	5	18	10	16	2	15	1	26	3	44	0	59	9	17	1	31	5	57	57	112	35	334	10	79	21	74	71	49	86	31	14	46	71	0	82	15	2
BHLHA9	0	0	0	0	0	0	1	0	0	0	0	0	0	0	0	0	0	0	0	0	0	0	0	0	0	1	0	0	0	0	1	0	0	0	0	0	0	0	0	0	0	0	0
BHLHB9	119	85	58	115	132	102	84	78	112	85	221	152	104	117	149	134	129	107	167	128	85	111	97	39	153	84	94	88	173	125	165	68	86	48	138	134	88	91	119	205	175	136	218
BHLHE22	0	0	1	0	0	0	0	0	0	0	0	1	0	0	0	0	0	0	0	2	0	0	273	5	86	4	149	22	70	4	412	3	0	18	0	0	0	0	0	0	0	0	0
BHLHE23	0	0	0	0	0	0	0	0	0	0	0	0	0	0	0	0	0	0	0	0	0	0	0	0	0	0	0	0	0	0	0	0	0	0	0	0	1	0	0	0	0	0	0
BHLHE40	8456	7718	2659	4944	7112	6076	4292	4037	4376	3155	10226	14470	8510	14785	11785	13676	13054	15215	12707	12514	11149	13063	3668	7433	19354	21416	3929	8640	5891	7872	7982	8657	11102	11832	16161	18065	16018	16304	31674	9144	11831	8712	8160
BHLHE40-AS1	25	59	3	54	20	23	9	17	15	26	42	45	30	31	40	51	36	50	52	50	8	15	16	13	29	29	5	13	14	19	11	30	29	19	51	41	25	43	31	43	70	47	40
BHLHE41	5532	6424	519	4986	3787	4054	796	2946	1011	3448	9344	5141	3756	5799	7643	6433	6493	5137	6206	4610	3445	4462	2419	501	3810	710	1395	642	1148	407	805	449	1079	762	7648	4032	3812	5661	9202	8385	8851	7928	8915
BHMG1	0	0	0	0	0	0	0	1	0	0	0	0	1	0	1	0	0	0	0	0	1	0	0	0	0	0	0	0	0	0	0	0	0	0	NA	NA	NA	NA	NA	NA	NA	NA	NA
BHMT	0	0	0	0	0	0	0	0	0	0	0	0	0	0	0	0	0	0	0	0	0	2	2	1	11	1	3	0	5	0	2	0	0	1	0	0	0	0	0	0	0	0	0
BHMT2	0	33	0	1	0	5	1	5	4	3	4	3	0	5	2	2	3	0	4	4	0	1	40	3	200	4	9	1	76	8	217	48	5	2	0	1	2	1	2	3	0	4	5
BICC1	59	223	60	142	592	1081	581	846	443	687	501	449	345	1494	221	471	401	782	840	1200	186	163	887	8	1141	6	423	15	481	17	864	11	2	5	1519	852	1430	758	1386	381	755	232	433
BICD1	601	512	278	572	832	503	649	665	580	500	846	164	1669	555	762	245	756	312	1098	289	376	269	792	261	658	339	944	124	895	270	273	557	212	214	640	714	508	535	805	879	474	438	928
BICD2	7816	2848	4237	3401	5199	2057	5568	2199	5470	1789	4810	2665	6864	3327	5397	2665	6038	2706	7057	2318	6450	4769	3011	1306	2942	1825	4046	735	3367	1355	2874	1514	1532	793	1728	1624	1333	1059	1247	3803	1913	1924	3638
BICDL1	328	103	194	218	402	246	508	235	384	205	277	576	316	361	287	437	301	383	414	323	659	577	95	180	154	407	27	26	142	232	22	275	138	132	315	259	162	155	223	494	234	387	462
BICDL2	59	3504	41	2334	40	1564	19	1021	27	926	251	2855	145	1684	332	2455	298	1575	214	1670	106	2374	17	1375	28	1371	10	339	57	1339	10	779	1082	1117	2430	1758	1675	915	2258	460	1062	929	212
BICRA	43	82	18	58	363	555	341	364	283	384	454	680	414	620	561	559	522	561	458	567	401	614	880	812	865	1001	421	432	645	819	710	818	807	391	637	508	413	359	725	253	349	258	232
BICRAL	158	102	29	187	494	496	479	496	360	394	1017	977	481	727	644	649	638	727	771	885	764	796	480	422	808	639	524	359	631	542	549	609	364	264	1278	1154	867	805	1374	769	972	596	703
BID	2519	9146	1465	9174	750	3086	794	2810	970	3354	605	1785	1076	2194	959	2173	942	3384	733	2071	336	1252	305	1469	791	1682	387	1523	499	3189	843	2561	1361	1780	946	831	1066	765	969	999	1549	1106	969
BIK	648	1534	322	1327	101	268	136	218	95	345	30	198	46	294	86	285	122	225	69	238	28	132	14	317	30	438	6	260	27	707	1	516	374	222	93	64	55	31	61	64	129	77	46
BIN1	523	472	284	1159	156	331	334	741	594	718	106	247	97	333	158	475	135	540	186	376	151	173	703	249	601	433	257	80	337	708	2199	340	291	470	663	356	217	303	503	145	522	181	144
BIN2	0	0	1	2	1	21	0	8	0	8	0	5	0	4	1	4	0	2	1	4	0	10	0	1	1	1	0	2	0	2	0	3	1	1	8	9	6	10	7	1	3	10	2
BIN3	1727	2011	1184	2573	588	786	778	892	697	800	672	560	609	713	502	546	549	687	717	626	420	496	822	557	1462	1503	706	368	1556	1246	749	1167	854	212	888	698	528	503	861	319	402	307	315
BIN3-IT1	2	0	6	17	7	6	4	2	3	4	3	7	4	2	3	2	2	5	2	0	1	5	33	38	34	45	24	19	11	15	25	15	38	15	NA	NA	NA	NA	NA	NA	NA	NA	NA
BIRC2	3725	3725	1494	3320	2353	1527	1192	1282	1380	1467	2767	2225	1699	1784	1595	1579	1417	1815	2040	2584	1434	1574	2853	2213	3825	2077	5252	2852	2715	2150	2545	2314	1962	1679	2073	1720	1704	1235	1826	3233	2763	2290	2963
BIRC3	166	4558	136	2616	295	3424	165	2063	165	2600	135	1735	151	2707	309	2279	325	5455	185	3215	44	1113	3085	8783	4820	12167	9233	12925	3922	11700	3417	7617	5169	8484	3912	2595	4596	3791	3502	1040	4077	1629	589
BIRC5	4451	2556	4343	7752	1721	954	3074	2837	2440	2085	2	2	11	15	2	3	125	37	58	5	32	6	8	17	14	13	11	9	14	19	16	18	15	2	73	219	128	181	275	7	7	2	1
BIRC6	591	711	449	597	3589	2294	2648	2229	2124	2028	2767	3886	2996	4011	2154	2319	2063	2645	2387	3172	2217	3773	2681	2701	4048	4717	2396	1398	3626	2293	3268	2561	1874	1310	7745	5698	5331	4057	6612	3372	5029	2512	2584
BIRC7	0	0	0	0	0	0	0	0	0	0	0	6	0	0	0	1	0	0	0	2	0	2	0	1	0	0	0	0	0	0	0	0	1	1	0	1	0	0	0	0	0	0	0
BIRC8	0	0	1	0	0	0	0	0	0	0	0	0	0	0	0	0	0	0	0	0	0	0	0	0	0	0	0	0	0	0	0	0	0	0	0	0	0	0	0	0	0	0	0
BIVM	575	434	331	454	459	195	327	269	319	233	274	201	228	209	158	161	169	163	245	212	290	168	54	31	51	58	22	13	63	49	88	54	25	44	426	491	395	296	428	484	565	330	434
BIVM-ERCC5	0	0	0	0	0	0	0	0	0	0	0	0	0	0	0	0	0	0	0	0	0	0	0	0	0	0	0	0	0	0	0	0	0	0	0	0	0	0	0	0	0	0	0
BLCAP	8059	3987	4280	3523	4682	1869	4608	1982	5602	2239	4142	2042	6910	2964	3702	2089	3805	1950	5088	1777	3303	2268	1957	890	2091	1094	2559	890	4412	1935	917	1411	1010	895	1430	1093	932	875	1121	3187	1717	2142	3856
BLID	11	0	2	2	3	0	2	1	1	1	0	0	1	0	0	0	4	0	0	0	2	0	5	1	9	1	7	0	14	0	1	0	0	1	0	0	1	0	0	0	0	0	0
BLK	0	0	0	0	0	0	0	0	0	0	0	0	0	0	0	0	0	0	0	0	0	0	0	0	0	0	0	0	0	0	1	1	1	0	0	0	0	0	0	0	0	0	0
BLM	246	236	356	774	368	180	440	512	338	338	25	16	3	8	16	16	13	13	20	30	21	15	0	3	3	11	0	6	0	2	2	8	8	4	48	156	84	80	86	2	7	2	7
BLMH	25	406	77	901	39	255	65	608	65	460	32	58	28	236	15	62	28	247	48	230	90	49	378	421	537	336	203	639	201	171	851	431	112	239	154	225	211	193	312	56	223	62	69
BLNK	356	477	25	230	95	156	28	95	21	99	843	209	222	93	375	146	430	242	809	173	187	243	40	54	13	121	130	30	173	162	0	50	64	21	158	149	143	118	135	138	62	101	215
BLOC1S1	591	669	350	859	176	218	226	318	234	269	121	194	103	155	96	222	134	196	186	192	134	161	63	62	67	132	35	36	93	253	64	159	96	74	33	46	45	23	49	124	126	90	99
BLOC1S1-RDH5	0	0	0	0	0	0	0	0	0	0	0	0	0	0	0	0	0	0	0	0	0	0	0	0	0	0	0	0	0	0	0	0	0	0	NA	NA	NA	NA	NA	NA	NA	NA	NA
BLOC1S2	4944	3556	2603	3796	1589	936	1375	1075	1435	1085	1422	945	921	771	994	1016	969	948	1528	896	1089	983	686	278	1482	783	1047	675	1650	1157	1030	923	1010	373	881	996	668	558	727	1466	1179	1052	1554
BLOC1S3	518	393	186	328	282	265	389	262	317	312	337	307	459	390	284	288	389	288	441	316	255	280	147	210	834	608	147	216	293	339	321	500	504	120	195	128	138	85	152	140	160	138	141
BLOC1S4	1790	1697	873	1818	345	469	360	375	442	464	330	293	417	346	319	327	315	292	340	297	186	297	177	213	308	452	241	172	448	368	194	330	282	120	194	142	125	108	131	239	221	172	242
BLOC1S5	0	1	2	10	3	3	5	11	8	3	1	2	1	0	1	2	1	2	2	0	0	0	2	0	1	0	1	1	4	0	2	2	1	0	282	245	212	175	200	302	305	241	268
BLOC1S5-TXNDC5	0	0	0	0	0	0	0	0	0	0	0	0	0	0	0	0	0	0	0	0	0	0	0	0	0	0	0	0	0	0	0	0	0	0	0	0	0	0	0	0	0	0	0
BLOC1S6	2995	2737	1282	2996	2302	1685	1472	1708	1404	1646	2409	1303	1663	1593	1750	1198	1412	1258	1717	1702	1407	1201	1475	1157	2059	1766	2121	1929	2556	1945	2416	1350	1354	431	1308	1414	1250	806	1143	2657	1743	1549	2525
BLVRA	2841	1401	1246	1100	1259	575	1035	437	1105	503	809	528	847	598	830	753	1105	686	1133	452	826	616	985	537	1171	839	901	803	1257	948	649	881	1201	894	314	293	261	173	289	898	533	583	891
BLVRB	2010	1433	1070	2230	484	503	674	694	650	679	441	495	444	676	502	591	634	790	550	515	889	462	899	769	1034	1538	523	835	1429	1887	327	1181	2188	1952	402	427	336	386	322	325	184	230	363
BLZF1	3383	2855	1765	3085	1553	870	1198	959	1501	1141	698	992	1139	1069	568	937	607	981	880	1123	851	760	625	644	1254	1382	1320	950	1660	1393	781	1266	1289	643	823	637	570	451	688	941	1145	770	847
BMF	15	183	4	61	32	323	6	171	11	145	1009	1342	27	463	462	738	385	662	505	735	185	458	209	336	128	348	75	31	100	310	261	500	375	107	734	324	291	287	453	197	193	229	143
BMI1	24	41	27	28	35	27	51	31	38	26	52	57	47	55	33	56	28	60	50	56	39	39	42	28	59	83	28	24	70	62	62	70	50	64	393	527	440	198	264	763	1053	594	649
BMP1	5237	5845	1558	2446	3970	4609	2847	2640	2637	2283	7855	5775	7036	4643	8482	5008	8137	3930	9562	5277	3662	2165	1156	263	1144	741	551	225	364	446	1504	506	170	287	1747	1163	1318	1081	1419	3710	2184	2792	4736
BMP10	0	0	0	0	0	0	0	0	0	0	0	0	0	0	0	0	0	0	0	0	0	0	0	0	0	0	0	0	1	0	0	0	0	0	0	0	0	0	0	0	0	0	0
BMP15	0	0	0	0	0	0	0	0	0	0	0	0	0	0	0	0	0	0	0	0	0	0	0	0	0	0	0	0	0	0	1	0	0	0	0	0	0	0	0	0	0	0	0
BMP2	2871	196	844	142	1660	142	940	72	1049	80	183	413	612	226	322	190	453	332	296	246	797	270	256	285	1491	380	298	669	643	167	1960	982	355	293	37	24	42	13	17	282	59	113	250
BMP2K	372	434	298	479	737	489	830	585	701	497	405	600	518	502	250	284	355	384	522	572	493	573	620	253	901	734	878	269	568	309	595	413	389	164	958	780	625	539	556	826	629	541	626
BMP3	8	0	0	0	0	0	0	0	0	0	15	759	2	35	9	344	2	115	8	144	0	61	0	23	2	31	0	14	3	14	0	2	4	29	14	2	5	0	0	73	71	188	24
BMP4	101	596	176	1075	45	225	130	568	131	436	26	26	5	32	6	21	9	21	71	39	11	26	240	86	266	99	173	50	560	101	439	17	61	17	7	22	12	4	5	3	5	4	4
BMP5	0	19	0	0	0	3	17	4	2	2	0	13	1	4	0	6	1	5	2	4	8	72	260	1	239	13	30	0	466	5	19	5	15	2	6	17	11	4	16	6	3	9	3
BMP6	0	24	13	19	11	45	7	14	7	35	23	155	33	22	16	79	10	47	36	47	117	58	287	22	274	30	124	14	58	5	1125	123	36	7	3	8	3	0	2	15	0	9	11
BMP7	0	0	4	0	3	1	11	0	0	0	148	12	204	35	267	75	263	13	117	6	139	154	387	123	382	12	86	45	427	36	72	20	35	57	6	0	1	2	1	533	124	325	635
BMP8A	0	0	15	20	0	1	1	14	5	3	3	6	6	15	1	10	3	7	11	20	0	3	10	5	60	21	24	2	20	7	253	22	1	1	2	2	0	1	1	0	0	0	0
BMP8B	1	1	0	13	3	26	4	63	2	25	2	26	1	36	0	19	1	51	3	48	3	10	12	17	34	120	6	5	13	76	75	72	62	12	35	56	14	37	28	5	51	12	2
BMPER	0	0	0	0	0	0	0	0	1	0	5	1	1	1	2	0	2	1	8	1	1	1	41	4	22	6	22	0	6	3	131	1	1	0	0	0	1	1	0	2	2	2	1
BMPR1A	500	562	234	376	377	320	243	287	251	281	523	515	253	354	223	359	243	380	427	446	244	341	238	262	186	192	150	128	322	318	101	177	141	124	1183	968	853	785	1231	887	1020	773	731
BMPR1B	278	202	84	77	249	216	193	39	209	107	325	147	143	91	59	31	125	27	288	43	190	126	46	14	57	58	75	12	158	85	15	12	115	19	65	56	184	24	65	173	77	123	175
BMPR2	911	985	482	647	2756	1768	1636	1289	1355	1231	4315	5059	3815	4196	3119	2715	3252	2770	3855	3428	2738	4173	1106	1592	2532	1391	658	484	826	1295	2371	1340	882	1097	4435	3509	3790	2235	2961	4941	3673	2650	3727
BMS1	2894	1672	1743	2624	2452	1735	3347	2179	3145	1921	1496	1929	2025	2110	1274	1503	1292	1552	1768	1641	1157	1710	1994	994	2894	2433	2521	1018	2911	1983	1790	2365	1810	751	2165	1932	1688	1343	2059	1034	1278	795	942
BMS1P17	0	0	0	0	0	0	0	0	0	0	0	0	0	0	0	0	0	0	0	0	0	0	0	0	0	0	0	0	0	0	0	0	0	0	0	0	0	0	0	0	0	0	0
BMS1P18	0	0	0	0	0	0	0	0	0	0	0	0	0	0	0	0	0	0	0	0	0	0	0	0	0	0	0	0	0	0	0	0	0	0	NA	NA	NA	NA	NA	NA	NA	NA	NA
BMS1P20	1187	1238	584	1114	779	647	576	627	836	796	535	636	545	682	474	566	404	624	526	630	388	474	746	545	460	687	803	659	550	542	267	449	607	634	NA	NA	NA	NA	NA	NA	NA	NA	NA
BMS1P21	2	0	0	0	3	2	4	1	2	0	2	5	4	3	3	4	0	1	1	0	0	8	1	0	1	3	0	0	2	2	0	1	0	2	NA	NA	NA	NA	NA	NA	NA	NA	NA
BMS1P4	11	9	8	10	6	18	5	8	22	12	12	11	4	5	3	13	12	10	14	12	12	7	24	18	23	24	6	6	25	21	15	10	25	11	NA	NA	NA	NA	NA	NA	NA	NA	NA
BMS1P6	0	0	0	0	0	0	0	0	0	0	0	0	0	0	0	0	0	0	0	0	0	0	1	0	0	0	0	0	0	0	0	0	0	0	NA	NA	NA	NA	NA	NA	NA	NA	NA
BMT2	744	583	278	545	723	408	283	237	310	322	618	885	461	798	313	685	376	599	513	892	329	580	204	247	297	272	159	319	349	437	199	205	278	246	701	515	637	329	539	942	1246	824	779
BMX	0	0	0	10	7	0	5	2	1	1	4	3	3	3	3	4	3	0	2	0	4	1	3	5	293	4	1	0	11	4	214	365	1	0	0	0	1	0	1	5	3	0	5
BNC1	5567	2032	3648	1892	7404	2202	6815	2123	6403	1846	2276	648	1868	1197	1349	1018	2879	681	3688	578	4438	1624	305	0	3119	14	536	5	623	0	510	32	0	1	539	693	479	253	262	897	561	464	459
BNC2	18	22	4	6	16	10	3	30	14	6	13	4	5	18	7	1	4	9	10	10	11	3	50	0	31	2	26	5	66	2	142	5	0	0	6	12	19	8	4	14	2	5	17
BNIP1	553	579	416	858	241	183	289	347	314	269	133	142	176	203	104	209	134	221	167	152	122	168	211	175	389	407	476	446	636	568	409	418	532	221	163	139	91	105	231	159	211	157	184
BNIP2	4971	3600	2679	3612	2150	1177	1677	1238	1658	1182	1634	1941	1500	1802	1176	1581	1228	1503	1548	1961	1243	1561	1480	1456	1962	1581	1636	1557	3176	1860	2164	1785	1734	679	2771	2693	2246	1608	2340	2973	2656	2184	2478
BNIP3	7432	6163	1478	5075	2009	1361	754	1346	1230	1276	1007	844	2178	1798	1811	1805	1494	1391	1035	1093	1607	1644	593	781	617	777	1002	2588	338	438	719	492	1013	1345	1349	1124	928	718	1072	1688	2042	1142	1614
BNIP3L	11014	11808	1889	8708	4659	3601	1080	2733	1697	2775	4658	3692	4678	5254	4723	4832	4096	3657	3945	3946	4111	5001	2585	2118	3533	2732	2259	3187	1608	2447	8288	2296	3715	2048	4564	3779	3501	2495	3583	8512	7639	5828	8009
BNIPL	11	519	4	135	9	404	10	98	3	213	14	320	9	139	26	284	31	219	19	231	52	516	25	171	12	118	6	147	42	135	10	58	65	129	238	308	134	110	93	80	95	102	28
BOC	694	127	262	114	442	138	404	69	297	88	1477	819	1549	360	1341	999	1273	302	1632	309	695	1040	3500	513	3244	173	3452	262	4136	356	1462	330	192	325	372	347	209	161	282	974	484	623	1043
BOD1	1035	771	623	957	1134	857	1298	1097	1272	1004	1118	771	1085	1092	920	1047	1015	954	1222	882	777	938	1594	783	1604	1312	2018	1041	2428	1240	1892	1218	1638	982	861	812	613	667	852	1080	988	823	1127
BOD1L1	866	660	422	727	2219	1416	1526	1337	1500	1106	2400	2635	2529	3076	1968	1772	2106	2031	2244	2424	1726	2682	2685	2247	4630	4603	2968	1658	2987	2946	3009	2805	3137	1399	3939	3258	3015	2556	3524	2302	2324	1555	1704
BOD1L2	6	8	7	14	4	0	5	1	4	0	4	3	1	6	6	8	2	2	5	1	3	12	4	2	7	3	10	7	8	6	3	4	5	2	0	0	0	0	0	1	1	4	2
BOK	2301	3929	1087	3799	1132	2169	1229	2150	1347	2221	1388	1813	2030	2624	1545	2793	1376	2446	2178	2256	793	1575	167	396	462	992	298	370	364	925	359	980	527	484	2255	1128	868	833	1214	761	947	714	824
BOK-AS1	1	7	4	3	2	4	3	10	2	8	8	8	8	13	5	9	6	11	7	5	0	3	2	1	6	3	0	9	4	5	7	6	6	3	1	0	5	0	2	1	4	1	2
BOLA1	420	574	237	561	131	226	205	281	216	284	134	208	106	172	172	293	189	276	183	216	149	199	132	141	69	115	110	101	245	316	115	230	163	183	148	194	123	101	148	158	185	157	134
BOLA2	0	0	0	0	0	0	0	0	0	0	0	0	0	0	0	0	0	0	0	0	0	0	0	0	0	0	0	0	0	0	0	0	0	0	0	0	0	0	0	0	0	0	0
BOLA3	2018	1276	1362	1754	607	473	1061	728	1127	829	241	293	481	399	417	486	382	428	385	286	656	509	65	62	153	131	89	143	165	209	62	173	202	324	238	246	169	176	232	487	493	336	481
BOLA3-AS1	507	210	216	268	270	151	287	171	281	170	167	95	150	100	197	81	154	111	172	97	187	108	170	35	234	66	252	109	255	81	52	53	34	47	NA	NA	NA	NA	NA	NA	NA	NA	NA
BOLL	0	0	1	0	0	0	0	0	0	0	0	0	0	0	0	0	0	0	0	0	0	0	0	0	0	0	0	3	0	1	1	0	1	1	0	0	0	0	0	0	0	0	0
BOP1	545	357	406	598	142	140	326	244	365	232	62	67	180	141	86	81	85	92	94	53	70	97	130	33	110	70	224	94	121	81	78	90	68	39	NA	NA	NA	NA	NA	NA	NA	NA	NA
BORA	621	228	556	913	346	149	429	335	382	319	88	66	59	68	43	57	70	98	68	73	61	53	16	41	60	86	11	62	58	90	38	44	127	38	175	191	126	134	138	65	91	64	45
BORCS5	462	451	381	472	236	213	274	296	225	233	204	150	202	181	307	180	238	180	323	168	223	227	85	148	80	148	65	100	217	136	78	134	184	120	195	178	110	121	168	223	163	155	278
BORCS6	765	973	343	831	346	417	370	362	332	387	259	359	250	308	260	390	312	328	380	275	245	250	73	147	156	209	53	128	382	437	86	164	261	255	162	110	99	77	107	164	194	174	166
BORCS7	587	670	172	703	218	245	121	220	188	326	294	335	256	292	189	270	140	224	258	428	146	253	109	120	347	314	119	213	381	549	433	257	204	110	286	254	176	124	214	597	734	523	489
BORCS7-ASMT	0	0	0	0	0	0	0	0	0	0	0	0	0	0	0	0	0	0	0	0	0	0	0	0	0	0	0	0	0	0	0	0	0	0	0	0	0	0	0	0	0	0	0
BORCS8	621	743	346	563	241	305	354	312	348	325	143	177	144	191	115	197	125	205	173	200	121	175	70	78	105	166	41	51	171	261	88	197	146	136	213	126	151	113	167	122	99	74	93
BORCS8-MEF2B	0	0	0	0	0	0	0	0	0	0	0	0	0	0	0	0	0	0	0	0	0	0	0	0	0	0	0	0	0	0	0	0	0	0	3	2	3	1	0	0	0	1	0
BPESC1	2	0	0	0	0	0	0	0	0	0	0	0	0	0	0	0	0	0	0	0	0	0	0	1	0	0	0	0	1	0	0	0	0	0	1	0	0	0	0	1	0	0	0
BPGM	1513	3443	708	1508	720	1417	647	596	676	940	1707	5532	972	7666	709	4485	1132	11084	2785	8774	1740	2217	858	2510	1595	2246	1297	3061	1640	3342	1705	2335	2348	1827	2436	1436	2512	1549	1374	1075	1933	1093	957
BPHL	1273	1409	525	1066	423	502	365	364	377	440	445	437	436	447	404	424	308	393	570	516	425	476	131	152	73	206	52	85	86	237	41	205	160	135	420	402	351	204	365	427	382	319	441
BPI	0	14	0	0	0	4	0	0	1	1	1	1	0	3	0	1	0	4	0	1	0	1	1	4	2	7	4	4	4	6	3	3	0	3	12	25	7	5	23	0	29	2	0
BPIFA1	0	0	0	0	0	0	0	0	0	0	0	0	0	0	0	0	0	0	0	0	0	0	0	1	0	2	0	0	0	1	0	0	0	4	0	0	0	0	0	0	0	0	0
BPIFA2	0	0	0	0	0	0	0	0	0	0	0	0	0	0	0	0	0	0	0	0	0	0	0	1	0	2	0	0	0	0	0	0	1	1	0	0	0	0	0	0	0	0	0
BPIFA3	0	0	0	0	0	0	0	0	0	0	0	0	0	0	0	0	0	0	0	0	0	0	0	0	0	0	0	0	0	0	0	0	0	0	0	0	0	0	0	0	0	0	0
BPIFA4P	0	0	1	0	0	0	0	0	0	0	0	0	0	0	0	0	1	0	0	0	0	0	0	2	0	9	0	0	0	0	0	1	0	2	NA	NA	NA	NA	NA	NA	NA	NA	NA
BPIFB1	0	0	0	0	0	1	0	0	0	0	0	0	0	1	0	2	0	0	0	0	0	0	0	69	1	322	0	4	6	59	0	25	33	51	36	20	19	2	0	0	7	1	0
BPIFB2	0	0	0	0	0	0	0	0	0	0	0	0	0	0	0	0	0	0	0	0	0	0	0	3	0	0	1	7	2	5	0	0	8	0	0	0	0	0	0	0	0	0	0
BPIFB3	0	0	0	0	0	0	0	0	0	0	0	0	0	0	0	0	1	0	0	0	0	0	0	0	0	0	0	0	0	0	0	0	0	0	0	0	0	0	0	0	0	0	0
BPIFB4	0	0	0	0	0	0	0	0	0	0	0	0	0	0	0	0	0	0	0	0	0	0	2	0	0	0	0	0	0	0	0	0	0	0	0	0	0	0	0	0	0	0	0
BPIFB6	0	0	0	0	0	0	0	0	0	0	0	0	0	0	0	0	2	0	0	0	0	0	0	0	0	0	0	0	0	0	0	0	0	0	0	0	0	0	0	0	0	0	0
BPIFC	0	0	4	0	0	0	0	0	0	1	0	1	2	4	0	2	0	0	0	1	0	2	1	0	4	3	0	2	6	0	0	0	2	0	0	0	0	0	1	0	0	0	5
BPNT1	1502	2840	972	2406	1340	2567	1507	2204	1700	2340	1260	2428	1212	2070	1360	2478	1195	2221	1426	1970	980	1901	156	584	230	566	93	294	495	1477	92	874	536	470	1612	1128	1184	758	1181	1474	1985	1377	1293
BPTF	299	448	201	403	2710	1958	1972	1741	1707	1599	2844	3450	2563	2969	1879	1920	1917	2032	2496	2720	2086	3070	2015	1765	4971	3710	1372	943	1468	1224	1796	1885	1432	870	4719	4356	3657	2894	4206	2232	3066	1699	1752
BPY2	0	0	0	0	0	0	0	0	0	0	0	0	0	0	0	0	0	0	0	0	0	0	0	0	0	0	0	0	0	0	0	0	0	0	0	0	0	0	0	0	0	0	0
BRAF	123	99	49	140	230	212	147	138	177	181	237	327	222	308	188	262	194	278	262	278	265	314	598	497	1066	815	933	597	473	289	873	440	425	472	1179	1159	845	635	1052	973	1019	685	859
BRAP	1508	1184	936	1452	693	639	713	688	669	699	772	830	902	833	628	736	617	784	942	819	655	842	564	765	1259	1137	851	748	1541	1204	1010	1134	1273	637	782	611	461	425	615	723	829	570	690
BRAT1	3584	3738	2588	5115	722	814	1168	1126	1080	876	786	715	736	814	678	704	728	664	907	609	537	571	526	375	557	496	257	183	589	505	351	501	624	334	459	381	318	265	431	340	291	341	362
BRCA1	485	306	617	828	1039	447	1426	1404	1165	1013	101	119	97	75	51	64	117	99	143	77	141	85	28	42	34	53	12	26	53	101	31	41	39	26	195	404	219	274	306	102	115	62	121
BRCA2	137	101	290	407	421	91	323	265	257	165	19	16	13	18	10	7	18	9	33	20	20	9	14	25	79	46	14	15	20	23	63	36	11	8	111	250	130	131	113	20	28	10	20
BRCC3	1325	1681	956	2014	879	694	758	730	684	866	434	520	313	553	373	504	297	411	370	524	337	486	98	148	147	291	59	112	201	351	77	271	124	124	1276	947	819	580	952	573	984	562	516
BRD1	954	798	566	823	949	1015	1016	1020	909	774	1200	1247	1512	1721	993	1009	1121	1180	1309	1174	806	1140	1820	1927	2686	2706	2127	1552	1645	1585	1730	2005	2141	899	1277	1175	930	827	1347	720	831	585	626
BRD2	4401	5032	2517	4771	6470	6440	6455	6583	6324	6200	5987	6757	8558	8161	5786	6416	6374	6699	6868	6558	6148	7050	42203	35653	44107	24932	46469	25818	34578	24386	47612	42512	37151	11803	6254	6291	4656	4738	8792	4357	5070	3637	4311
BRD3	1054	1495	586	852	991	1137	730	671	681	711	1637	1947	877	1385	1339	1552	1206	1270	1659	1540	1389	1389	1206	1257	827	915	370	346	699	1050	606	605	910	501	1639	1228	1133	689	1293	1066	1389	895	947
BRD4	1959	1883	989	1928	2451	2180	2410	2413	2036	1904	2424	2617	2636	2920	2078	2024	2345	2409	2725	2332	2066	2424	8349	6329	9894	10094	9263	5784	6727	5520	6832	6689	6449	4029	2784	2548	2084	2062	3066	1495	1818	1219	1422
BRD7	766	722	367	665	668	687	800	742	739	692	522	749	488	755	463	694	473	754	579	765	656	871	563	526	625	613	672	356	840	764	450	555	590	576	1587	1378	1130	887	1428	667	847	590	577
BRD7P3	3	3	2	4	4	2	4	4	3	3	2	1	2	3	2	5	3	1	2	2	2	4	3	3	0	0	0	0	5	5	2	3	2	2	NA	NA	NA	NA	NA	NA	NA	NA	NA
BRD8	1136	1660	872	1683	893	1016	1098	1201	954	977	1015	1320	737	1196	831	1147	804	1070	1087	1146	611	943	1363	1077	1538	1121	920	662	1444	1320	723	838	1629	874	1348	1218	994	885	1461	745	880	680	755
BRD9	1109	1249	700	926	950	948	1249	976	1259	871	690	680	1039	943	735	633	770	760	885	676	676	739	1215	661	1242	1271	1063	309	1028	935	928	999	1050	475	887	863	695	640	954	644	548	480	699
BRDT	1	1	0	0	0	0	0	0	0	0	0	0	0	0	0	0	0	0	0	0	0	0	0	0	0	0	0	0	0	0	0	0	0	0	0	0	0	0	1	0	0	0	0
BRDTP1	0	0	0	0	0	0	0	0	0	0	0	0	0	0	0	0	0	0	0	0	0	0	0	0	0	0	0	0	0	0	0	0	0	0	NA	NA	NA	NA	NA	NA	NA	NA	NA
BRE	1495	2286	765	2890	625	934	565	1162	606	1059	504	760	649	992	607	825	537	951	608	783	601	935	183	221	304	493	124	224	191	337	398	338	394	362	NA	NA	NA	NA	NA	NA	NA	NA	NA
BRE-AS1	0	18	5	16	3	5	6	9	2	8	7	14	4	5	5	5	4	10	3	11	4	5	429	59	672	74	535	167	180	50	1713	93	24	10	NA	NA	NA	NA	NA	NA	NA	NA	NA
BREA2	0	0	0	0	3	3	4	3	5	3	10	3	15	11	4	8	5	4	15	15	8	17	12	13	31	11	8	2	22	23	9	19	9	3	NA	NA	NA	NA	NA	NA	NA	NA	NA
BRF1	728	857	255	827	639	888	722	1021	825	1010	818	851	806	943	673	732	789	828	827	637	445	615	646	461	1140	833	471	203	1191	1020	749	739	803	356	656	494	520	387	681	378	485	367	426
BRF2	457	495	275	469	202	285	333	263	297	271	264	308	343	336	329	440	316	440	401	385	283	317	313	336	541	596	209	342	1048	591	319	758	812	274	229	224	166	148	212	261	264	260	259
BRI3	317	299	91	172	1039	1181	1051	1128	1724	1286	1080	1335	1261	1686	953	1539	1127	1740	1192	1573	1329	1072	1417	1356	1484	1500	1334	1038	1801	2060	2678	1916	1948	2188	969	869	727	612	722	939	647	807	951
BRI3BP	752	811	820	1958	387	416	829	811	600	687	128	181	140	187	96	123	118	160	196	140	158	210	14	13	57	83	16	10	25	52	6	31	19	23	703	1108	711	673	786	659	891	501	547
BRICD5	22	26	15	19	37	39	27	45	26	35	24	27	17	35	37	25	33	22	42	24	37	21	36	16	44	42	8	13	24	29	24	28	41	34	160	107	102	93	103	60	47	38	44
BRINP1	79	0	42	14	110	52	77	19	114	34	1204	275	454	124	518	162	502	91	1716	120	330	106	598	111	511	15	797	24	680	41	39	29	14	20	144	115	123	85	50	332	203	214	454
BRINP2	0	0	0	16	1	4	1	4	0	2	0	3	5	13	1	6	0	0	0	5	0	37	4	3	13	135	0	3	3	12	2	73	14	5	4	4	1	2	8	12	3	10	3
BRINP3	0	0	1	0	0	0	0	0	0	0	0	0	0	0	0	0	0	0	0	0	0	0	0	0	0	2	0	0	0	1	0	0	0	0	0	0	0	0	0	0	0	0	0
BRIP1	385	121	235	554	453	230	545	428	317	311	141	24	42	92	29	17	64	78	200	69	26	9	27	9	21	7	17	21	32	24	3	12	10	1	80	163	122	118	94	26	11	15	22
BRIX1	2922	2370	2917	4047	1246	606	1394	1157	1472	1044	369	361	654	530	205	371	260	375	315	421	273	395	995	468	1329	1196	2180	764	2756	1242	1213	1047	1392	481	868	665	667	496	578	480	624	413	457
BRK1	7400	10164	3812	8543	3913	4558	2888	3648	3481	4518	3093	3546	4053	4069	3514	4626	3375	4027	2970	3783	3412	4435	1299	1720	1677	2182	1141	2725	2538	3373	1678	2760	2790	3861	3249	2887	2449	1908	2888	4769	4914	4096	4656
BRMS1	3655	2523	2649	3330	1423	933	2344	1366	2396	1296	958	688	1075	981	690	700	947	737	1310	731	866	845	956	754	1731	1550	620	603	3296	2282	822	1670	1939	952	368	325	313	246	405	426	447	394	542
BRMS1L	585	633	670	724	460	154	336	233	377	201	283	176	241	205	151	153	145	146	284	137	192	106	193	96	426	220	162	114	465	176	229	162	129	71	186	180	172	126	147	281	239	186	294
BROX	256	345	87	192	899	815	740	871	735	866	792	1045	639	907	485	829	533	822	679	1088	749	885	308	598	562	694	271	459	750	857	273	512	799	616	2106	2021	1527	1034	1463	2261	2475	1675	2041
BRPF1	683	689	472	980	638	698	874	887	844	727	735	718	1091	1056	698	751	668	730	908	718	531	690	1137	1007	2574	2668	1744	1281	1947	2136	1526	2213	2192	663	695	523	456	443	613	359	479	318	380
BRPF3	146	533	123	244	718	1018	707	918	729	858	1467	2279	1187	2244	760	1382	947	1733	1501	2141	468	1222	2005	1888	5073	3642	2825	1476	1726	1654	3284	1869	1778	1271	1581	1122	1058	936	1356	746	1160	711	633
BRS3	0	0	0	0	0	0	0	0	0	0	0	0	0	0	0	1	0	0	0	0	0	0	0	0	0	0	0	0	1	0	0	0	0	0	0	0	0	0	0	0	0	0	0
BRSK1	2	10	4	0	11	13	11	3	9	3	81	45	53	94	148	92	57	21	103	31	44	47	716	135	713	379	557	96	352	90	614	239	131	214	39	27	30	9	28	70	65	64	73
BRSK2	0	50	2	1	3	12	2	3	0	8	26	36	24	74	35	65	15	26	15	30	14	53	12	14	47	11	5	2	5	1	42	7	6	3	22	8	17	8	29	45	133	71	33
BRWD1	809	1333	547	1115	1120	942	709	886	700	874	1154	1669	831	1731	692	1012	718	1188	1238	1958	1150	1960	2133	1832	1695	3423	1674	1422	1675	1676	1771	1484	1539	725	3279	3276	2529	1851	2665	1460	2315	1167	1114
BRWD1-AS1	0	0	0	0	0	0	0	0	0	3	2	1	0	0	3	0	0	1	0	0	0	0	1	0	0	1	1	0	0	1	0	0	1	3	3	2	0	1	0	1	1	1	0
BRWD3	63	176	80	188	1673	1348	876	1054	906	987	1144	1801	545	1138	808	1004	792	972	940	1251	1072	1473	1336	1149	1166	1340	675	542	443	533	1069	609	814	417	1696	1807	1553	1052	1442	1040	1282	779	702
BSCL2	17	43	12	18	30	34	19	24	17	35	76	57	23	38	57	70	46	69	49	74	46	100	33	31	55	48	7	27	45	26	23	25	25	21	74	83	55	46	87	69	61	48	51
BSDC1	3269	3705	1363	2992	1899	2694	1884	2329	2083	2350	2861	3183	3102	3875	3134	3927	3078	3852	3450	3360	2525	3622	4743	4628	3867	4448	5226	3975	4554	5389	3214	3870	4511	3661	2698	2074	1603	1542	2341	2774	2587	2519	2766
BSG	58386	54505	27456	48866	16622	16707	15946	16091	16400	14762	18357	13521	24417	18417	28008	26128	22370	16066	19383	12045	19099	19045	4299	4066	6985	6578	3229	5216	7995	7562	6306	7199	7110	6971	16972	12025	9795	8871	16196	21619	22009	19890	24068
BSN	0	1	8	0	4	8	4	9	5	5	8	8	6	4	4	5	2	7	14	20	4	3	67	16	24	34	75	5	36	36	33	23	17	13	6	2	2	0	1	3	1	0	7
BSN-AS2	0	0	2	0	1	1	0	1	0	1	0	0	0	0	0	0	0	0	0	0	0	0	0	0	0	3	0	1	11	4	6	0	0	0	NA	NA	NA	NA	NA	NA	NA	NA	NA
BSND	0	0	0	0	0	0	0	0	0	0	0	0	0	0	0	1	1	4	0	2	0	0	4	0	3	1	0	3	1	0	1	0	0	0	4	3	0	19	5	1	5	0	0
BSPH1	0	0	0	0	0	0	0	0	0	0	0	0	0	0	0	0	0	0	0	0	0	0	0	0	0	0	0	0	0	0	0	0	0	0	0	0	0	0	0	0	0	0	0
BSPRY	86	4736	12	4706	26	1673	12	1644	18	1571	11	1007	17	1247	50	1621	19	1733	13	1177	22	1625	17	1157	29	1097	11	487	74	1240	7	952	1339	699	991	872	651	701	876	341	1382	711	140
BST1	28	287	18	290	5	87	24	155	15	138	1	59	6	36	1	41	1	63	6	75	5	23	12	15	8	6	7	7	28	49	39	25	8	9	101	87	103	56	36	7	118	26	1
BST2	226	157	83	300	43	54	98	92	130	131	314	331	864	744	718	723	1463	913	2202	727	29	233	1300	396	3969	1604	1050	468	2678	1786	948	310	314	388	193	221	71	331	644	1185	694	1251	1446
BSX	0	0	0	0	0	0	0	0	0	0	0	0	0	0	0	0	0	0	0	0	0	0	0	0	1	0	0	0	0	0	1	0	0	1	0	0	0	0	0	0	0	0	0
BTAF1	840	880	588	1080	1830	985	1527	1233	1151	1030	1447	1626	1618	2106	1115	1279	1311	1422	1296	1649	1553	1995	3781	2929	4671	4335	5776	3548	3523	2363	3573	2486	2641	1136	2964	3017	2459	2196	3147	1569	2005	1259	1427
BTBD1	6740	5405	3807	5685	3420	2057	2441	2225	2627	2420	2241	2394	2075	2188	1565	2028	1680	2068	1900	2435	2078	1930	911	765	1540	1633	1045	1042	2216	2159	1649	1715	1637	1306	2086	1917	1673	1282	1657	2999	2835	2203	2734
BTBD10	3107	2279	1609	2126	1822	1093	1481	987	1589	1049	1473	1149	1650	1427	1319	1209	1341	1119	1617	1252	1351	1170	499	405	709	887	704	464	1224	904	392	791	777	623	786	711	677	415	584	1385	989	937	1419
BTBD11	2817	721	477	885	1884	427	921	580	1464	469	888	459	1233	1139	933	438	945	861	1510	691	1365	834	454	66	698	53	529	74	719	100	198	94	130	32	NA	NA	NA	NA	NA	NA	NA	NA	NA
BTBD16	12	0	0	0	1	0	3	0	4	0	3	2	5	3	1	2	0	0	0	0	6	3	0	0	2	6	0	0	1	2	4	2	0	0	2	0	0	0	1	5	1	3	3
BTBD17	0	0	0	0	0	0	0	0	0	0	0	0	0	0	0	0	0	0	0	0	0	0	0	0	0	0	0	0	0	0	0	0	0	0	0	0	0	0	0	0	0	0	0
BTBD18	0	2	2	3	0	0	0	0	0	0	0	0	0	0	0	0	0	0	0	0	0	0	0	0	0	0	0	0	0	0	0	0	0	1	0	0	0	0	0	0	0	0	0
BTBD19	20	7	4	6	35	16	32	24	40	20	45	11	62	18	68	20	71	21	68	16	63	16	523	291	976	278	415	139	226	265	181	196	109	61	78	166	105	163	151	72	22	31	57
BTBD2	3027	2331	1223	2179	2178	2503	2111	2230	1968	2014	1934	1882	2198	2509	2351	2726	2562	2821	1899	1906	2360	2699	446	726	695	1046	403	473	627	1257	377	817	861	1174	1597	1428	1267	1116	1774	1572	2150	1526	1549
BTBD3	1826	1977	693	1300	1131	1453	975	1274	842	1434	824	1169	1042	1378	899	1284	934	1365	912	1194	1148	1134	803	1180	1118	865	642	477	849	1014	664	879	679	671	2061	1916	1585	1009	2028	1232	2903	1222	1089
BTBD6	2626	2531	1381	2932	1411	1679	2336	2357	1845	1816	1432	1354	1188	1239	1236	1377	1448	1319	1735	1315	1210	1105	217	397	687	743	276	445	587	736	424	869	652	479	853	532	601	424	655	568	539	438	638
BTBD7	1020	747	544	760	1931	1237	1675	1267	1641	1193	2014	2199	2126	2174	1270	1265	1331	1373	2205	1770	1215	1720	1174	757	2634	2121	1649	786	1415	1134	2050	1262	1405	487	1777	1328	1284	944	1337	1442	1366	961	1266
BTBD8	27	13	15	38	13	23	3	14	8	8	18	45	13	22	14	36	13	37	12	31	23	29	1	8	3	7	0	1	4	15	2	0	1	10	99	61	67	45	50	27	78	30	26
BTBD9	354	277	91	325	733	709	459	508	477	469	746	1136	748	955	646	735	633	716	854	979	670	834	269	410	409	670	134	110	302	611	509	610	282	258	674	459	446	356	516	557	629	435	529
BTC	84	54	28	107	40	55	31	52	53	66	42	207	52	148	63	142	41	186	66	220	14	79	5	5	9	29	5	1	35	94	0	47	27	23	272	262	234	169	180	224	337	262	234
BTD	719	861	286	729	258	417	260	339	234	299	605	617	614	642	561	620	641	581	681	542	360	583	105	166	332	481	112	96	156	279	146	439	187	99	548	373	348	305	571	890	816	864	1023
BTF3	9915	7813	6278	9425	9249	6168	8486	7255	8880	7299	4993	3716	4510	4426	4699	5436	4868	4628	4953	3887	5662	4976	6277	6808	6261	5985	9718	12254	11515	7597	8239	8950	9297	10926	6909	6900	5310	4392	6666	5094	5883	4589	5142
BTF3L4	1263	1798	846	2143	630	475	380	558	457	563	471	512	294	596	306	562	244	501	389	692	402	662	396	304	493	391	680	392	711	527	420	358	525	310	972	948	791	518	785	930	1209	867	790
BTF3P11	0	3	2	1	0	2	0	0	1	1	0	1	0	1	0	0	0	0	0	0	1	0	0	1	0	0	0	0	0	0	1	0	0	0	NA	NA	NA	NA	NA	NA	NA	NA	NA
BTG1	5818	17604	1404	11066	3786	8737	1410	6324	1906	9149	8854	7456	7629	8278	8253	6322	9451	10794	8859	11590	6991	10556	6801	9564	7884	7502	6661	11874	6724	7680	10740	10585	10066	9125	11105	13238	7896	8041	12304	9637	7322	6373	10263
BTG2	3176	2550	1190	1251	1944	1319	1411	775	1129	835	8577	5225	2143	1856	6286	5705	7581	3966	4986	2250	3980	3797	8339	5069	6752	2157	7880	3682	13959	5723	4550	3254	4546	1442	2364	2293	2047	2370	2511	3117	2730	2957	3058
BTG3	2292	2290	1644	2713	871	803	1100	1035	1135	869	627	881	340	922	517	1397	593	1563	864	1415	615	1135	4622	4348	4467	4406	7471	6669	6208	5392	6147	3416	4604	7376	978	1395	867	763	835	644	793	667	599
BTG4	8	0	2	0	2	0	2	0	1	0	0	0	4	1	0	0	0	0	0	0	2	2	1	0	2	0	0	0	2	0	0	0	0	0	0	1	0	0	0	5	0	0	2
BTK	0	0	1	0	0	0	1	0	0	2	3	2	5	4	1	2	0	2	0	0	2	2	16	2	11	4	7	8	7	6	37	6	1	8	5	4	1	1	2	5	5	1	2
BTLA	0	0	0	0	0	0	0	1	0	0	0	2	0	0	0	0	1	0	0	1	1	0	6	0	7	4	8	1	26	3	16	3	9	2	0	1	1	1	0	0	0	3	1
BTN1A1	0	0	0	0	0	0	0	0	0	0	0	0	0	0	0	0	0	0	0	0	0	0	0	25	9	5	2	13	4	5	5	0	2	6	2	0	0	1	1	0	2	0	0
BTN2A1	376	661	233	673	426	682	403	558	440	546	685	821	648	973	724	1091	732	1128	859	1010	364	773	1267	1807	1392	1370	1190	1397	1915	1717	1606	1506	1503	1236	1037	716	605	579	862	518	596	447	549
BTN2A2	597	681	157	389	320	500	255	329	291	315	608	606	249	499	431	854	568	1042	771	773	234	571	721	897	551	501	759	823	1807	1596	640	635	784	503	1061	586	551	538	647	405	582	481	436
BTN2A3P	46	65	35	50	45	55	37	59	46	39	85	60	23	26	48	45	54	57	79	64	31	27	59	42	116	41	27	58	121	97	136	55	50	50	NA	NA	NA	NA	NA	NA	NA	NA	NA
BTN3A1	188	495	51	173	276	462	184	296	350	468	404	639	274	532	511	895	426	839	479	706	241	582	696	758	501	605	189	352	552	761	365	440	295	762	1151	684	579	583	847	526	917	511	600
BTN3A2	184	381	119	263	418	646	425	606	550	726	393	781	231	714	527	1229	562	1437	527	984	289	728	486	828	535	837	119	287	539	690	497	510	286	540	1683	1150	869	991	1203	526	1376	558	505
BTN3A3	212	349	59	180	187	288	122	206	273	331	394	664	114	266	305	511	368	776	382	670	103	321	234	262	186	91	51	134	128	121	349	208	112	186	765	643	584	525	567	316	632	316	322
BTNL2	0	0	0	0	0	0	0	0	0	0	0	0	0	0	0	0	0	0	0	0	0	0	0	0	0	0	0	0	0	0	0	0	0	0	0	0	0	0	0	1	0	0	1
BTNL3	2	0	0	0	0	0	0	0	0	0	1	0	0	0	0	0	0	0	0	0	0	0	0	0	0	0	0	0	0	0	0	0	0	0	0	0	0	0	0	0	0	0	0
BTNL8	0	0	0	0	0	0	0	0	0	0	1	0	1	1	1	0	1	0	4	0	0	0	0	0	0	0	0	0	0	0	1	1	0	0	0	0	0	0	0	6	0	1	0
BTNL9	0	0	0	0	0	0	0	0	0	0	1	1	5	0	0	0	0	1	4	0	1	0	4	1	36	0	0	1	1	0	84	2	0	0	0	1	0	0	0	3	5	5	2
BTRC	693	420	270	649	643	511	463	302	562	382	821	916	898	781	787	733	635	721	876	877	1058	1056	527	616	603	1208	444	241	568	678	250	415	370	398	1013	715	685	464	791	1087	1134	832	1091
BUB1	3150	1256	2590	3421	2092	726	2472	2027	2046	1561	15	3	23	20	6	5	105	47	55	8	34	15	14	20	9	6	1	7	11	13	2	10	4	1	159	388	214	293	317	4	13	4	7
BUB1B	1626	777	1541	2100	1442	630	1939	1793	1495	1238	22	22	13	31	7	15	95	39	71	20	44	6	3	4	1	2	2	10	2	0	2	10	3	3	114	307	158	201	244	14	37	20	10
BUB3	10678	6266	7382	10225	3454	1854	4017	3016	3752	2766	1625	1149	1917	1472	1560	1385	1459	1354	2008	1298	1598	1271	1033	949	1526	1605	824	750	2039	1605	1550	1131	1563	1094	1711	1613	1210	1018	1395	1904	1551	1341	1981
BUD13	498	597	498	1146	482	462	728	734	662	635	284	343	213	354	268	361	258	381	344	372	288	324	536	433	877	778	864	426	940	908	757	757	1240	496	318	287	236	239	318	192	244	156	171
BUD23	4125	4113	2272	4858	1168	1278	1476	1719	1483	1620	908	1105	1262	1675	1221	1624	1055	1357	1017	1126	1056	1787	2222	1372	2258	2056	3072	1775	3677	2306	1360	1941	2716	1469	1655	1233	989	832	1490	1715	2414	1850	1617
BUD31	1624	1632	1162	2088	1269	1260	1692	1631	1748	1549	1005	1115	1144	1379	1034	1324	955	1216	1241	1196	812	1116	2010	1246	2161	1644	2778	1608	5678	3053	2310	1906	2633	1620	693	638	518	475	707	963	919	853	996
BVES	725	331	216	577	899	580	365	444	478	459	1081	1130	1002	1088	980	647	870	1029	1765	1055	947	655	362	107	322	126	197	42	283	78	162	103	41	244	720	496	652	439	571	938	653	617	936
BVES-AS1	27	6	2	16	4	2	13	7	22	13	10	6	7	16	5	4	2	7	17	5	7	5	8	0	3	1	2	0	4	1	1	3	1	1	5	13	6	6	26	6	13	9	7
BYSL	1761	1629	1518	1926	917	910	1638	1230	1632	1213	519	547	1277	1133	530	650	520	615	797	593	448	791	1370	565	2229	1620	2911	860	3159	1256	1034	1684	1209	452	360	391	329	253	417	394	508	445	396
BZW1	9777	5762	4772	7384	5609	2402	3987	3039	4270	3043	2319	2013	3628	2313	2431	1921	2355	1624	2063	1751	4019	2268	1271	1310	2824	5041	2520	2062	3434	3232	2607	3361	3099	1405	2391	2100	2002	1347	1872	3586	2008	2011	3654
BZW2	6870	6310	3786	6977	3203	2870	3403	3135	3553	3451	1522	1307	2185	2066	1491	1721	1302	1579	1501	1217	1340	2012	1628	945	2505	2299	3079	2181	1730	1623	1724	2246	2092	638	1959	1937	1681	1607	2287	2294	2765	2143	2171
C10orf10	17298	12002	1022	6886	6264	4543	785	2677	1165	1899	12854	8422	16309	11497	24850	14021	23547	8254	13286	6027	21953	15001	2164	6210	16185	5664	2229	3134	3200	6010	594	3707	5616	5585	NA	NA	NA	NA	NA	NA	NA	NA	NA
C10orf105	0	0	0	16	0	1	0	3	0	0	0	0	0	2	0	0	2	1	0	1	1	0	4	1	7	1	1	0	3	3	8	3	1	4	5	0	2	1	1	0	7	1	1
C10orf107	0	3	0	0	0	1	0	0	0	5	0	5	0	5	1	12	1	5	1	7	0	0	2	1	0	2	0	1	0	3	1	1	4	1	NA	NA	NA	NA	NA	NA	NA	NA	NA
C10orf11	25	4	8	3	6	10	7	2	1	0	28	26	12	18	15	17	43	48	49	32	18	23	1	5	8	11	2	9	0	6	6	5	13	18	NA	NA	NA	NA	NA	NA	NA	NA	NA
C10orf111	0	8	0	1	2	3	2	2	2	2	8	6	4	1	3	1	4	1	4	7	4	7	44	61	21	32	24	39	36	65	26	82	36	5	NA	NA	NA	NA	NA	NA	NA	NA	NA
C10orf113	0	0	0	0	0	0	0	0	0	1	0	0	0	0	0	0	0	0	0	2	0	3	0	7	0	2	0	0	0	3	0	3	2	1	NA	NA	NA	NA	NA	NA	NA	NA	NA
C10orf120	0	0	0	0	0	0	0	0	0	0	0	0	0	0	0	0	0	0	0	0	0	0	0	0	0	0	0	0	0	0	0	0	0	0	0	0	0	0	0	0	0	1	0
C10orf128	0	0	2	0	0	0	0	0	0	0	0	0	0	0	0	0	0	0	0	0	0	1	5	1	62	1	2	1	6	1	146	7	0	0	NA	NA	NA	NA	NA	NA	NA	NA	NA
C10orf142	0	0	0	0	0	0	0	0	0	0	0	0	0	0	0	0	0	0	0	0	0	0	0	0	0	0	1	0	0	0	1	0	0	0	NA	NA	NA	NA	NA	NA	NA	NA	NA
C10orf25	19	6	42	47	31	20	27	18	21	23	55	50	48	28	54	38	50	30	36	41	31	42	10	11	48	38	39	21	25	9	14	43	43	11	NA	NA	NA	NA	NA	NA	NA	NA	NA
C10orf35	378	531	202	511	160	206	140	189	177	213	266	237	203	282	250	270	302	482	272	332	127	185	198	152	281	247	73	48	493	384	16	266	306	193	NA	NA	NA	NA	NA	NA	NA	NA	NA
C10orf53	0	0	0	1	0	0	0	0	0	0	0	0	0	0	0	0	0	0	0	0	0	0	0	0	0	0	0	0	0	0	0	0	0	0	0	0	0	0	0	0	0	0	0
C10orf55	163	71	58	122	61	57	73	75	67	46	74	60	20	43	72	111	77	142	83	85	130	51	124	135	29	86	72	105	590	314	35	163	166	207	19	45	43	24	29	48	23	41	42
C10orf62	0	0	0	0	0	0	0	0	0	0	0	0	0	0	0	0	0	0	1	0	0	0	1	0	1	0	0	0	0	0	0	1	0	0	0	0	0	0	0	0	0	0	0
C10orf67	80	13	57	34	73	20	39	13	51	13	47	2	87	13	9	2	31	5	127	10	23	2	0	1	3	6	1	1	3	3	0	4	0	2	0	1	1	0	2	7	1	4	22
C10orf71	0	0	0	0	0	0	0	0	0	0	0	0	0	0	0	0	0	0	0	0	0	0	0	0	0	0	0	0	0	0	0	0	0	0	0	0	0	0	0	0	0	0	0
C10orf76	1284	1478	757	1125	1273	1114	1222	1086	1157	1034	984	1238	1002	1086	956	1121	1006	981	1137	958	834	1200	441	450	792	797	188	214	781	809	505	525	384	530	NA	NA	NA	NA	NA	NA	NA	NA	NA
C10orf82	23	0	0	11	13	1	0	2	0	0	9	4	41	6	38	16	0	1	21	4	15	12	15	5	23	32	8	5	4	2	31	8	6	0	2	0	1	1	0	49	11	20	56
C10orf88	701	496	460	531	283	162	213	187	228	163	217	189	237	230	143	175	179	144	188	191	149	209	93	79	223	182	71	45	215	176	90	102	123	88	273	238	184	176	236	268	261	186	232
C10orf90	0	18	0	29	0	50	0	25	0	25	1	26	1	27	0	7	0	184	1	74	0	28	5	649	1	44	0	23	0	322	1	218	38	298	398	293	144	312	553	3	312	14	6
C10orf91	0	0	0	0	2	2	1	3	1	4	1	1	2	1	4	1	1	1	2	0	0	2	1	2	1	2	0	1	0	0	1	3	0	2	NA	NA	NA	NA	NA	NA	NA	NA	NA
C10orf95	59	67	35	100	47	107	46	165	38	122	8	36	15	46	25	61	20	39	15	45	16	27	11	16	5	32	9	23	22	70	2	39	55	52	48	43	33	18	45	12	20	15	14
C10orf99	0	0	0	0	1	0	0	0	0	0	0	1	173	10	301	52	81	2	9	0	109	76	0	0	0	0	0	0	8	3	0	0	0	4	25	2	0	0	4	163	4	44	166
C11orf1	271	404	224	443	235	214	315	267	275	267	257	348	205	298	214	459	255	338	266	287	304	461	55	324	67	161	60	617	148	208	35	138	273	457	414	360	286	220	349	421	545	406	368
C11orf16	0	1	0	10	0	0	0	0	0	0	0	0	0	0	0	1	0	0	0	0	0	0	0	8	0	2	0	1	0	1	0	5	1	4	0	1	0	0	0	0	0	0	0
C11orf21	0	0	0	0	0	0	0	0	0	0	0	0	0	0	0	0	0	0	0	1	0	0	0	0	0	0	0	0	0	0	0	0	1	0	0	0	0	0	0	0	0	0	0
C11orf24	3387	2047	2478	3027	1803	1126	2586	1580	2586	1613	1157	885	2617	1911	1922	1324	1577	1171	1758	900	1386	1187	817	291	936	583	1132	296	1213	629	894	420	820	390	802	656	523	507	691	1277	1040	980	1378
C11orf40	0	0	0	0	0	0	0	0	0	0	0	0	0	0	0	0	0	0	0	0	0	0	0	0	0	0	0	1	0	0	0	0	0	0	0	0	0	0	0	0	0	0	0
C11orf42	0	0	0	0	0	0	0	0	0	0	0	0	0	0	0	0	0	0	0	0	0	0	0	0	0	0	0	0	0	0	0	0	0	0	0	0	0	0	0	0	0	1	1
C11orf44	25	1	3	3	9	4	3	3	5	2	8	3	39	11	38	12	26	4	14	1	11	2	1	0	0	1	0	0	0	0	0	0	0	0	NA	NA	NA	NA	NA	NA	NA	NA	NA
C11orf45	388	133	198	263	196	175	231	155	277	129	196	154	43	59	148	135	180	137	165	122	128	111	10	4	6	5	6	8	8	15	4	13	10	12	NA	NA	NA	NA	NA	NA	NA	NA	NA
C11orf49	1835	1913	813	1391	615	776	583	583	518	545	857	839	792	763	805	820	761	760	847	740	696	821	301	92	322	303	156	79	441	407	116	252	239	165	NA	NA	NA	NA	NA	NA	NA	NA	NA
C11orf53	0	0	0	0	0	0	0	0	0	0	0	0	0	0	0	0	0	0	0	0	0	0	52	0	12	0	10	0	20	0	84	0	0	0	NA	NA	NA	NA	NA	NA	NA	NA	NA
C11orf54	525	1169	184	915	201	349	102	258	131	321	304	518	188	618	245	549	124	475	351	891	151	333	167	307	404	603	88	152	350	364	248	406	627	166	1015	921	569	441	826	339	703	481	341
C11orf57	721	778	319	522	884	1112	884	1007	949	1104	816	920	852	1146	646	1165	602	934	803	1090	716	1061	712	658	1655	1459	1127	865	1733	1445	816	1132	1640	497	NA	NA	NA	NA	NA	NA	NA	NA	NA
C11orf58	5603	4887	3839	6024	2614	1857	2412	2437	2609	2229	1852	1935	1916	2068	1585	2227	1440	2019	1776	2063	1471	1868	1782	1821	2282	2336	1745	1951	4274	3181	2243	2257	2502	2561	2537	2206	1825	1427	1974	2394	2360	2045	2084
C11orf63	308	382	158	250	225	270	202	193	190	204	364	454	230	278	336	347	325	347	436	406	229	308	160	68	357	231	135	48	248	221	94	229	236	85	NA	NA	NA	NA	NA	NA	NA	NA	NA
C11orf65	2	2	4	7	4	6	6	3	4	10	6	4	7	6	5	10	9	6	3	9	5	16	1	2	1	14	0	3	3	8	0	1	4	7	29	23	17	12	14	4	16	7	15
C11orf68	1392	1487	813	1440	612	592	746	661	787	573	582	639	630	766	652	789	640	772	705	616	720	579	1964	942	942	1622	4375	1584	1974	1923	1066	2228	2390	1599	397	301	272	195	343	413	454	360	470
C11orf70	261	332	203	238	106	61	85	55	76	87	57	39	50	29	57	71	53	41	75	38	44	41	17	3	11	3	15	1	27	18	23	7	1	4	NA	NA	NA	NA	NA	NA	NA	NA	NA
C11orf71	175	244	149	204	73	102	59	75	63	77	70	122	40	55	42	71	52	77	24	69	67	105	52	99	26	70	71	110	154	126	58	100	108	164	65	43	31	32	58	39	61	33	30
C11orf74	342	271	188	312	210	162	144	136	234	174	131	153	104	140	90	160	108	150	129	168	89	124	25	44	32	61	12	50	72	94	29	57	39	78	NA	NA	NA	NA	NA	NA	NA	NA	NA
C11orf80	766	1136	264	849	387	443	328	465	336	401	473	570	423	737	482	729	486	596	730	870	571	659	77	303	85	268	17	207	64	200	28	336	266	177	589	643	383	276	563	460	432	441	404
C11orf84	183	112	69	184	544	537	712	678	712	495	560	358	521	505	452	544	606	593	749	435	313	306	1095	724	1260	682	1150	742	658	540	957	642	923	600	NA	NA	NA	NA	NA	NA	NA	NA	NA
C11orf86	0	82	0	100	2	17	3	32	1	22	0	1	1	0	2	0	1	0	1	0	0	6	0	2	0	0	0	1	0	0	3	9	0	4	0	0	1	4	16	2	3	4	3
C11orf87	32	0	10	0	23	0	27	2	4	0	4	0	6	0	3	2	10	0	5	0	98	0	0	0	0	0	0	0	0	0	0	0	0	0	1	2	0	0	0	7	1	2	9
C11orf88	7	0	0	0	1	0	0	0	0	0	0	0	0	0	0	0	0	0	0	0	0	0	1	0	0	0	2	0	0	0	0	0	0	0	NA	NA	NA	NA	NA	NA	NA	NA	NA
C11orf91	448	288	213	291	153	114	152	141	190	149	40	77	74	111	69	109	117	140	64	95	99	106	89	67	341	274	90	55	116	260	129	243	113	66	53	33	15	46	62	1	9	1	1
C11orf94	0	0	0	2	3	4	2	0	1	2	3	5	9	5	1	2	2	1	5	5	0	4	1	0	18	5	5	2	5	3	2	6	5	5	3	1	0	1	2	2	4	2	1
C11orf95	117	18	63	90	527	519	582	445	532	392	924	442	424	435	666	544	693	365	812	398	310	399	633	579	766	531	481	427	666	397	1196	397	251	274	NA	NA	NA	NA	NA	NA	NA	NA	NA
C11orf96	1	0	0	4	1	19	1	4	2	9	105	167	25	134	42	75	188	98	82	100	20	111	9499	665	10154	1243	5294	1008	4837	322	49411	2641	313	191	11	20	22	22	87	35	18	27	24
C11orf97	0	0	0	2	0	0	0	0	0	0	0	0	0	0	0	0	0	0	0	0	0	0	0	0	1	0	0	0	12	1	6	2	0	0	0	0	0	0	0	0	0	0	0
C12orf10	1327	1279	853	1168	754	688	940	848	934	814	443	451	358	503	424	651	433	591	513	492	426	511	513	516	608	540	306	579	1112	927	726	593	907	654	NA	NA	NA	NA	NA	NA	NA	NA	NA
C12orf29	1473	1515	1119	1846	642	497	545	536	641	649	356	573	532	448	232	524	260	549	413	503	273	544	406	301	542	711	726	715	1246	963	480	550	555	619	551	530	418	297	376	602	795	632	532
C12orf4	980	920	845	1361	957	473	761	604	838	706	674	635	570	514	374	547	339	472	585	604	272	406	89	79	222	317	145	100	629	399	173	210	193	71	553	415	401	289	521	677	702	550	640
C12orf40	0	0	0	0	0	0	0	0	0	0	1	0	0	0	0	0	0	0	0	0	0	0	0	0	0	0	0	0	0	0	1	0	0	0	0	0	0	0	0	0	0	0	0
C12orf42	0	0	0	0	0	0	0	0	0	0	1	25	1	14	1	18	3	21	3	37	0	4	1	0	0	0	1	1	0	0	1	0	0	0	0	5	2	2	1	1	1	3	1
C12orf43	1033	1103	665	1494	511	523	641	625	708	625	309	345	393	347	243	291	264	279	394	281	256	309	253	172	412	439	462	181	363	444	201	369	365	114	268	202	256	166	231	198	277	205	264
C12orf45	801	508	669	950	264	248	426	363	544	342	114	93	220	159	93	117	146	134	139	97	88	128	78	116	104	188	83	156	219	245	97	211	143	149	NA	NA	NA	NA	NA	NA	NA	NA	NA
C12orf49	1870	1907	890	1977	1291	1499	1215	1485	1264	1692	1389	1754	1720	2067	1217	1525	1097	1784	1537	2082	946	1322	579	579	1156	1709	1108	564	1073	1312	795	1047	1236	338	NA	NA	NA	NA	NA	NA	NA	NA	NA
C12orf50	0	0	0	0	0	0	0	0	0	0	0	0	0	0	0	0	1	0	0	0	0	0	4	0	26	2	3	0	19	1	23	2	0	1	0	1	1	0	0	0	0	0	0
C12orf54	106	18	51	2	69	2	67	5	49	6	126	2	55	5	18	5	52	7	108	2	13	7	0	1	1	8	15	1	12	1	3	1	1	1	2	2	2	0	1	16	3	5	19
C12orf56	14	0	3	0	7	0	1	0	1	1	0	2	2	0	2	1	1	0	3	1	19	2	1	1	0	1	0	2	0	0	18	1	0	1	1	0	1	0	1	1	1	0	1
C12orf57	524	514	376	724	282	321	352	372	214	311	290	180	214	288	297	412	266	261	343	190	258	260	1064	624	1012	578	1030	637	2127	1197	1201	928	1111	1363	348	294	279	244	400	452	473	436	481
C12orf60	111	77	60	83	42	17	44	23	52	38	25	20	27	17	20	26	21	19	12	17	31	49	4	3	14	7	3	11	15	7	10	8	8	5	135	69	65	56	101	220	824	472	193
C12orf65	1183	420	675	875	455	202	529	336	477	245	331	204	190	173	247	156	324	316	381	238	307	138	566	139	659	287	546	130	834	149	438	150	209	48	NA	NA	NA	NA	NA	NA	NA	NA	NA
C12orf66	256	292	382	427	205	136	276	193	268	194	154	137	199	161	110	124	137	157	131	159	181	238	53	39	67	63	41	40	119	56	49	67	78	66	NA	NA	NA	NA	NA	NA	NA	NA	NA
C12orf71	1	0	0	0	1	0	0	0	1	0	1	0	1	0	0	0	1	0	0	0	0	0	14	0	2	0	11	0	0	0	0	0	0	0	0	0	0	0	0	0	0	2	2
C12orf73	265	332	239	384	93	124	143	159	178	263	116	99	167	153	61	162	90	150	174	179	72	170	84	46	91	90	62	46	238	153	39	101	199	92	131	170	90	84	131	192	157	170	177
C12orf74	0	0	0	0	0	0	0	0	0	0	0	1	0	0	0	0	1	3	1	3	0	0	0	5	0	2	0	2	0	13	0	3	5	1	NA	NA	NA	NA	NA	NA	NA	NA	NA
C12orf75	16828	6398	4227	4178	4854	1792	2086	1201	2375	1651	4206	371	3107	799	5428	1485	2835	262	7580	399	2593	657	65	29	187	123	87	23	117	38	192	125	36	33	871	580	200	68	349	3139	753	1282	3296
C12orf76	206	334	58	163	66	111	58	80	70	89	84	79	86	78	86	120	74	103	78	78	89	89	29	63	26	78	19	54	42	77	13	42	99	76	174	214	148	108	185	207	248	206	207
C12orf77	0	0	0	0	0	0	0	0	0	0	0	0	0	0	0	0	0	0	0	0	1	0	0	0	0	0	0	0	0	0	0	0	0	0	NA	NA	NA	NA	NA	NA	NA	NA	NA
C12orf80	0	0	0	0	0	0	0	0	0	0	3	1	0	1	0	2	0	1	1	0	0	0	0	0	0	0	0	0	0	1	0	0	0	0	NA	NA	NA	NA	NA	NA	NA	NA	NA
C14orf1	7405	5415	4026	6047	2937	2074	2921	2299	2587	2157	879	1383	697	1281	821	1413	1043	1388	1237	1306	661	1027	350	483	538	1049	337	351	810	909	342	751	1014	973	NA	NA	NA	NA	NA	NA	NA	NA	NA
C14orf105	0	0	0	0	0	0	0	0	0	0	0	0	0	0	0	0	0	0	0	0	0	0	0	0	0	0	0	0	0	0	0	0	0	0	NA	NA	NA	NA	NA	NA	NA	NA	NA
C14orf119	5969	4638	2668	4068	2041	1674	1789	1643	2062	1815	1440	1263	1755	1533	1219	1263	1297	1324	1456	1240	1175	1134	442	734	705	1304	515	714	642	956	580	969	1030	318	932	720	775	536	741	1406	1270	1137	1352
C14orf132	240	0	65	2	168	5	112	4	56	2	2248	215	1023	262	1257	222	1420	69	1109	26	664	234	916	58	1155	165	715	8	1133	39	325	102	21	9	67	8	18	16	24	1158	342	704	1402
C14orf159	669	632	585	576	406	271	506	250	482	241	725	682	741	556	776	863	785	775	866	545	969	876	151	157	306	217	64	72	125	164	90	201	130	199	NA	NA	NA	NA	NA	NA	NA	NA	NA
C14orf166	4853	4425	3071	4883	2993	2669	3037	2867	3410	3068	1782	1895	1821	2356	1587	2524	1546	2235	1799	2065	1848	2342	1486	1190	1949	1662	1636	1913	3387	1977	2664	1635	2801	2379	NA	NA	NA	NA	NA	NA	NA	NA	NA
C14orf177	0	0	0	0	0	0	0	0	0	0	0	0	0	0	0	0	0	0	0	0	0	0	0	0	0	0	0	0	0	0	0	0	0	0	NA	NA	NA	NA	NA	NA	NA	NA	NA
C14orf178	6	7	0	5	1	0	0	4	1	1	1	1	4	1	1	0	3	1	2	3	5	0	14	1	15	5	10	5	11	6	14	6	7	14	0	0	0	0	0	1	0	2	0
C14orf180	0	0	0	0	0	0	0	0	0	0	0	0	0	0	0	0	0	0	0	0	0	0	0	0	0	0	0	0	0	0	0	0	0	0	0	0	0	0	0	0	0	0	0
C14orf2	3527	3095	2779	4512	1260	1165	1899	1800	1905	1918	566	674	875	1059	796	1454	711	945	761	763	1037	1227	395	758	580	987	383	1034	1321	1558	506	863	1908	1569	NA	NA	NA	NA	NA	NA	NA	NA	NA
C14orf28	140	205	123	142	89	59	64	53	46	48	110	70	54	69	69	85	72	70	138	88	84	58	111	109	203	114	217	189	149	104	166	108	218	70	110	122	94	69	84	137	139	99	124
C14orf37	0	15	0	18	28	17	13	8	21	11	273	27	192	38	172	27	148	52	278	73	83	24	34	7	56	15	56	11	94	10	113	13	2	10	NA	NA	NA	NA	NA	NA	NA	NA	NA
C14orf39	0	0	0	0	0	0	0	0	0	0	0	0	1	0	0	0	0	0	0	0	0	0	0	0	0	0	0	0	0	0	1	0	0	0	2	1	0	0	1	4	3	3	2
C14orf79	508	496	194	437	212	230	212	217	265	299	233	248	288	285	310	409	317	271	267	237	202	290	92	101	187	220	207	136	319	239	96	245	180	70	NA	NA	NA	NA	NA	NA	NA	NA	NA
C14orf80	1050	609	779	1466	236	168	405	456	364	316	46	62	59	58	78	89	63	44	56	44	61	66	78	96	191	154	95	108	279	339	55	241	160	140	NA	NA	NA	NA	NA	NA	NA	NA	NA
C14orf93	97	188	55	139	119	168	108	141	130	197	123	143	46	102	89	162	149	160	162	158	129	136	34	96	32	77	20	39	22	93	33	75	140	101	312	281	188	135	284	94	180	103	84
C15orf32	0	0	1	0	0	1	0	0	0	0	0	0	0	0	0	0	0	0	0	0	0	0	11	0	13	0	3	0	3	0	0	0	0	0	0	0	0	0	0	0	0	0	0
C15orf38-AP3S2	0	0	0	0	0	0	0	0	0	0	0	0	0	0	0	0	0	0	0	0	0	0	0	0	0	0	0	0	0	0	0	0	0	0	NA	NA	NA	NA	NA	NA	NA	NA	NA
C15orf39	114	335	99	262	601	1078	825	1262	673	1188	474	2029	1108	1415	980	1080	799	1491	714	2077	814	840	1242	3597	1929	4828	741	2731	837	4240	936	5517	2363	738	923	762	688	822	1743	319	565	327	384
C15orf40	836	553	496	801	267	239	321	290	283	253	172	185	185	176	180	233	164	228	221	209	193	208	107	110	150	169	68	73	201	320	63	151	155	86	286	234	207	197	217	191	170	167	169
C15orf41	695	426	390	384	289	145	378	254	332	188	228	270	153	150	149	150	162	122	175	111	234	169	71	46	73	60	33	26	164	174	33	102	36	49	NA	NA	NA	NA	NA	NA	NA	NA	NA
C15orf48	15	4418	7	954	7	1942	3	406	10	895	35	3510	5	1469	37	2579	27	2876	45	2616	2	479	64	5224	35	3664	31	1968	158	3934	60	4104	8731	9686	859	788	1310	539	541	43	374	249	37
C15orf52	1576	4190	511	3254	3552	8284	2246	5538	3434	6225	4752	11103	6924	11804	4702	8630	5344	9754	6323	10085	2267	7191	225	871	160	1952	66	465	295	2192	37	2294	1024	1717	NA	NA	NA	NA	NA	NA	NA	NA	NA
C15orf53	0	0	0	0	0	0	0	0	0	0	0	0	0	0	0	0	3	0	0	0	0	0	0	0	0	0	0	0	0	0	0	0	0	0	NA	NA	NA	NA	NA	NA	NA	NA	NA
C15orf54	0	32	0	1	6	2	1	4	0	3	0	9	48	16	2	7	0	16	2	12	0	1	1	0	1	1	0	0	4	0	1	0	0	0	NA	NA	NA	NA	NA	NA	NA	NA	NA
C15orf56	1	29	1	7	1	10	1	11	5	8	4	4	0	2	0	3	1	4	2	2	2	2	0	1	1	0	0	0	0	3	1	2	2	0	NA	NA	NA	NA	NA	NA	NA	NA	NA
C15orf57	1068	1149	600	1401	337	426	457	514	544	627	492	519	565	544	427	588	416	547	449	456	253	409	330	249	751	745	173	245	681	677	412	477	401	392	NA	NA	NA	NA	NA	NA	NA	NA	NA
C15orf59	1	0	0	0	1	0	3	0	2	0	29	26	28	23	35	25	30	18	85	9	18	59	30	2	38	4	17	0	21	8	93	2	0	0	NA	NA	NA	NA	NA	NA	NA	NA	NA
C15orf61	395	350	335	471	132	154	234	221	176	168	127	132	126	169	70	116	124	126	182	103	85	117	153	77	101	108	129	97	195	180	82	109	104	104	83	72	55	49	84	89	107	99	106
C15orf62	0	440	8	258	2	290	3	130	4	168	3	205	20	297	11	300	10	268	11	414	5	268	25	1860	18	513	6	860	50	2259	5	1298	578	2264	430	508	283	231	381	36	213	92	13
C15orf65	78	91	62	46	64	42	34	38	40	35	42	49	68	47	46	60	39	68	42	42	65	54	4	6	7	22	6	11	16	27	4	14	14	24	NA	NA	NA	NA	NA	NA	NA	NA	NA
C16orf45	111	22	64	2	72	7	74	5	101	6	455	275	372	71	279	114	326	80	498	41	299	155	724	128	992	935	384	20	641	297	3546	450	230	83	NA	NA	NA	NA	NA	NA	NA	NA	NA
C16orf46	97	350	31	147	52	113	48	93	49	130	78	149	131	153	75	140	72	152	88	156	48	71	154	71	447	302	245	102	214	155	160	118	233	23	118	54	64	45	59	52	84	47	42
C16orf52	219	81	107	101	525	158	344	153	432	190	319	245	504	291	242	184	306	174	289	224	260	240	529	205	1068	605	906	293	649	422	647	328	382	137	NA	NA	NA	NA	NA	NA	NA	NA	NA
C16orf54	0	0	0	0	4	4	1	0	2	0	1	0	0	1	0	0	1	0	0	0	0	0	1	0	0	1	0	1	0	0	2	1	0	1	0	0	0	0	0	0	0	0	0
C16orf58	1293	1247	658	1158	1190	1448	1357	1264	1357	1189	1399	1663	1481	1857	1255	1894	1572	1982	1693	1603	1390	1649	1886	1305	1791	1726	1084	655	2170	2499	1145	1456	2378	1983	NA	NA	NA	NA	NA	NA	NA	NA	NA
C16orf59	423	352	487	790	120	109	286	291	197	209	70	54	11	62	23	51	31	80	75	53	20	28	3	2	5	4	2	2	10	13	3	13	12	2	NA	NA	NA	NA	NA	NA	NA	NA	NA
C16orf62	3173	3087	1184	2719	1784	1650	1655	1479	1593	1506	1599	1998	1374	1783	1472	1774	1356	1695	1945	1735	1380	1563	318	325	631	599	247	388	415	575	449	575	302	450	NA	NA	NA	NA	NA	NA	NA	NA	NA
C16orf70	738	1046	569	1104	470	455	643	517	481	471	495	630	652	698	453	562	508	576	578	610	406	706	378	349	706	639	301	179	545	428	266	398	682	92	NA	NA	NA	NA	NA	NA	NA	NA	NA
C16orf71	6	0	0	27	5	7	3	5	5	6	15	25	26	23	19	30	15	4	23	5	3	16	0	3	19	9	5	0	3	12	3	6	16	4	NA	NA	NA	NA	NA	NA	NA	NA	NA
C16orf72	2307	1285	1115	1346	2623	1311	1944	1406	1971	1407	1733	1449	2247	1752	1502	1376	1577	1404	2113	1559	2143	1457	3116	3343	4599	4231	6791	4586	3438	3754	4626	5011	4360	1544	1455	1243	1045	772	1081	2399	2145	1689	2169
C16orf74	5702	1080	3163	1653	1490	256	1959	456	1794	485	309	53	579	63	738	103	775	62	509	70	820	158	2	4	9	7	4	7	4	18	15	26	15	10	63	82	48	45	84	287	53	120	400
C16orf78	0	0	0	0	0	0	0	0	0	0	0	0	0	0	0	0	0	0	0	0	0	0	0	0	0	0	0	0	0	0	0	0	0	0	0	0	0	0	0	0	0	0	0
C16orf82	0	0	0	0	1	0	0	0	0	0	0	0	0	0	0	0	0	0	0	0	0	0	1	0	2	0	2	0	0	0	1	0	0	0	0	0	0	0	0	0	0	0	0
C16orf86	141	79	28	113	15	18	21	23	14	8	33	24	3	13	8	43	30	30	53	44	19	22	18	5	15	14	6	1	14	17	13	19	26	11	46	38	29	26	42	5	13	10	7
C16orf87	930	855	506	826	297	189	269	209	292	211	266	240	168	164	154	223	177	181	199	204	176	199	298	105	261	146	393	130	445	288	323	213	192	79	253	271	192	140	188	347	332	264	302
C16orf89	0	0	0	0	0	0	0	0	0	0	1	1	0	1	0	0	0	0	0	1	0	0	3	17	2	8	0	35	4	15	7	20	10	5	0	0	1	0	1	2	4	3	1
C16orf90	0	0	0	0	0	0	0	0	0	0	0	0	0	0	0	0	0	0	0	0	0	0	0	0	0	0	0	0	0	0	0	0	0	0	0	0	0	0	0	0	0	0	0
C16orf91	1107	1265	697	1449	270	289	426	386	404	410	168	168	299	268	153	218	183	193	231	199	206	275	255	166	472	370	499	328	1009	674	293	473	601	128	108	119	105	104	142	135	147	119	154
C16orf92	0	0	0	0	0	0	0	0	0	0	0	0	0	0	0	0	0	0	0	0	0	0	0	0	1	0	0	0	0	0	0	0	0	0	1	0	0	0	0	0	0	0	0
C16orf95	138	92	168	217	43	32	96	69	61	33	33	27	36	45	24	38	41	58	57	25	55	65	9	11	14	16	2	5	26	28	17	13	3	13	9	8	10	11	17	8	8	9	6
C16orf96	0	0	2	0	0	0	0	0	0	0	2	2	1	0	0	0	2	2	2	1	0	1	0	3	3	3	2	2	0	1	2	0	1	1	1	0	0	0	1	0	0	1	3
C16orf97	0	0	1	0	0	0	0	0	0	0	0	0	0	0	0	0	0	0	0	0	0	0	0	0	0	0	0	0	0	0	0	0	0	0	NA	NA	NA	NA	NA	NA	NA	NA	NA
[truncated: 21,361 more rows]
