# Supplementary material for: Sustained postconfluent culture of human mammary epithelial cells enriches for luminal and c-Kit+ subtypes
Source: Breast Cancer Res. 2023 Jan 18;25:6. doi: 10.1186/s13058-022-01595-z (PMC9847146; doi:10.1186/s13058-022-01595-z)
Supplement: Supplementary file 7 — Additional file 7: Data 4. RNA-seq metadata, Related to Figs. 3 and 5. Contains specimen ID, chronological age, lineage (MEp/LEp), culture type, and library type for the 37 samples analyzed in this figure. These data are suitable as input for Additional Code 1. [file 13058_2022_1595_MOESM7_ESM.csv]

Sample	Specimen	Age	Lineage	Culture	Library
X35442_240LB_MEP_S5	240L	19	MEP	p4	Takara
X35443_240LB_LEP_S3	240L	19	LEP	p4	Takara
X35444_112R_MEP_S9	112R	61	MEP	p4	Takara
X35445_112R_LEP_S2	112R	61	LEP	p4	Takara
X33662_240LB.MEP_S1_L999	240L	19	MEP	p4	Kapa
X33663_240LB.LEP_S2_L999	240L	19	LEP	p4	Kapa
X33664_112R.MEP_S3_L999	112R	61	MEP	p4	Kapa
X33665_112R.LEP_S4_L999	112R	61	LEP	p4	Kapa
X33666_163.MEP_S5_L999	153	27	MEP	p4	Kapa
X33667_163.LEP_S6_L999	153	27	LEP	p4	Kapa
X33668_240LB.1M.MEP_S7_L999	240L	19	MEP	uber	Kapa
X33669_240LB.1M.LEP_S8_L999	240L	19	LEP	uber	Kapa
X33670_51L1M.MEP_S9_L999	051L	27	MEP	uber	Kapa
X33671_51L.1M.LEP_S10_L999	051L	27	LEP	uber	Kapa
X33672_172L.1M.MEP_S11_L999	172L	28	MEP	uber	Kapa
X33673_172L.1M.LEP_S12_L999	172L	28	LEP	uber	Kapa
X33674_112R.1M.MEP_S15_L999	112R	61	MEP	uber	Kapa
X33675_112R.1M.LEP_S16_L999	112R	61	LEP	uber	Kapa
X33676_237.1M.MEP_S17_L999	237	66	MEP	uber	Kapa
X33677_237.1M.LEP_S18_L999	237	66	LEP	uber	Kapa
X33678_153.1M.MEP_S19_L999	153	60	MEP	uber	Kapa
X33679_153.1M.LEP_S20_L999	153	60	LEP	uber	Kapa
X33680_195L.org.MEP_S21_L999	195L	24	MEP	primary	Kapa
X33681_195L.org.LEP_S22_L999	195L	24	LEP	primary	Kapa
X33682_51L.org.MEP_S23_L999	051L	27	MEP	primary	Kapa
X33683_51L.org.LEP_S24_L999	051L	27	LEP	primary	Kapa
X33684_124.org.MEP_S25_L999	124	29	MEP	primary	Kapa
X33685_124.org.LEP_S26_L999	124	29	LEP	primary	Kapa
X33686_112R.org.MEP_S29_L999	112R	61	MEP	primary	Kapa
X33687_112R.org.LEP_S30_L999	112R	61	LEP	primary	Kapa
X33688_160.org.MEP_S31_L999	160	16	MEP	primary	Kapa
X33689_160.org.LEP_S32_L999	160	16	LEP	primary	Kapa
X33691_237.org.LEP_S33_L999	237	66	LEP	primary	Kapa
X33693_96L.org.LEP_S34_L999	096L	62	LEP	primary	Kapa
