# Supplementary material for: Sustained postconfluent culture of human mammary epithelial cells enriches for luminal and c-Kit+ subtypes
Source: Breast Cancer Res. 2023 Jan 18;25:6. doi: 10.1186/s13058-022-01595-z (PMC9847146; doi:10.1186/s13058-022-01595-z)
Supplement: Supplementary file 9 — Additional file 9: Data 5. Gene ontology analysis, Related to Figure 3. Contains details of gene ontology analysis. All gene hits considered converged or diverged from primary tissue are listed here, as per the methodology described in the Methods. The specific genes found in each of the putative gene sets as well as the full report from geneontology.org. [file 13058_2022_1595_MOESM9_ESM.xls]

## Sheet: MEP_diverged_top200genes
COL17A1		OUTPUT PANTHERDB
FN1		Analysis Type:	PANTHER Overrepresentation Test (Released 20200728)
PSAP		Annotation Version and Release Date:	PANTHER version 16.0 Released 2020-12-01
CTSD		Analyzed List:	upload_1 (Homo sapiens)
KRT15		Reference List:	background.txt (Homo sapiens)
COL17A1		Test Type:	FISHER
SERPINA3		Correction:	FDR
CASP14
APP		Hits within “collagen binding” set:
MRC2			DDR1
AHNAK2			SPARC
TCN1			SPOCK1
MGP		Hits within “extracellular matrix structural constituent” set:
TGFBI			LAMA5	COL17A1
ITGB4			COL5A2	LAMB1
ITGB6			COL5A1	COL4A5
DSP			LAMA3
KLK7		Hits within “integrin binding” set:
SLC2A1			ITGB6
NDRG1			LAMB1
SPARC			FN1
ITGA3			ITGB4
TIMP3		Hits within “calcium ion binding” set:
CTSB			CDH3	DSC2/DSC3
CD59			DSG3	CDH3
LAMC2			DSC3	SPARC
GRN			CDH1	SPOCK1
PLAT			SYT12	SYT7
HEPH			ITPR1
MXRA5		Hits within “metalloendopeptidase activity” set:
PMEPA1			MME	TIMP3
ACTG1			MMP14	MMP13
MME			MMP7	ADAMTS15
CELSR2
NFE2L1
CD109
FLNA
MMP7
IGFBP2
PTPRF
COMP
FAT1
SERPINE1
LOXL2
GSN
ENC1
SLC3A2
SLC1A6
LAMA5
HSPA8
PLOD1
NPC2
LTBP2
COL7A1
TPM1
PAM
LAMB3
C10orf10
COL5A2
CLCA2
NCL
CLSTN1
NOTCH3
LOXL4
LAMA3
HNRNPA2B1
SULF2
DDR1
FLNB
GAA
ODC1
NECTIN1
APLP2
DSG3
GPC1
SCPEP1
SH3PXD2A
AGRN
ITGAV
CTSH
SDK2
HSP90AA1
NDST1
CDHR1
PTPRK
NQO1
GJA1
CDH3
L1CAM
PLD3
APOE
HSPD1
DSC3
COL5A1
EPHA4
ENDOD1
DAB2IP
IFITM10
EPHB2
TINAGL1
TGFB1
CERCAM
ITPR1
KANK4
JAG2
SYT12
DHRS3
LAMB1
QSOX1
LMNA
GJB2
MMP13
PBXIP1
HSPB1
CDH1
CHST3
IGFBP7
ADAMTS15
PROS1
LGALS3BP
HMCN1
LDLR
THY1
CSPG4
SOX9
CELSR1
ATP2B4
HSPA5
DSC2
PLEC
SLC9A7
CLCA4
ADGRG1
IL20RB
SLPI
ABCA2
SLC16A3
TMEM132A
PROM2
LTBP3
MEGF8
FAT2
SIRPA
PXDN
CNBP
PLXNB1
PLXDC2
SFPQ
MMP14
MAF
SMTN
DDX39A
ST6GALNAC2
MEGF6
PLXNA3
LAMP1
RNF152
SCARB2
LRP10
PRMT1
SYT7
FKBP4
ATRN
SLITRK6
H2AFX
CRLF1
DKK3
PTK7
PRSS12
SORCS2
FAM131B
TXNIP
SLC43A3
EHF
FBLN1
H3F3B
SORT1
CRABP2
IGSF3
SPOCK1
SEMA3C
NUAK1
PLXNB2
COL4A5
TUBB4B
SRSF7
CCND2
CCDC3
SEZ6L2
GPRC5A
CA9
FGF11
SESN3
IFI6
FRAS1
DDX21
TCP1
NOP58
CTSA
CXCL1
KCTD11
HNRNPC
BHLHE41
CAMK2N1
HNRNPU
KRT16
OS9
SOSTDC1
CAST
ABCA12
CHPF
SPTBN1
MYOF
NOLC1

## Sheet: MEP_converged_top200genes
INPUT HGNC SYMBOLS		OUTPUT PANTHERDB
IRF2BP2		Analysis Type:	PANTHER Overrepresentation Test (Released 20200728)
ZSWIM4		Annotation Version and Release Date:	PANTHER version 16.0 Released 2020-12-01
WASF2		Analyzed List:	upload_1 (Homo sapiens)
CHI3L2		Reference List:	background.txt (Homo sapiens)
LINC00998		Test Type:	FISHER
RHOD		Correction:	FDR
SEC23A
SSR1		Hits within “mitochondrial translational elongation” set:
B3GNT2			MRPL27	MRPL11
MRPS10			MRPL1	MRPL27
GLS			MRPL39	MRPS35
GTF3C6			MRPS16	MRPS10
MRPL12			MRPL12	MRPS35
MRPL1		Hits within “mitochondrial translational termination” set:
RALY			MRPL27	MRPL11
KMT2C			MRPL1	MRPL27
RAP1GDS1			MRPL39	MRPS35
CELF2			MRPS16	MRPS10
COPS8			MRPL12	MRPS35
UQCRC2		Hits within “positive regulation of protein localization to plasma membrane” set:
CLIP3			CLIP3	SORBS1
HLA-F			PLS1	ARF6
COL5A3			STX3	LRP1
SND1		Hits within “mitochondrial transport” gene set:
ANAPC11			VPS35	TIMM21
APTX			BCL2L11	DNAJC15
TCF4			SLC39A8	PRKAG2
HBP1			TOMM22	MCUB
MXI1			SLC25A10	YWHAQ
YIF1A			SLC25A5
CAPG		Hits within “supramolecular fiber organization” gene set:
PI4K2B			COL12A1	CLIP3	SORBS1
CACNA1C			RHOD	UBC	COL3A1
SAPCD2			COL1A1	PLS1	COL5A3
RIPOR1			RHOA	KPNB1	TUBG1
DUS1L			RAP1GDS1	OBSCN	CAPG
IL34			FOXC1	PLS1	RHOBTB2
RHOA		Hits within “chromosome organization” gene set:
TSR3			numerous
PSMG1		Hits within “cellular component biogenesis” gene set:
ARL5A			numerous
GALNT10
EIF2B1
MTCH2
C7orf73
ABHD4
JAM3
RBCK1
METTL5
RPUSD1
TXN2
MCUB
NUDT5
CDC25C
CDT1
SORBS1
TIMM21
TAGLN2
SUCLA2
ASH1L
PRRC2C
ARHGEF10L
OXTR
FOXO1
NDUFB10
CHD2
MED13L
OBSCN
CENPH
DNAJC15
STAT2
KDM2A
PPP5C
MRPS35
ARF6
SRP14
SMC4
MYH14
ORC1
SPTSSA
SLC2A6
BABAM1
SLC39A8
PRMT3
ATXN10
SLC25A5
ASF1A
HDHD5
ZEB2
TBRG4
ALDH1B1
NDUFS6
SUMO3
GNA15
ELAC2
NUDCD2
NAA10
COPE
KLF9
ADORA2B
KIF15
GPR180
SCOC
CBFB
SNX7
TP53INP2
ATP1B3
CNDP2
SLC40A1
COL1A1
NCOA7
B3GNT3
PAGR1
MRPS16
PDCD6
TPGS2
ACADVL
LRR1
AASDHPPT
SEPT7
BCL2L11
C14orf2
RPS6KB2
DFNA5
TOMM22
SPARCL1
NUBP2
CISD3
CDA
PKN1
SLC22A17
MRPL11
PTGES2
RNH1
CCDC80
MCCC2
COL3A1
TUG1
STIL
MRPL27
BLM
MRPL39
TLDC1
CARS2
XRCC3
DDOST
AHDC1
FOXC1
MSH2
STC1
ZNFX1
LRP1
CAP1
LHFPL2
VPS35
PLK2
RPS6KA4
POLD2
MDFI
PRPF31
RHOBTB2
NR4A2
ENTPD6
MINOS1
SUB1
POC1A
OSTC
SHMT1
HDAC5
HACD3
SYVN1
TMEM106C
PROSER2
KIF4A
HPRT1
PRKAG2
DBNL
RDH11
CPXM2
TSPAN4
BOC
PDIA6
CCNG1
BZW1
RALGDS
YIF1B
KIAA1524
TM4SF1
KCNK6
YWHAQ
POLA2
IDS
ARRDC1
FNDC3B
PDHB
IER3
PDLIM2
ANO6
SLC25A10
MAPKAPK2
STX3
BGN
COL12A1
EFHD2
PIM1
CMAS
TUBG1
EIF2S3
NLN
KPNB1
PLS1
UBC
SOCS3

## Sheet: LEP_diverged_top200genes
INPUT HGNC SYMBOLS		OUTPUT PANTHERDB
FN1		Analysis Type:	PANTHER Overrepresentation Test (Released 20200728)
MGP		Annotation Version and Release Date:	PANTHER version 16.0 Released 2020-12-01
C3		Analyzed List:	upload_1 (Homo sapiens)
SLPI		Reference List:	background.txt (Homo sapiens)
GSN		Test Type:	FISHER
IGFBP5		Correction:	FDR
THBS1
KRT10		Hits within “integrin binding” set:
MMP7			ITGB6	FN1
TNC			ITGB8	ITGB4
TCN1			LAMB2	GPNMB
PSAP		Hits within “extracellular matrix structural constituent” set:
SERPINA3			LAMA5	LAMB2
AHNAK2			COL5A2	COL18A1
TF			COL5A1	LAMB2
SSFA2			COL17A1	COL4A1
MME			COL4A2
CTGF		Hits within “serine-type endopeptidase inhibitor activity” set:
CD59			SERPINE1	SERPINB4
KRT14			SPINK5	SERPINA3
FTH1			SLPI1
ENC1		Hits within “protease binding” set:
TAGLN			TIMP2	SLPI
CALD1			SERPINE1	TIMP1
MYL9			SPINK5	SERPINB4
IGFBP3			TIMP3	SERPINA3
COL17A1		Hits within “metalloendopeptidase activity” set:
FRZB			MMP12/MME	ADAMTSL4
CEACAM6			TIMP2	TIMP3
CCDC80			MMP7	TIMP1
CCND1		Hits within “serine-type peptidase activity” set:
SERPINE1			SERPINE1	SCPEP1
PLAT			SPINK5	SERPINB4
DSP			SLPI1	SERPINA3
LMNA			PLAT
ITGB6		Hits within “calcium ion binding” set:
CLCA2			DSG2	SPOCK2
APP			DSG3	DYSF
CFTR			DSC3	DSC3
TIMP3			CALML3
PMEPA1
KRT13
LRP1
FAT1
MYOF
SPOCK2
VTCN1
LAMB2
SESN3
QSOX1
TIMP2
CALML3
DSG3
CDKN2B
TRIM29
CCL28
CD24
IVL
HMGA1
GPNMB
NOTCH3
FLNB
PPL
FAM84A
AGRN
GRN
NDST1
CCND2
TGFB2
SCD5
ITGAV
PTPRF
NECTIN1
PTPRZ1
SLC9A7
IGFBP7
PBXIP1
CDKN1A
CELSR2
NTN4
JAM2
WLS
TGM5
HSPA5
APOE
HEG1
KIF1C
LTBP2
CLSTN1
ANKRD1
FLG
HSPG2
FLJ23867
PIEZO1
DUOX1
HSPD1
PROM2
CTSH
CRIM1
RASSF4
CHL1
TNS4
PDGFB
HEPH
RHCG
SPINK5
PKP1
LAMP1
F3
GUCY1A3
TMTC1
PERP
ITGB4
SORT1
KRT5
CLCA4
FRAS1
TANC2
ADAMTSL4
MYH14
GAA
APLP2
FBXO32
TIMP1
CD81
TUBA1C
PSCA
ATP10B
ODC1
GPAT3
PLXNB2
PTPRK
PROS1
PIK3R1
MACC1
WNT5A
ATP12A
IL20RB
TPM1
MT2A
ANTXR1
DSG2
IGFBP2
ITGB8
HMCN1
FAT2
LTBP3
PPP2CA
COL18A1
NBEAL2
BBOX1
TSPAN2
NCL
SLC43A3
SCNN1A
GLYATL2
ZMAT3
NEBL
DSC3
SAA2
DHRS3
ABLIM1
ABCA12
ACTA1
CHD3
SERPINB4
SCPEP1
IFI6
CLDN11
MEGF8
LRP10
MMP12
FLNA
SPTAN1
NOP58
ZBTB4
PHLDA2
DYSF
GJA1
DDX39A
TMPRSS4
FBLN1
PNP
SRSF2
COL5A1
GPRC5A
COL4A1
COL4A2
LAMA5
TRIM2
INPP5D
JAG1
FGF11
HSPA8
CTSB
GNS
SPINT1
KRT4
TCP1
COL5A2
GM2A
EPHA4
FLRT2
TRA2B
TLR4
LTBP1
CFI
H2AFX
ANKRD13A
ABCA2
ARL6IP1
RPS3
EMP1

## Sheet: LEP_converged_top200genes
INPUT HGNC SYMBOLS		OUTPUT PANTHERDB
RDH10		Analysis Type:	PANTHER Overrepresentation Test (Released 20200728)
DSCC1		Annotation Version and Release Date:	PANTHER version 16.0 Released 2020-12-01
METTL26		Analyzed List:	upload_1 (Homo sapiens)
STK25		Reference List:	background.txt (Homo sapiens)
SRSF9		Test Type:	FISHER
SNX17		Correction:	FDR
SDHB
TRAPPC5		No hits!
IL1RN
NDUFAB1
WDR26
PAGR1
VPS26A
DERA
CAVIN2
AGPAT5
ATXN10
EEF1E1
PLS1
MRPL23
GJA5
GADD45GIP1
COPE
GIPC1
GPS1
LSM3
GAL
RAB32
PDHA1
OAT
ITPA
CDC25C
KMT2A
APOL1
CLMN
MRPL19
TEP1
TSEN54
NDUFV1
RMI2
FEN1
IL6ST
TMEM14A
SYVN1
GAS2L1
TXNDC12
SP1
MRPS35
POMP
PSMG1
SH3KBP1
SDHA
SFRP1
KRT6A
PXDC1
POP1
FAM49B
ANAPC11
NUDT5
PA2G4
SERBP1
PIN1
HAUS1
PES1
AKT3
SELENOH
LRAT
HSD17B10
SCOC
PARP14
RORA
ZFAS1
POLQ
IDO1
NR2F6
ASH1L
HELZ2
DLAT
NDUFS2
BAX
MED13
PGK1
PYURF
SCARA3
YIF1A
GSKIP
ANXA6
SMURF1
CXCR4
RRAGA
GHITM
GGCT
CENPU
MRPL57
EBNA1BP2
KLF10
KDM5B
DARS2
AUNIP
SRCAP
BOD1L1
POLR3G
ABCC3
RARG
PATJ
ATP5F1
CISD3
CAPS
WNT10A
CLPTM1L
C6orf132
SPC24
ELF3
HIST2H2BE
YWHAG
CHAC2
BCL7C
LSR
RPS6KB2
TIMM17A
SPNS2
HS3ST2
NOP10
SH3PXD2A-AS1
HSPA6
BAZ2A
ATP5J
ALS2CL
NT5E
TPGS2
NHP2
COLGALT1
RBPMS
ERH
SMC2
UQCRQ
TUBG1
STOML2
VBP1
UPP1
ALOX5
SGO2
COQ2
NRIP1
MRPS15
KDM7A
ITGA2
TUG1
SSU72
LPCAT2
PARPBP
SCARB1
SPAG5
CENPI
UBE2G2
HSD17B1
MROH6
GTF3A
NEO1
BNC1
BLM
DNMT1
LHFPL2
TMPRSS11E
NID2
HIVEP1
TSR3
OSTC
MTMR3
OXCT1
KNL1
MRPL52
ARPC1A
CLIC3
ABCE1
CCT2
AP2M1
RPA1
PRMT6
DCBLD2
SGO1
HIST1H4C
TIMM21
CCNE2
CBFB
MYADM
POLDIP2
HOMER3
VPS35
NFAT5
GRB10
RASGEF1B
CHMP4B
CENPN
CD9
TXN2
TPD52
CALM3
PWP1
CAVIN1
CPEB4
CNOT7
MRPL51
MRPL27
PSRC1
SRP14
CLDN1
MFSD10
CHAF1A
ADSL
PDCD10
SLFN5
SPON1
