# Supplementary material for: Sustained postconfluent culture of human mammary epithelial cells enriches for luminal and c-Kit+ subtypes
Source: Breast Cancer Res. 2023 Jan 18;25:6. doi: 10.1186/s13058-022-01595-z (PMC9847146; doi:10.1186/s13058-022-01595-z)
Supplement: Supplementary file 10 — Additional file 10: Data 6. Gene ontology analysis, Related to Figure 5. Contains details of gene ontology analysis. All gene hits considered converged or diverged from primary tissue are listed here, as per the methodology described in the Methods. The specific genes found in each of the putative gene sets as well as the full report from geneontology.org. [file 13058_2022_1595_MOESM10_ESM.xls]

## Sheet: CKIT_upreg_top200genes
INPUT HGNC SYMBOLS		OUTPUT PANTHERDB
NT5DC2		Analysis Type:	PANTHER Overrepresentation Test (Released 20200728)
SGMS1		Annotation Version and Release Date:	PANTHER version 16.0 Released 2020-12-01
CYTH3		Analyzed List:	upload_1 (Homo sapiens)
CASZ1		Reference List:	background.txt (Homo sapiens)
AGFG1		Test Type:	FISHER
BDP1		Correction:	FDR
EPS15
PRR14L		Hits within “phosphatidylinositol 3-kinase binding” set:
NANOS1			SOCS4	PIK3R3
SLC25A24			PIK3AP1
CCT8		Hits within “protein kinase activity” set:
TMEM65			MAPK1	RIPK2
WNK2			PDK4	ERBB3
ARF4			MOB1A	MAST2
CLDN4			GCN1	WNK1
PRKX			WNK2	PDK3
PPP4R2			EGFR	EIF2AK2
TMCO4			ROCK1	GSK3B
DOCK5
ADAMTSL4
ETFA
PDZK1IP1
PPIP5K2
WDR36
TM4SF1
TMEM263
PDCD11
TPD52
PHC3
SPTLC2
NF2
POLR2B
LRRC8B
SOS1
ESRRG
AGPAT5
PHIP
CRK
FAM107A
XRN1
BST1
PDK3
RYBP
AVL9
DIAPH3
FEM1C
EGFR
IMPDH2
USF3
USP10
PIK3AP1
MEST
PAPOLA
FDCSP
SERPINA1
SDCBP
CHI3L2
KIF3A
CHST9
CCT6A
CKAP5
EPB41L3
KDM5B
DCLK1
SNRNP200
KLHL36
LNX1
NIN
DIAPH2
PTPRJ
GNPNAT1
MAST2
PUM1
API5
CDC73
TSR1
YTHDF3
CADPS2
ANXA3
MGST1
CEP350
PDGFB
PRPF40A
MYO1D
WDR43
SRPK1
VMP1
YEATS2
ROCK1
HELZ
ADAR
SH3BGRL
MBOAT2
LDLRAD4
CLCN3
GDI2
G0S2
PEA15
WNK1
CD46
AP1AR
TMPRSS3
RABGAP1L
LTN1
AMOTL2
DAP
RALGAPA2
B4GALT1
DDI2
RDH10
ZNF711
SPTAN1
HERC1
SCAF11
TCP1
HS6ST2
ZFYVE16
AP2B1
VCL
SOCS4
MAP2
GCN1
ZNF148
PLA2R1
EIF3B
PLCXD3
SMIM14
ANKRD13A
CUL4B
FOXN2
MDM2
FKBP5
PIK3R3
CUL5
SECTM1
DTX3L
IFNAR1
SPARCL1
NFYB
WDFY3
EP300
ANKRD12
APBB2
RLIM
DUSP1
SEC23B
CAND1
GSK3B
HSPA9
GLIS3
PDK4
SERPINA5
SEC24B
RSU1
STRN
RAPH1
GK5
KCNAB1
MAGT1
GOLT1B
EEA1
KCNJ6
ERBB3
MOB1A
TRIM33
ACTN4
U2SURP
PPP1CC
USP7
ABCD3
GNPTAB
RHPN2
GBE1
TPR
GPAT3
EIF3J
PGM2L1
RIPK2
EIF2AK2
FSCN1
MBNL2
IPMK
VCPIP1
FUT11
DCBLD2
TFG
HNRNPA2B1
SMURF2
NUP58
MIGA1
FMNL2
SMC1A
GOPC
ELK4
MAPK1
PPM1A
PLCB1
ACO1
ATXN2
LTF

## Sheet: CKIT_downreg_top200genes
INPUT HGNC SYMBOLS		OUTPUT PANTHERDB
CD200R1		Analysis Type:	PANTHER Overrepresentation Test (Released 20200728)
CEACAM7		Annotation Version and Release Date:	PANTHER version 16.0 Released 2020-12-01
CD36		Analyzed List:	upload_1 (Homo sapiens)
CEACAM6		Reference List:	background.txt (Homo sapiens)
KRT10		Test Type:	FISHER
KRT14		Correction:	FDR
CEACAM5
CRISP3		Hits within “serine-type endopeptidase inhibitor activity” set:
BMP3			SERPINB13	SERPINB5
KRT15			SERPINB1	SERPINB2
KLK7		Hits within “calcium ion binding” set:
PSAP			SYT8	SPARC
SPARC			CALR	CALM3
UPK1B			PLA2G4D	DSC3
MTUS2			DSG3	CALB1
NMU			ANXA1	CDH3
PLAT		Hits within “serine-type endopeptidase activity” set:
FMO2			SERPINB13	SERPINB5
GSN			SERPINB1	PLAT
COL1A2			SERPINB2	PLAU
IGFBP2		Hits within “cell adhesion molecule binding” set:
MMP7			ITGB4	ITGA6
MME			CNTN6	PKP1
CPB1			ITGA3	ITGB6
HS3ST6			ANXA1	CDH3
CTSD
RPS28
SMPD3
TINAGL1
ANKRD65
STEAP4
TRIM29
COL17A1
DHCR24
SCPEP1
KRT13
CALB1
CALML3
TACSTD2
KLK5
FTH1
PERP
CASP14
FLG
ANXA1
SDC1
CEACAM1
FXYD3
DSG3
NECTIN1
EDAR
IL20RB
S100A2
LY6E
CTSB
MRC2
ID1
CACNA1C
NELL2
TMPRSS4
ITM2B
DHRS3
PKM
ITGA6
LUM
TNC
NPC2
SAT1
S100A9
GLUL
DDR1
MMP14
RELN
AOC1
MMP13
SLPI
LOXL2
ISLR2
ACTG1
F3
SYT8
PKIA
DHRS9
ATP12A
S1PR1
HPGD
FIBIN
ANTXR1
COL5A2
SERPINB13
GRN
CDH3
USH1C
IGFBP7
S100A7
BTG2
A2M
S1PR5
NFE2L1
HEPH
TMEM123
GLYATL2
GCNT3
ITGB4
TMTC1
GAPDH
DSC3
POU2AF1
SLC2A1
FBXO32
PPIB
CYP4B1
SELENOP
RBBP8
LAMP2
CALR
CD9
HSPG2
PRNP
GPC1
SERPINB1
RNF145
PNLIPRP3
CLCA4
SPINT2
SERPINB5
LGALS7
PLOD1
ITGA3
SLC1A6
PAMR1
SEMG2
TMEM59
CTSC
CD109
CD81
MALAT1
DUOX1
SESN3
TCN1
CD151
ADIRF
DNAH3
APP
STC1
EEF2
LAMB3
LDLR
S100A11
ITGB6
CD63
GSTP1
LAPTM4A
CNTN6
FAT2
CHPF
TGFB1
NDRG1
P4HB
SERPINB2
INPP5D
SQSTM1
BBOX1
SEMG1
RAPGEFL1
KRT16
S100P
PLAU
IRF6
CELSR2
TSPAN1
NELL1
BSG
ZNF385A
CHST2
COLCA1
KRT6B
GJA1
THY1
PKP1
LAMB2
PROM2
NOTCH1
ID3
SORT1
CDKN1A
ZNF812P
FAT1
SCARB1
SBSPON
GM2A
CD44
TFRC
PLA2G4D
GPM6B
APLP2
PLXNB1
PIK3R1
ATP10B
EMP2
